# Supplementary material for: Association between Predicted Effects of TP53 Missense Variants on Protein Conformation and Their Phenotypic Presentation as Li-Fraumeni Syndrome or Hereditary Breast Cancer
Source: Int J Mol Sci. 2021 Jun 14;22(12):6345. doi: 10.3390/ijms22126345 (PMC8231809; doi:10.3390/ijms22126345)
Supplement: Supplementary file 1 [file ijms-22-06345-s001.zip]

Archive with 4 entries (3 files):
- ijms-1195035-supplementary/
- ijms-1195035-supplementary/Supplementary_figures.pdf
- ijms-1195035-supplementary/Supplementary_materials and methods.pdf
- ijms-1195035-supplementary/Supplementary_tables.xlsx
