# Supplementary material for: Association between Predicted Effects of TP53 Missense Variants on Protein Conformation and Their Phenotypic Presentation as Li-Fraumeni Syndrome or Hereditary Breast Cancer
Source: Int J Mol Sci. 2021 Jun 14;22(12):6345. doi: 10.3390/ijms22126345 (PMC8231809; doi:10.3390/ijms22126345)
Supplement: Supplementary file 1 [file ijms-22-06345-s001.zip › ijms-1195035-supplementary/Supplementary_tables.xlsx]

## Sheet: Table S1
Supplementary Table S1. Clinical characteristics of 24 LFS and 24 HBC variants used in the study.
		Source					Patients with core tumor type†
TP53	HBC/	IARC	Fortuno	Kharaziha	No. of	No. of
variant	LFS	database	et al	et al	Patients	Families	Breast	Other
G105D	HBC		+		1	1	Yes	No
R110C	HBC			+	1	1	Yes	No
R110H	HBC	+	+		2	2	Yes	No
L130F	HBC	+	+		5	2	Yes	No
N131S	HBC	+	+		2	2	Yes	No
V143M	HBC	+	+		1	1	Yes	No
V157I	HBC	+	+		7	2	Yes	Yes‡
H168R	HBC	+	+		1	1	Yes	No
L188P	HBC	+	+		1	1	Yes	No
P190S	HBC			+	1	1	Yes	No
L194F	HBC	+	+		3	2	Yes	No
V197E	HBC	+			5	1	Yes	No
R213L	HBC	+			1	1	Yes	No
Y236D	HBC		+		1	1	Yes	No
R249K	HBC	+	+		2	1	Yes	No
P250L	HBC	+			1	1	Yes	No
L257R	HBC		+		1	1	Yes	No
G262S	HBC	+	+		2	1	Yes	No
N263D	HBC		+		1	1	Yes	No
C277R	HBC		+		1	1	Yes	No
R280T	HBC	+	+		1	1	Yes	No
K291R	HBC	+			2	1	Yes	No
R379H	HBC	+			2	1	Yes	No
E388A	HBC	+	+		4	1	Yes	No
M133T	LFS	+			51	3	Yes	Yes
A138P	LFS	+			9	3	No	Yes
Q144L	LFS	+			3	1	No	Yes
P151T	LFS	+			5	1	Yes	Yes
P152R	LFS	+			1	1	NA	NA
T155I	LFS	+			1	1	NA	NA
A161T	LFS	+			10	1	Yes	Yes
P190L	LFS	+			8	1	Yes	Yes
H193Y	LFS	+			5	1	Yes	Yes
R196P	LFS	+			4	1	No	Yes
G199V	LFS	+			3	1	Yes	Yes
Y205C	LFS	+			3	1	Yes	Yes
I251L	LFS	+			9	2	Yes	Yes
I254T	LFS	+			9	4	Yes	No
E258K	LFS	+			8	2	Yes	Yes
L265P	LFS	+			5	1	No	Yes
V272L	LFS	+			7	1	No	Yes
C275Y	LFS	+			32	2	Yes	Yes
P278T	LFS	+			1	1	NA	NA
D281A	LFS	+			1	1	NA	NA
R282G	LFS	+			5	2	No	Yes
R290L	LFS	+			8	1	Yes	Yes
K292I	LFS	+			5	1	Yes	Yes
R337P	LFS	+			8	1	Yes	No
HBC, Hereditary breast cancer; LFS, Li-Fraumeni syndrome
†The core tumor types: breast cancer, other (sarcoma, brain tumor, and adrenocortical tumor)
‡Sarcoma at the age of 58 years
NA, Indicate variants that do not have detailed tumor information in the IARC database

## Sheet: Table S2
Supplementary Table S2. Association between LFS- (24) and HBC-residues (21) and tertiary structural parameters
	Parameters	LFS		p - value	Adjusted p -value	HBC		p - value	Adjusted p -value
		LFS	Non-LFS			HBC	Non-HBC
		residues	residues			residues	residues
	Core residue
Chain A	Buried	13	54			7	60
	Surface	11	156			14	153
	Buried vs. Surface			0.00719387	0.043*			0.618354	1
Chain B	Buried	14	60			7	67
	Surface	10	150			14	146
	Buried vs. Surface			0.00484848	0.043*			0.811417	1
Chain C	Buried	14	60			7	67
	Surface	10	150			14	146
	Buried vs. Surface			0.00484848	0.043*			0.811417	1
Chain D	Buried	13	52			7	58
	Surface	11	158			14	155
	Buried vs. Surface			0.00652343	0.043*			0.61081	1
	Alpha helix
Chain A	alp	6	39			4	41
	non-alp	18	171			17	172
	alp vs. non-alp			0.421865	0.512466			1	1
Chain B	alp	6	30			3	33
	non-alp	18	180			18	180
	alp vs. non-alp			0.226282	0.341266			1	1
Chain C	alp	5	37			3	39
	non-alp	19	173			18	174
	alp vs. non-alp			0.778398	0.792748			0.774248	1
Chain D	alp	6	36			4	38
	non-alp	18	174			17	175
	alp vs. non-alp			0.397539	0.512466			1	1
	Beta sheet
Chain A	bet	10	60			6	64
	non-bet	14	150			15	149
	bet vs. non-bet			0.238244	0.341266			1	1
Chain B	bet	9	46			6	49
	non-bet	15	164			15	164
	bet vs. non-bet			0.123951	0.341266			0.591872	1
Chain C	bet	10	61			6	65
	non-bet	14	149			15	148
	bet vs. non-bet			0.24173	0.341266			1	1
Chain D	bet	10	56			6	60
	non-bet	14	154			15	153
	bet vs. non-bet			0.150331	0.341266			1	1
	Loop
Chain A	dis	8	111			11	108
	non-dis	16	99			10	105
	dis vs. non-dis			0.0855297	0.293245			1	1
Chain B	dis	9	134			12	131
	non-dis	15	76			9	82
	dis vs. non-dis			0.0152664	0.0732788			0.815157	1
Chain C	dis	9	112			12	109
	non-dis	15	98			9	104
	dis vs. non-dis			0.195309	0.341266			0.652721	1
Chain D	dis	8	118			11	115
	non-dis	16	92			10	98
	dis vs. non-dis			0.0500472	0.200189			1	1
	DNA interface
Chain A	dna	3	13			1	15
	non-dna	21	197			20	198
	dna vs. non-dna			0.217178	0.341266			1	1
Chain B	dna	3	12			0	15
	non-dna	21	198			21	198
	dna vs. non-dna			0.188985	0.341266			0.372991	1
Chain C	dna	3	13			0	16
	non-dna	21	197			21	197
	dna vs. non-dna			0.217178	0.341266			0.372991	1
Chain D	dna	3	13			1	15
	non-dna	21	197			20	198
	dna vs. non-dna			0.217178	0.341266			1	1
	Protein interface
Chain A	pro	4	44			2	46
	non-pro	20	166			19	167
	pro vs. non-pro			0.792098	0.792748			0.262148	1
Chain B	pro	3	44			2	45
	non-pro	21	166			19	168
	pro vs. non-pro			0.427055	0.512466			0.26374	1
Chain C	pro	4	46			2	48
	non-pro	20	164			19	165
	pro vs. non-pro			0.792748	0.792748			0.262659	1
Chain D	pro	4	43			2	45
	non-pro	20	167			19	168
	pro vs. non-pro			0.792691	0.792748			0.26374	1
The HBC-residues R379 and E388 are not included in the TP53 structure (PDB name = 3TS8), and the R110 is calculated only once.
LFS, Li-Fraumeni syndrome; HBC, Hereditary breast Cancer
bur, core residue; alp, alpha helix; bet, beta sheet; dis, loop; dna, DNA interface;
pro, protein interface; A. B. C. D, p53 chain
p - value from fisher’s exact test; Adjusted p - value from false discovery rate adjustment. * = p < .05.

## Sheet: Table S3
Supplementary Table S3. Conformational characteristics of 24 LFS and 24 HBC variants in the study.
			IUpred2				Espritz			Dynamine	Meta-structure
TP53 variant	HBC /
	LFS	Bur	anc_dif	iupl_dif	iups_dif	iupstr_dif	xray_dif	disprot_dif	nmr_dif	dyn_dif	comp_dif	Sec_dif	PPI6_dif
G105D	HBC	Surface	0.0067	0.0139	0.0198	0.01	-0.0019491	0.002577	0.00619	0.068	-59	28	415
R110C	HBC	Surface	-0.0239	-0.1063	-0.1274	-0.082	-0.0037404	-0.014762	-0.064758	0.055	176	-7	-1863
R110H	HBC	Surface	0.0032	0	-0.0251	-0.0037	0.0006599	0.002062	-0.00098	-0.009	37	3	-305
L130F	HBC	Surface	-0.0251	-0.0344	-0.0117	-0.028	-0.0002067	0.003783	0.024981	0.018	7	-11	22
N131S	HBC	Surface	-0.0017	-0.0098	0	-0.01	0.00012547	0.004812	0.011464	-0.008	19	-17	-32
V143M	HBC	Buried	0.0058	0.0174	0.0313	0.0132	-5.93e-05	-0.001726	0.036485	-0.032	-47	37	-28
V157I	HBC	Buried	-0.0045	-0.0281	0	-0.0179	-0.00029776	-0.0038346	-0.032894	0.008	-14	14	-7
H168R	HBC	Surface	0.0016	0.0037	0	0.003	0.00215946	0.0019748	-0.104335	0.008	-36	24	625
L188P	HBC	Surface	0.0103	0.1082	0.1059	0.0674	0.068533	0.0201569	0.117985	-0.076	-31	-99	-395
P190S	HBC	Surface	-0.0099	-0.0282	-0.037	-0.0168	0.0080602	-0.0010821	-0.093478	0.005	3	85	518
L194F	HBC	Buried	-0.0127	-0.0327	-0.0268	-0.0239	-0.0040117	-0.0018638	-0.0095031	0.018	8	-29	374
V197E	HBC	Buried	0.0234	0.0689	0.0886	0.0488	0.0297716	0.0086419	0.0319254	-0.047	-119	9	-1250
R213L	HBC	Buried	-0.0423	-0.0695	-0.0851	-0.0462	-0.00855113	-0.0022856	-0.141492	0.036	49	20	-87
Y236D	HBC	Buried	0.0335	0.0887	0.0814	0.0668	0.0007547	0.0054133	0.132614	-0.039	-83	17	-820
R249K	HBC	Buried	0.005	-0.0037	-0.008	0	-6.25e-05	0.004062	0.002426	-0.004	-16	-7	0
P250L	HBC	Surface	-0.0547	-0.0904	-0.1	-0.0643	0.0049142	-0.013366	-0.128393	0.077	32	135	1051
L257R	HBC	Buried	0.0415	0.0755	0.1095	0.0493	0.0463339	0.020467	0.038613	-0.036	-49	-17	-1067
G262S	HBC	Surface	-0.0003	-0.0036	0.0083	0	0.02832	0.003636	-0.032033	0.025	-18	15	0
N263D	HBC	Surface	0.0022	-0.0036	0.0142	0	0.020746	0.009523	0.031234	0.036	-21	7	0
C277R	HBC	Surface	0.1469	0.1323	0.1019	0.0876	0.195187	0.027486	0.10324	-0.055	-176	22	0
R280T	HBC	Surface	-0.0078	0.011	0.0231	0.0074	-0.017425	-0.005019	-0.02245	0.006	35	-23	-57
K291R	HBC	Surface	0.011	0.0024	-0.0081	0	-0.00155	-0.009904	-0.003703	0.004	17	5	141
R379H	HBC	unknown	0.045	0.0196	0	0.0093	0.065789	-0.007114	0.061826	-0.008	36	15	33
E388A	HBC	unknown	0.1081	-0.0185	-0.0036	-0.0125	-0.042912	-0.005325	-0.007517	0.003	62	29	14
M133T	LFS	Buried	-0.0191	0.0327	0.0083	0.0222	0.00031928	0.008293	0.022941	-0.007	-2	-63	-14
A138P	LFS	Surface	0.0063	0.0386	0.033	0.0332	2.35e-05	0.013654	0.072356	-0.041	-11	-167	1
Q144L	LFS	Buried	0.0292	-0.0824	-0.0567	-0.0577	-0.00085312	-0.005642	-0.072722	0.043	58	9	-328
P151T	LFS	Buried	-0.0074	-0.0149	-0.0306	-0.0103	-0.0022198	-0.006496	-0.052003	0.046	18	77	-59
P152R	LFS	Surface	-0.0074	-0.0184	-0.023	-0.0145	-0.0002769	-0.0048869	-0.009429	0.041	-17	82	-1
T155I	LFS	Buried	-0.0283	-0.0838	-0.0893	-0.0569	-0.00513288	-0.0070322	-0.082056	0.046	36	5	-101
A161T	LFS	Buried	0.0159	0.0393	0.0162	0.0221	0.00026486	-0.0008634	0.031043	0.005	8	-74	99
P190L	LFS	Surface	-0.047	-0.0992	-0.1293	-0.069	-0.0359179	-0.0069561	-0.219552	0.076	32	129	4699
H193Y	LFS	Buried	-0.0364	-0.0848	-0.0796	-0.0555	-0.0077657	-0.0009826	-0.0539755	0.055	26	-5	-175
R196P	LFS	Buried	0.0089	0.021	0.0499	0.0185	0.0007853	0.0012016	0.0236613	-0.041	18	-135	-549
G199V	LFS	Buried	-0.0229	-0.0555	-0.0896	-0.0388	-0.00325618	-0.0027731	-0.0186064	0.106	49	23	1922
Y205C	LFS	Surface	-0.0159	-0.0521	-0.0522	-0.0348	-0.003091	-0.0017816	-0.0002624	0.009	114	2	-481
I251L	LFS	Buried	0	0.003	-0.0039	0.0034	0.0003677	0.000652	0.0096	-0.016	-22	39	73
I254T	LFS	Buried	0.0483	0.0961	0.0878	0.0625	0.0117544	0.013635	0.0005234	-0.046	-36	-33	-87
E258K	LFS	Buried	-0.0035	-0.01	0.0126	-0.007	0.0024435	0.001095	-0.004167	-0.001	17	-21	-1685
L265P	LFS	Buried	-0.0048	0.0899	0.1098	0.0625	0.082095	0.021749	0.221122	-0.076	-32	-117	-1969
V272L	LFS	Buried	0.0075	-0.0137	-0.0174	-0.0098	0.003039	-0.001295	-0.019245	-0.009	-36	40	396
C275Y	LFS	Buried	0.194	0.0495	0.0537	0.039	0.010981	0.008437	0.021524	-0.009	-113	-6	-81
P278T	LFS	Buried	0.002	-0.0212	-0.0312	-0.0179	-0.113568	-0.00663	-0.023194	0.046	18	113	109
D281A	LFS	Buried	0.048	-0.0297	-0.0272	-0.0244	-0.102864	-0.025442	-0.047641	-0.007	48	36	79
R282G	LFS	Buried	-0.0036	0	0.0096	0	-0.028076	0.002002	0.011632	-0.062	38	-51	193
R290L	LFS	Surface	0.1674	-0.053	-0.0225	-0.0469	-0.176637	-0.01349	-0.131301	0.036	49	-29	-58
K292I	LFS	Surface	0.1021	-0.0545	-0.0443	-0.0462	-0.285746	-0.020141	-0.080485	0.056	88	14	-121
R337P	LFS	Surface	0.0141	0.0309	0.0488	0.0249	0.026771	0.020877	0.081536	-0.04	18	-114	922
HBC, Hereditary Breast Cancer; LFS, Li-Fraumeni syndrome; Bur Buried and Surface, core residue relation in TP53 tertiary structure;_dif, difference
IUpred2: anc, anchor; iupl, long disorder; iups, short disorder; iupstr, structured domains
Espritz: xray, short x-ray; disprot, longer disport; nmr, NMR mobility
Dynamine: dyn, protein backbone dynamics; Meta-structure: comp, compactness; sec, secondary structure; PPI6: protein protein interface

## Sheet: Table S3 appendix
Supplementary Table S3 appendix. The scores of wide-type TP53, 24 LFS and 24 HBC variants calculated by prediction algorithms for different aspects of protein conformation in the study.
Prediction	Protein	Residue	wide-type	HBC																								LFS
algorithms	propensity	number	TP53	G105D	R110C	R110H	L130F	N131S	V143M	V157I	H168R	L188P	P190S	L194F	V197E	R213L	Y236D	R249K	P250L	L257R	G262S	N263D	C277R	R280T	K291R	R379H	E388A	M133T	A138P	Q144L	P151T	P152R	T155I	A161T	P190L	H193Y	R196P	G199V	Y205C	I251L	I254T	E258K	L265P	V272L	C275Y	P278T	D281A	R282G	R290L
IUpred2	anc	1	0.8488	0.85	0.8433	0.8494	0.848	0.8485	0.8488	0.8488	0.8488	0.8488	0.8488	0.8488	0.8488	0.8488	0.8488	0.8488	0.8488	0.8488	0.8488	0.8488	0.8488	0.8488	0.8488	0.8488	0.8488	0.8491	0.8491	0.8488	0.8488	0.8488	0.8488	0.8488	0.8488	0.8488	0.8488	0.8488	0.8488	0.8488	0.8488	0.8488	0.8488	0.8488	0.8488	0.8488	0.8488	0.8488	0.8488
		2	0.8331	0.8343	0.8273	0.8337	0.8321	0.8327	0.8331	0.8331	0.8331	0.8331	0.8331	0.8331	0.8331	0.8331	0.8331	0.8331	0.8331	0.8331	0.8331	0.8331	0.8331	0.8331	0.8331	0.8331	0.8331	0.8334	0.8335	0.8331	0.8331	0.8331	0.8331	0.8331	0.8331	0.8331	0.8331	0.8331	0.8331	0.8331	0.8331	0.8331	0.8331	0.8331	0.8331	0.8331	0.8331	0.8331	0.8331
		3	0.8187	0.82	0.8127	0.8192	0.8176	0.8183	0.8187	0.8187	0.8187	0.8187	0.8187	0.8187	0.8187	0.8187	0.8187	0.8187	0.8187	0.8187	0.8187	0.8187	0.8187	0.8187	0.8187	0.8187	0.8187	0.8192	0.8192	0.8187	0.8187	0.8187	0.8187	0.8187	0.8187	0.8187	0.8187	0.8187	0.8187	0.8187	0.8187	0.8187	0.8187	0.8187	0.8187	0.8187	0.8187	0.8187	0.8187
		4	0.8124	0.8139	0.8061	0.813	0.8111	0.812	0.8124	0.8124	0.8124	0.8124	0.8124	0.8124	0.8124	0.8124	0.8124	0.8124	0.8124	0.8124	0.8124	0.8124	0.8124	0.8124	0.8124	0.8124	0.8124	0.813	0.813	0.8124	0.8124	0.8124	0.8124	0.8124	0.8124	0.8124	0.8124	0.8124	0.8124	0.8124	0.8124	0.8124	0.8124	0.8124	0.8124	0.8124	0.8124	0.8124	0.8124
		5	0.804	0.8056	0.7975	0.8046	0.8025	0.8035	0.804	0.804	0.804	0.804	0.804	0.804	0.804	0.804	0.804	0.804	0.804	0.804	0.804	0.804	0.804	0.804	0.804	0.804	0.804	0.8047	0.8047	0.8039	0.804	0.804	0.804	0.804	0.804	0.804	0.804	0.804	0.804	0.804	0.804	0.804	0.804	0.804	0.804	0.804	0.804	0.804	0.804
		6	0.7988	0.8004	0.7919	0.7993	0.7971	0.7982	0.7988	0.7988	0.7988	0.7988	0.7988	0.7988	0.7988	0.7988	0.7988	0.7988	0.7988	0.7988	0.7988	0.7988	0.7988	0.7988	0.7988	0.7988	0.7988	0.7996	0.7997	0.7985	0.7988	0.7988	0.7988	0.7988	0.7988	0.7988	0.7988	0.7988	0.7988	0.7988	0.7988	0.7988	0.7988	0.7988	0.7988	0.7988	0.7988	0.7988	0.7988
		7	0.798	0.7999	0.791	0.7986	0.7961	0.7974	0.7981	0.798	0.798	0.798	0.798	0.798	0.798	0.798	0.798	0.798	0.798	0.798	0.798	0.798	0.798	0.798	0.798	0.798	0.798	0.799	0.7992	0.7978	0.798	0.798	0.798	0.798	0.798	0.798	0.798	0.798	0.798	0.798	0.798	0.798	0.798	0.798	0.798	0.798	0.798	0.798	0.798
		8	0.7872	0.789	0.78	0.7877	0.7851	0.7865	0.7873	0.7872	0.7872	0.7872	0.7872	0.7872	0.7872	0.7872	0.7872	0.7872	0.7872	0.7872	0.7872	0.7872	0.7872	0.7872	0.7872	0.7872	0.7872	0.7882	0.7884	0.7868	0.7872	0.7872	0.7872	0.7872	0.7872	0.7872	0.7872	0.7872	0.7872	0.7872	0.7872	0.7872	0.7872	0.7872	0.7872	0.7872	0.7872	0.7872	0.7872
		9	0.7849	0.7868	0.7776	0.7854	0.7827	0.7841	0.785	0.7849	0.7849	0.7849	0.7849	0.7849	0.7849	0.7849	0.7849	0.7849	0.7849	0.7849	0.7849	0.7849	0.7849	0.7849	0.7849	0.7849	0.7849	0.7861	0.7863	0.7844	0.7849	0.7849	0.7849	0.7849	0.7849	0.7849	0.7849	0.7849	0.7849	0.7849	0.7849	0.7849	0.7849	0.7849	0.7849	0.7849	0.7849	0.7849	0.7849
		10	0.7828	0.7848	0.7754	0.7833	0.7804	0.7821	0.7829	0.7828	0.7828	0.7828	0.7828	0.7828	0.7828	0.7828	0.7828	0.7828	0.7828	0.7828	0.7828	0.7828	0.7828	0.7828	0.7828	0.7828	0.7828	0.7842	0.7844	0.7821	0.7828	0.7828	0.7828	0.7828	0.7828	0.7828	0.7828	0.7828	0.7828	0.7828	0.7828	0.7828	0.7828	0.7828	0.7828	0.7828	0.7828	0.7828	0.7828
		11	0.7836	0.7858	0.7763	0.7841	0.7811	0.7829	0.7839	0.7836	0.7836	0.7836	0.7836	0.7836	0.7836	0.7836	0.7836	0.7836	0.7836	0.7836	0.7836	0.7836	0.7836	0.7836	0.7836	0.7836	0.7836	0.7852	0.7855	0.7828	0.7836	0.7836	0.7836	0.7836	0.7836	0.7836	0.7836	0.7836	0.7836	0.7836	0.7836	0.7836	0.7836	0.7836	0.7836	0.7836	0.7836	0.7836	0.7836
		12	0.7927	0.7949	0.7852	0.7931	0.79	0.7919	0.793	0.7927	0.7927	0.7927	0.7927	0.7927	0.7927	0.7927	0.7927	0.7927	0.7927	0.7927	0.7927	0.7927	0.7927	0.7927	0.7927	0.7927	0.7927	0.7943	0.7947	0.7916	0.7927	0.7927	0.7927	0.7927	0.7927	0.7927	0.7927	0.7927	0.7927	0.7927	0.7927	0.7927	0.7927	0.7927	0.7927	0.7927	0.7927	0.7927	0.7927
		13	0.8104	0.8126	0.8029	0.8109	0.8076	0.8096	0.8107	0.8104	0.8104	0.8104	0.8104	0.8104	0.8104	0.8104	0.8104	0.8104	0.8104	0.8104	0.8104	0.8104	0.8104	0.8104	0.8104	0.8104	0.8104	0.8121	0.8126	0.8091	0.8104	0.8103	0.8104	0.8104	0.8104	0.8104	0.8104	0.8104	0.8104	0.8104	0.8104	0.8104	0.8104	0.8104	0.8104	0.8104	0.8104	0.8104	0.8104
		14	0.8192	0.8215	0.8117	0.8197	0.8163	0.8184	0.8196	0.8192	0.8192	0.8192	0.8192	0.8192	0.8192	0.8192	0.8192	0.8192	0.8192	0.8192	0.8192	0.8192	0.8192	0.8192	0.8192	0.8192	0.8192	0.8211	0.8216	0.8176	0.8192	0.8191	0.8192	0.8192	0.8192	0.8192	0.8192	0.8192	0.8192	0.8192	0.8192	0.8192	0.8192	0.8192	0.8192	0.8192	0.8192	0.8192	0.8192
		15	0.8273	0.8296	0.8198	0.8278	0.8244	0.8265	0.8278	0.8273	0.8273	0.8273	0.8273	0.8273	0.8273	0.8273	0.8273	0.8273	0.8273	0.8273	0.8273	0.8273	0.8273	0.8273	0.8273	0.8273	0.8273	0.8294	0.8299	0.8255	0.8273	0.8272	0.8273	0.8273	0.8273	0.8273	0.8273	0.8273	0.8273	0.8273	0.8273	0.8273	0.8273	0.8273	0.8273	0.8273	0.8273	0.8273	0.8273
		16	0.8458	0.848	0.8384	0.8462	0.8427	0.8449	0.8462	0.8458	0.8458	0.8458	0.8458	0.8458	0.8458	0.8458	0.8458	0.8458	0.8458	0.8458	0.8458	0.8458	0.8458	0.8458	0.8458	0.8458	0.8458	0.8479	0.8484	0.8437	0.8457	0.8456	0.8458	0.8458	0.8458	0.8458	0.8458	0.8458	0.8458	0.8458	0.8458	0.8458	0.8458	0.8458	0.8458	0.8458	0.8458	0.8458	0.8458
		17	0.8619	0.864	0.8547	0.8623	0.8589	0.861	0.8624	0.8619	0.8619	0.8619	0.8619	0.8619	0.8619	0.8619	0.8619	0.8619	0.8619	0.8619	0.8619	0.8619	0.8619	0.8619	0.8619	0.8619	0.8619	0.8641	0.8646	0.8596	0.8617	0.8616	0.8619	0.8619	0.8619	0.8619	0.8619	0.8619	0.8619	0.8619	0.8619	0.8619	0.8619	0.8619	0.8619	0.8619	0.8619	0.8619	0.8619
		18	0.8756	0.8776	0.8687	0.876	0.8725	0.8747	0.8761	0.8755	0.8756	0.8756	0.8756	0.8756	0.8756	0.8756	0.8756	0.8756	0.8756	0.8756	0.8756	0.8756	0.8756	0.8756	0.8756	0.8756	0.8756	0.8777	0.8783	0.8731	0.8753	0.8752	0.8756	0.8756	0.8756	0.8756	0.8756	0.8756	0.8756	0.8756	0.8756	0.8756	0.8756	0.8756	0.8756	0.8756	0.8756	0.8756	0.8756
		19	0.8897	0.8917	0.8831	0.8901	0.8867	0.8889	0.8902	0.8896	0.8897	0.8897	0.8897	0.8897	0.8897	0.8897	0.8897	0.8897	0.8897	0.8897	0.8897	0.8897	0.8897	0.8897	0.8897	0.8897	0.8897	0.8919	0.8925	0.8871	0.8894	0.8892	0.8897	0.8897	0.8897	0.8897	0.8897	0.8897	0.8897	0.8897	0.8897	0.8897	0.8897	0.8897	0.8897	0.8897	0.8897	0.8897	0.8897
		20	0.8947	0.8967	0.8884	0.8951	0.8918	0.8939	0.8953	0.8946	0.8947	0.8947	0.8947	0.8947	0.8947	0.8947	0.8947	0.8947	0.8947	0.8947	0.8947	0.8947	0.8947	0.8947	0.8947	0.8947	0.8947	0.897	0.8976	0.892	0.8945	0.8942	0.8947	0.8947	0.8947	0.8947	0.8947	0.8947	0.8947	0.8947	0.8947	0.8947	0.8947	0.8947	0.8947	0.8947	0.8947	0.8947	0.8947
		21	0.903	0.9048	0.897	0.9033	0.9001	0.9022	0.9036	0.9029	0.903	0.903	0.903	0.903	0.903	0.903	0.903	0.903	0.903	0.903	0.903	0.903	0.903	0.903	0.903	0.903	0.903	0.9052	0.9058	0.9002	0.9027	0.9024	0.903	0.903	0.903	0.903	0.903	0.903	0.903	0.903	0.903	0.903	0.903	0.903	0.903	0.903	0.903	0.903	0.903
		22	0.9111	0.9128	0.9055	0.9114	0.9083	0.9104	0.9117	0.911	0.9111	0.9111	0.9111	0.9111	0.9111	0.9111	0.9111	0.9111	0.9111	0.9111	0.9111	0.9111	0.9111	0.9111	0.9111	0.9111	0.9111	0.9132	0.9139	0.9082	0.9107	0.9104	0.9111	0.9111	0.9111	0.9111	0.9111	0.9111	0.9111	0.9111	0.9111	0.9111	0.9111	0.9111	0.9111	0.9111	0.9111	0.9111	0.9111
		23	0.9109	0.9126	0.9053	0.9112	0.9081	0.9102	0.9116	0.9108	0.9109	0.9109	0.9109	0.9109	0.9109	0.9109	0.9109	0.9109	0.9109	0.9109	0.9109	0.9109	0.9109	0.9109	0.9109	0.9109	0.9109	0.9131	0.9137	0.9078	0.9104	0.9101	0.9109	0.9109	0.9109	0.9109	0.9109	0.9109	0.9109	0.9109	0.9109	0.9109	0.9109	0.9109	0.9109	0.9109	0.9109	0.9109	0.9109
		24	0.908	0.9098	0.9025	0.9084	0.9052	0.9073	0.9088	0.9079	0.908	0.908	0.908	0.908	0.908	0.908	0.908	0.908	0.908	0.908	0.908	0.908	0.908	0.908	0.908	0.908	0.908	0.9103	0.911	0.9049	0.9076	0.9072	0.908	0.908	0.908	0.908	0.908	0.908	0.908	0.908	0.908	0.908	0.908	0.908	0.908	0.908	0.908	0.908	0.908
		25	0.9151	0.9168	0.9099	0.9155	0.9125	0.9145	0.9159	0.9151	0.9151	0.9151	0.9151	0.9151	0.9151	0.9151	0.9151	0.9151	0.9151	0.9151	0.9151	0.9151	0.9151	0.9151	0.9151	0.9151	0.9151	0.9173	0.918	0.912	0.9147	0.9143	0.9151	0.9151	0.9151	0.9151	0.9151	0.9151	0.9151	0.9151	0.9151	0.9151	0.9151	0.9151	0.9151	0.9151	0.9151	0.9151	0.9151
		26	0.9165	0.9181	0.9114	0.9169	0.9139	0.9159	0.9172	0.9164	0.9165	0.9165	0.9165	0.9165	0.9165	0.9165	0.9165	0.9165	0.9165	0.9165	0.9165	0.9165	0.9165	0.9165	0.9165	0.9165	0.9165	0.9186	0.9192	0.9133	0.916	0.9156	0.9164	0.9165	0.9165	0.9165	0.9165	0.9165	0.9165	0.9165	0.9165	0.9165	0.9165	0.9165	0.9165	0.9165	0.9165	0.9165	0.9165
		27	0.909	0.9107	0.9039	0.9094	0.9064	0.9084	0.9098	0.909	0.909	0.909	0.909	0.909	0.909	0.909	0.909	0.909	0.909	0.909	0.909	0.909	0.909	0.909	0.909	0.909	0.909	0.9113	0.9119	0.9058	0.9085	0.908	0.909	0.909	0.909	0.909	0.909	0.909	0.909	0.909	0.909	0.909	0.909	0.909	0.909	0.909	0.909	0.909	0.909
		28	0.9019	0.9036	0.8967	0.9023	0.8992	0.9013	0.9027	0.9018	0.9019	0.9019	0.9019	0.9019	0.9019	0.9019	0.9019	0.9019	0.9019	0.9019	0.9019	0.9019	0.9019	0.9019	0.9019	0.9019	0.9019	0.9042	0.9048	0.8985	0.9014	0.9008	0.9018	0.9019	0.9019	0.9019	0.9019	0.9019	0.9019	0.9019	0.9019	0.9019	0.9019	0.9019	0.9019	0.9019	0.9019	0.9019	0.9019
		29	0.8945	0.8962	0.8892	0.8949	0.8917	0.8938	0.8953	0.8944	0.8944	0.8945	0.8945	0.8945	0.8945	0.8945	0.8945	0.8945	0.8945	0.8945	0.8945	0.8945	0.8945	0.8945	0.8945	0.8945	0.8945	0.8969	0.8975	0.8909	0.8939	0.8933	0.8943	0.8945	0.8945	0.8945	0.8945	0.8945	0.8945	0.8945	0.8945	0.8945	0.8945	0.8945	0.8945	0.8945	0.8945	0.8945	0.8945
		30	0.8923	0.894	0.8871	0.8928	0.8896	0.8916	0.8931	0.8922	0.8922	0.8923	0.8923	0.8923	0.8923	0.8923	0.8923	0.8923	0.8923	0.8923	0.8923	0.8923	0.8923	0.8923	0.8923	0.8923	0.8923	0.8947	0.8953	0.8885	0.8917	0.891	0.8921	0.8924	0.8923	0.8923	0.8923	0.8923	0.8923	0.8923	0.8923	0.8923	0.8923	0.8923	0.8923	0.8923	0.8923	0.8923	0.8923
		31	0.9022	0.9038	0.8972	0.9026	0.8996	0.9015	0.903	0.9021	0.9021	0.9022	0.9022	0.9022	0.9022	0.9022	0.9022	0.9022	0.9022	0.9022	0.9022	0.9022	0.9022	0.9022	0.9022	0.9022	0.9022	0.9045	0.905	0.8986	0.9017	0.901	0.9019	0.9023	0.9022	0.9022	0.9022	0.9022	0.9022	0.9022	0.9022	0.9022	0.9022	0.9022	0.9022	0.9022	0.9022	0.9022	0.9022
		32	0.9065	0.9082	0.9016	0.907	0.9039	0.9059	0.9073	0.9064	0.9064	0.9065	0.9065	0.9065	0.9065	0.9065	0.9065	0.9065	0.9065	0.9065	0.9065	0.9065	0.9065	0.9065	0.9065	0.9065	0.9065	0.9089	0.9093	0.9029	0.906	0.9053	0.9062	0.9067	0.9065	0.9065	0.9065	0.9065	0.9065	0.9065	0.9065	0.9065	0.9065	0.9065	0.9065	0.9065	0.9065	0.9065	0.9065
		33	0.9077	0.9094	0.9027	0.9082	0.9051	0.9071	0.9086	0.9076	0.9076	0.9077	0.9077	0.9077	0.9077	0.9077	0.9077	0.9077	0.9077	0.9077	0.9077	0.9077	0.9077	0.9077	0.9077	0.9077	0.9077	0.9102	0.9106	0.904	0.9072	0.9064	0.9073	0.9079	0.9077	0.9077	0.9077	0.9077	0.9077	0.9077	0.9077	0.9077	0.9077	0.9077	0.9077	0.9077	0.9077	0.9077	0.9077
		34	0.9172	0.9188	0.9123	0.9177	0.9146	0.9165	0.918	0.917	0.9171	0.9172	0.9172	0.9172	0.9172	0.9172	0.9172	0.9172	0.9172	0.9172	0.9172	0.9172	0.9172	0.9172	0.9172	0.9172	0.9172	0.9195	0.9199	0.9135	0.9167	0.9159	0.9167	0.9174	0.9172	0.9172	0.9172	0.9172	0.9172	0.9172	0.9172	0.9172	0.9172	0.9172	0.9172	0.9172	0.9172	0.9172	0.9172
		35	0.9323	0.9338	0.9279	0.9328	0.93	0.9318	0.9332	0.9322	0.9323	0.9323	0.9323	0.9323	0.9323	0.9323	0.9323	0.9323	0.9323	0.9323	0.9323	0.9323	0.9323	0.9323	0.9323	0.9323	0.9323	0.9345	0.9349	0.929	0.9319	0.9312	0.9319	0.9326	0.9323	0.9323	0.9323	0.9323	0.9323	0.9323	0.9323	0.9323	0.9323	0.9323	0.9323	0.9323	0.9323	0.9323	0.9323
		36	0.9374	0.9388	0.9331	0.9379	0.9351	0.9368	0.9382	0.9372	0.9373	0.9374	0.9374	0.9374	0.9374	0.9374	0.9374	0.9374	0.9374	0.9374	0.9374	0.9374	0.9374	0.9374	0.9374	0.9374	0.9374	0.9395	0.9398	0.9341	0.937	0.9362	0.9369	0.9376	0.9374	0.9374	0.9374	0.9374	0.9374	0.9374	0.9374	0.9374	0.9374	0.9374	0.9374	0.9374	0.9374	0.9374	0.9374
		37	0.9448	0.9462	0.9408	0.9452	0.9427	0.9443	0.9455	0.9446	0.9447	0.9448	0.9448	0.9448	0.9448	0.9448	0.9448	0.9448	0.9448	0.9448	0.9448	0.9448	0.9448	0.9448	0.9448	0.9448	0.9448	0.9468	0.9471	0.9417	0.9444	0.9437	0.9443	0.945	0.9448	0.9448	0.9448	0.9448	0.9448	0.9448	0.9448	0.9448	0.9448	0.9448	0.9448	0.9448	0.9448	0.9448	0.9448
		38	0.9552	0.9564	0.9515	0.9555	0.9533	0.9547	0.9558	0.955	0.9551	0.9552	0.9552	0.9552	0.9552	0.9552	0.9552	0.9552	0.9552	0.9552	0.9552	0.9552	0.9552	0.9552	0.9552	0.9552	0.9552	0.9569	0.9572	0.9523	0.9548	0.9542	0.9547	0.9554	0.9552	0.9552	0.9552	0.9552	0.9552	0.9552	0.9552	0.9552	0.9552	0.9552	0.9552	0.9552	0.9552	0.9552	0.9552
		39	0.9638	0.9649	0.9606	0.9641	0.9621	0.9634	0.9644	0.9636	0.9637	0.9638	0.9638	0.9638	0.9638	0.9638	0.9638	0.9638	0.9638	0.9638	0.9638	0.9638	0.9638	0.9638	0.9638	0.9638	0.9638	0.9654	0.9656	0.9613	0.9635	0.9629	0.9633	0.964	0.9638	0.9638	0.9638	0.9638	0.9638	0.9638	0.9638	0.9638	0.9638	0.9638	0.9638	0.9638	0.9638	0.9638	0.9638
		40	0.9704	0.9714	0.9676	0.9707	0.9689	0.9701	0.9709	0.9703	0.9704	0.9704	0.9704	0.9704	0.9704	0.9704	0.9704	0.9704	0.9704	0.9704	0.9704	0.9704	0.9704	0.9704	0.9704	0.9704	0.9704	0.9718	0.972	0.9681	0.9702	0.9696	0.9699	0.9706	0.9704	0.9704	0.9704	0.9704	0.9704	0.9704	0.9704	0.9704	0.9704	0.9704	0.9704	0.9704	0.9704	0.9704	0.9704
		41	0.9739	0.9748	0.9713	0.9742	0.9726	0.9736	0.9744	0.9738	0.9739	0.9739	0.9739	0.9739	0.9739	0.9739	0.9739	0.9739	0.9739	0.9739	0.9739	0.9739	0.9739	0.9739	0.9739	0.9739	0.9739	0.9753	0.9754	0.9718	0.9737	0.9732	0.9735	0.9741	0.9739	0.9739	0.9739	0.9739	0.9739	0.9739	0.9739	0.9739	0.9739	0.9739	0.9739	0.9739	0.9739	0.9739	0.9739
		42	0.9753	0.9762	0.9727	0.9756	0.9739	0.975	0.9758	0.9751	0.9753	0.9753	0.9753	0.9753	0.9753	0.9753	0.9753	0.9753	0.9753	0.9753	0.9753	0.9753	0.9753	0.9753	0.9753	0.9753	0.9753	0.9766	0.9767	0.9732	0.9751	0.9746	0.9748	0.9755	0.9753	0.9753	0.9753	0.9753	0.9753	0.9753	0.9753	0.9753	0.9753	0.9753	0.9753	0.9753	0.9753	0.9753	0.9753
		43	0.9763	0.9771	0.9737	0.9765	0.9749	0.976	0.9767	0.9761	0.9762	0.9763	0.9763	0.9763	0.9763	0.9763	0.9763	0.9763	0.9763	0.9763	0.9763	0.9763	0.9763	0.9763	0.9763	0.9763	0.9763	0.9776	0.9777	0.9741	0.9761	0.9756	0.9757	0.9765	0.9763	0.9763	0.9763	0.9763	0.9763	0.9763	0.9763	0.9763	0.9763	0.9763	0.9763	0.9763	0.9763	0.9763	0.9763
		44	0.9774	0.9783	0.9749	0.9777	0.9761	0.9772	0.9779	0.9772	0.9774	0.9774	0.9774	0.9774	0.9774	0.9774	0.9774	0.9774	0.9774	0.9774	0.9774	0.9774	0.9774	0.9774	0.9774	0.9774	0.9774	0.9787	0.9788	0.9753	0.9773	0.9768	0.9768	0.9777	0.9774	0.9774	0.9774	0.9774	0.9774	0.9774	0.9774	0.9774	0.9774	0.9774	0.9774	0.9774	0.9774	0.9774	0.9774
		45	0.977	0.9779	0.9744	0.9772	0.9756	0.9767	0.9774	0.9767	0.9769	0.977	0.977	0.977	0.977	0.977	0.977	0.977	0.977	0.977	0.977	0.977	0.977	0.977	0.977	0.977	0.977	0.9783	0.9784	0.9747	0.9768	0.9763	0.9763	0.9772	0.977	0.977	0.977	0.977	0.977	0.977	0.977	0.977	0.977	0.977	0.977	0.977	0.977	0.977	0.977
		46	0.9746	0.9756	0.9718	0.9749	0.9731	0.9743	0.9751	0.9743	0.9746	0.9746	0.9746	0.9746	0.9746	0.9746	0.9746	0.9746	0.9746	0.9746	0.9746	0.9746	0.9746	0.9746	0.9746	0.9746	0.9746	0.9761	0.9761	0.9722	0.9744	0.9739	0.9738	0.9749	0.9746	0.9746	0.9746	0.9746	0.9746	0.9746	0.9746	0.9746	0.9746	0.9746	0.9746	0.9746	0.9746	0.9746	0.9746
		47	0.9751	0.976	0.9723	0.9753	0.9736	0.9748	0.9755	0.9748	0.975	0.9751	0.9751	0.9751	0.9751	0.9751	0.9751	0.9751	0.9751	0.9751	0.9751	0.9751	0.9751	0.9751	0.9751	0.9751	0.9751	0.9765	0.9766	0.9727	0.9749	0.9744	0.9743	0.9754	0.9751	0.9751	0.9751	0.9751	0.9751	0.9751	0.9751	0.9751	0.9751	0.9751	0.9751	0.9751	0.9751	0.9751	0.9751
		48	0.975	0.976	0.9723	0.9753	0.9736	0.9747	0.9755	0.9747	0.975	0.9751	0.975	0.975	0.975	0.975	0.975	0.975	0.975	0.975	0.975	0.975	0.975	0.975	0.975	0.975	0.975	0.9765	0.9765	0.9726	0.9749	0.9743	0.9742	0.9754	0.975	0.975	0.975	0.975	0.975	0.975	0.975	0.975	0.975	0.975	0.975	0.975	0.975	0.975	0.975
		49	0.9734	0.9744	0.9705	0.9736	0.9719	0.9731	0.9739	0.9731	0.9733	0.9734	0.9734	0.9734	0.9734	0.9734	0.9734	0.9734	0.9734	0.9734	0.9734	0.9734	0.9734	0.9734	0.9734	0.9734	0.9734	0.975	0.975	0.9708	0.9732	0.9727	0.9725	0.9738	0.9734	0.9734	0.9734	0.9734	0.9734	0.9734	0.9734	0.9734	0.9734	0.9734	0.9734	0.9734	0.9734	0.9734	0.9734
		50	0.9695	0.9706	0.9664	0.9698	0.9679	0.9692	0.9701	0.9692	0.9695	0.9696	0.9695	0.9695	0.9695	0.9695	0.9695	0.9695	0.9695	0.9695	0.9695	0.9695	0.9695	0.9695	0.9695	0.9695	0.9695	0.9713	0.9713	0.9667	0.9693	0.9688	0.9684	0.97	0.9695	0.9695	0.9695	0.9695	0.9695	0.9695	0.9695	0.9695	0.9695	0.9695	0.9695	0.9695	0.9695	0.9695	0.9695
		51	0.9652	0.9664	0.9619	0.9655	0.9634	0.9648	0.9658	0.9648	0.9652	0.9652	0.9652	0.9652	0.9652	0.9652	0.9652	0.9652	0.9652	0.9652	0.9652	0.9652	0.9652	0.9652	0.9652	0.9652	0.9652	0.9672	0.9671	0.962	0.965	0.9644	0.9639	0.9657	0.9652	0.9652	0.9652	0.9652	0.9652	0.9652	0.9652	0.9652	0.9652	0.9652	0.9652	0.9652	0.9652	0.9652	0.9652
		52	0.9609	0.9622	0.9573	0.9611	0.9589	0.9604	0.9615	0.9604	0.9608	0.9609	0.9609	0.9609	0.9609	0.9609	0.9609	0.9609	0.9609	0.9609	0.9609	0.9609	0.9609	0.9609	0.9609	0.9609	0.9609	0.9631	0.9629	0.9574	0.9607	0.96	0.9594	0.9615	0.9609	0.9609	0.9609	0.9609	0.9609	0.9609	0.9609	0.9609	0.9609	0.9609	0.9609	0.9609	0.9609	0.9609	0.9609
		53	0.9565	0.9579	0.9527	0.9567	0.9543	0.956	0.9572	0.9559	0.9564	0.9566	0.9565	0.9565	0.9565	0.9565	0.9565	0.9565	0.9565	0.9565	0.9565	0.9565	0.9565	0.9565	0.9565	0.9565	0.9565	0.9589	0.9587	0.9527	0.9563	0.9555	0.9548	0.9572	0.9565	0.9565	0.9565	0.9565	0.9565	0.9565	0.9565	0.9565	0.9565	0.9565	0.9565	0.9565	0.9565	0.9565	0.9565
		54	0.9495	0.9511	0.9453	0.9498	0.9471	0.9489	0.9503	0.9489	0.9494	0.9496	0.9495	0.9495	0.9495	0.9495	0.9495	0.9495	0.9495	0.9495	0.9495	0.9495	0.9495	0.9495	0.9495	0.9495	0.9495	0.9522	0.9519	0.9452	0.9493	0.9485	0.9476	0.9503	0.9495	0.9495	0.9495	0.9495	0.9495	0.9495	0.9495	0.9495	0.9495	0.9495	0.9495	0.9495	0.9495	0.9495	0.9495
		55	0.9385	0.9402	0.9338	0.9387	0.9358	0.9378	0.9393	0.9377	0.9384	0.9386	0.9385	0.9385	0.9385	0.9385	0.9385	0.9385	0.9385	0.9385	0.9385	0.9385	0.9385	0.9385	0.9385	0.9385	0.9385	0.9414	0.9412	0.9336	0.9382	0.9373	0.9362	0.9393	0.9384	0.9385	0.9385	0.9385	0.9385	0.9385	0.9385	0.9385	0.9385	0.9385	0.9385	0.9385	0.9385	0.9385	0.9385
		56	0.9293	0.9312	0.9244	0.9296	0.9264	0.9286	0.9302	0.9285	0.9292	0.9295	0.9293	0.9293	0.9293	0.9293	0.9293	0.9293	0.9293	0.9293	0.9293	0.9293	0.9293	0.9293	0.9293	0.9293	0.9293	0.9325	0.9323	0.924	0.9291	0.9281	0.9268	0.9303	0.9292	0.9293	0.9293	0.9293	0.9293	0.9293	0.9293	0.9293	0.9293	0.9293	0.9293	0.9293	0.9293	0.9293	0.9293
		57	0.9192	0.9212	0.9139	0.9195	0.9161	0.9184	0.9202	0.9183	0.9191	0.9195	0.9191	0.9191	0.9192	0.9192	0.9192	0.9192	0.9192	0.9192	0.9192	0.9192	0.9192	0.9192	0.9192	0.9192	0.9192	0.9227	0.9224	0.9135	0.9189	0.9179	0.9164	0.9203	0.919	0.9191	0.9192	0.9192	0.9192	0.9192	0.9192	0.9192	0.9192	0.9192	0.9192	0.9192	0.9192	0.9192	0.9192
		58	0.9028	0.9051	0.897	0.9031	0.8994	0.9019	0.9038	0.9017	0.9026	0.9031	0.9027	0.9027	0.9028	0.9028	0.9028	0.9028	0.9028	0.9028	0.9028	0.9028	0.9028	0.9028	0.9028	0.9028	0.9028	0.9066	0.9063	0.8964	0.9025	0.9014	0.8996	0.904	0.9025	0.9026	0.9028	0.9028	0.9028	0.9028	0.9028	0.9028	0.9028	0.9028	0.9028	0.9028	0.9028	0.9028	0.9028
		59	0.8874	0.8901	0.8811	0.8879	0.8839	0.8865	0.8885	0.8863	0.8873	0.8879	0.8873	0.8873	0.8874	0.8874	0.8874	0.8874	0.8874	0.8874	0.8874	0.8874	0.8874	0.8874	0.8874	0.8874	0.8874	0.8915	0.8912	0.8806	0.8871	0.886	0.8839	0.8888	0.8871	0.8872	0.8874	0.8874	0.8874	0.8874	0.8874	0.8874	0.8874	0.8874	0.8874	0.8874	0.8874	0.8874	0.8874
		60	0.8744	0.8774	0.8673	0.875	0.8707	0.8734	0.8755	0.8731	0.8742	0.8749	0.8742	0.8742	0.8744	0.8744	0.8744	0.8744	0.8744	0.8744	0.8744	0.8744	0.8744	0.8744	0.8744	0.8744	0.8744	0.8786	0.8782	0.8673	0.874	0.8728	0.8706	0.8758	0.874	0.8741	0.8744	0.8744	0.8744	0.8744	0.8744	0.8744	0.8744	0.8744	0.8744	0.8744	0.8744	0.8744	0.8744
		61	0.8658	0.8694	0.8576	0.8666	0.8621	0.8648	0.867	0.8645	0.8657	0.8664	0.8656	0.8656	0.8659	0.8658	0.8658	0.8658	0.8658	0.8658	0.8658	0.8658	0.8658	0.8658	0.8658	0.8658	0.8658	0.87	0.8697	0.8585	0.8655	0.8643	0.8619	0.8673	0.8654	0.8655	0.8658	0.8658	0.8658	0.8658	0.8658	0.8658	0.8658	0.8658	0.8658	0.8658	0.8658	0.8658	0.8658
		62	0.8475	0.8519	0.8375	0.8483	0.8437	0.8465	0.8488	0.8462	0.8474	0.8482	0.8473	0.8473	0.8476	0.8475	0.8475	0.8475	0.8475	0.8475	0.8475	0.8475	0.8475	0.8475	0.8475	0.8475	0.8475	0.8518	0.8515	0.8399	0.8471	0.8459	0.8434	0.849	0.847	0.8471	0.8475	0.8475	0.8475	0.8475	0.8475	0.8475	0.8475	0.8475	0.8475	0.8475	0.8475	0.8475	0.8475
		63	0.8262	0.8316	0.814	0.8271	0.8223	0.8251	0.8275	0.8247	0.8261	0.827	0.8259	0.8259	0.8263	0.8262	0.8262	0.8262	0.8262	0.8262	0.8262	0.8262	0.8262	0.8262	0.8262	0.8262	0.8262	0.8306	0.8303	0.8183	0.8258	0.8246	0.8218	0.8278	0.8255	0.8257	0.8262	0.8262	0.8262	0.8262	0.8262	0.8262	0.8262	0.8262	0.8262	0.8262	0.8262	0.8262	0.8262
		64	0.8034	0.8102	0.7883	0.8046	0.7995	0.8022	0.8047	0.8019	0.8033	0.8043	0.8031	0.8031	0.8035	0.8034	0.8034	0.8034	0.8034	0.8034	0.8034	0.8034	0.8034	0.8034	0.8034	0.8034	0.8034	0.8079	0.8075	0.7954	0.803	0.8018	0.7989	0.805	0.8026	0.8029	0.8034	0.8033	0.8034	0.8034	0.8034	0.8034	0.8034	0.8034	0.8034	0.8034	0.8034	0.8034	0.8034
		65	0.7885	0.7969	0.7701	0.7898	0.7847	0.7873	0.7898	0.7869	0.7884	0.7895	0.7881	0.7881	0.7887	0.7885	0.7885	0.7885	0.7885	0.7885	0.7885	0.7885	0.7885	0.7885	0.7885	0.7885	0.7885	0.7929	0.7926	0.7804	0.7881	0.7869	0.7839	0.7902	0.7876	0.7879	0.7885	0.7884	0.7885	0.7885	0.7885	0.7885	0.7885	0.7885	0.7885	0.7885	0.7885	0.7885	0.7885
		66	0.7903	0.8007	0.7684	0.7918	0.7864	0.789	0.7916	0.7886	0.7901	0.7914	0.7898	0.7898	0.7905	0.7903	0.7903	0.7903	0.7903	0.7903	0.7903	0.7903	0.7903	0.7903	0.7903	0.7903	0.7903	0.7947	0.7943	0.7821	0.7898	0.7886	0.7855	0.7919	0.7892	0.7895	0.7903	0.7901	0.7903	0.7903	0.7903	0.7903	0.7903	0.7903	0.7903	0.7903	0.7903	0.7903	0.7903
		67	0.7786	0.7914	0.7523	0.7802	0.7748	0.7774	0.7799	0.7769	0.7785	0.7798	0.7781	0.7781	0.7789	0.7786	0.7786	0.7786	0.7786	0.7786	0.7786	0.7786	0.7786	0.7786	0.7786	0.7786	0.7786	0.783	0.7826	0.7704	0.7781	0.777	0.7738	0.7803	0.7775	0.7777	0.7786	0.7784	0.7785	0.7786	0.7786	0.7786	0.7786	0.7786	0.7786	0.7786	0.7786	0.7786	0.7786
		68	0.7754	0.7901	0.7445	0.7773	0.7716	0.7741	0.7766	0.7737	0.7752	0.7767	0.7748	0.7748	0.7757	0.7754	0.7754	0.7754	0.7754	0.7754	0.7754	0.7754	0.7754	0.7754	0.7754	0.7754	0.7754	0.7797	0.7793	0.767	0.7749	0.7737	0.7704	0.7771	0.7741	0.7744	0.7754	0.7751	0.7753	0.7754	0.7754	0.7754	0.7754	0.7754	0.7754	0.7754	0.7754	0.7754	0.7754
		69	0.7745	0.7911	0.7388	0.7768	0.7707	0.7732	0.7758	0.7728	0.7744	0.776	0.7739	0.7739	0.7749	0.7745	0.7745	0.7745	0.7745	0.7745	0.7745	0.7745	0.7745	0.7745	0.7745	0.7745	0.7745	0.779	0.7785	0.766	0.774	0.7728	0.7693	0.7763	0.7731	0.7734	0.7745	0.7743	0.7745	0.7745	0.7745	0.7745	0.7745	0.7745	0.7745	0.7745	0.7745	0.7745	0.7745
		70	0.761	0.7797	0.7189	0.7634	0.7573	0.7598	0.7624	0.7593	0.7609	0.7627	0.7604	0.7604	0.7615	0.761	0.761	0.761	0.761	0.761	0.761	0.761	0.761	0.761	0.761	0.761	0.761	0.7655	0.765	0.7525	0.7605	0.7593	0.7557	0.7628	0.7595	0.7599	0.7611	0.7608	0.761	0.761	0.761	0.761	0.761	0.761	0.761	0.761	0.761	0.761	0.761
		71	0.7425	0.7629	0.6942	0.7445	0.7389	0.7412	0.7439	0.7407	0.7424	0.7442	0.7418	0.7418	0.7431	0.7425	0.7425	0.7425	0.7425	0.7425	0.7425	0.7425	0.7425	0.7425	0.7425	0.7425	0.7425	0.7469	0.7464	0.734	0.7419	0.7408	0.7372	0.7443	0.7408	0.7413	0.7425	0.7422	0.7424	0.7425	0.7425	0.7425	0.7425	0.7425	0.7425	0.7425	0.7425	0.7425	0.7425
		72	0.7237	0.7457	0.6696	0.7255	0.7201	0.7224	0.725	0.7219	0.7236	0.7255	0.723	0.723	0.7243	0.7237	0.7237	0.7237	0.7237	0.7237	0.7237	0.7237	0.7237	0.7237	0.7237	0.7237	0.7237	0.7279	0.7274	0.7154	0.7231	0.722	0.7184	0.7255	0.7219	0.7224	0.7237	0.7233	0.7236	0.7237	0.7237	0.7237	0.7237	0.7237	0.7237	0.7237	0.7237	0.7237	0.7237
		73	0.7157	0.7387	0.6575	0.7176	0.7122	0.7143	0.717	0.7139	0.7157	0.7177	0.715	0.715	0.7164	0.7157	0.7157	0.7157	0.7157	0.7157	0.7157	0.7157	0.7157	0.7157	0.7157	0.7157	0.7157	0.72	0.7195	0.7074	0.7151	0.714	0.7103	0.7176	0.7138	0.7143	0.7157	0.7153	0.7157	0.7157	0.7157	0.7157	0.7157	0.7157	0.7157	0.7157	0.7157	0.7157	0.7157
		74	0.7066	0.7305	0.6438	0.7086	0.7032	0.7052	0.7079	0.7047	0.7065	0.7087	0.7058	0.7058	0.7074	0.7065	0.7066	0.7066	0.7066	0.7066	0.7066	0.7066	0.7066	0.7066	0.7066	0.7066	0.7066	0.7108	0.7103	0.6983	0.7059	0.7049	0.701	0.7085	0.7045	0.7051	0.7066	0.7061	0.7065	0.7066	0.7066	0.7066	0.7066	0.7066	0.7066	0.7066	0.7066	0.7066	0.7066
		75	0.6923	0.717	0.6253	0.6941	0.6889	0.6909	0.6936	0.6905	0.6923	0.6945	0.6915	0.6914	0.6932	0.6922	0.6923	0.6923	0.6923	0.6923	0.6923	0.6923	0.6923	0.6923	0.6923	0.6923	0.6923	0.6964	0.6959	0.6842	0.6916	0.6906	0.6867	0.6942	0.6901	0.6907	0.6923	0.6917	0.6923	0.6923	0.6923	0.6923	0.6923	0.6923	0.6923	0.6923	0.6923	0.6923	0.6923
		76	0.6826	0.7081	0.6121	0.6846	0.6794	0.6813	0.6839	0.6808	0.6827	0.685	0.6818	0.6817	0.6836	0.6825	0.6826	0.6826	0.6826	0.6826	0.6826	0.6826	0.6826	0.6826	0.6826	0.6826	0.6826	0.6867	0.6862	0.6748	0.6819	0.681	0.6771	0.6846	0.6804	0.681	0.6827	0.682	0.6827	0.6826	0.6826	0.6826	0.6826	0.6826	0.6826	0.6826	0.6826	0.6826	0.6826
		77	0.6593	0.685	0.5864	0.661	0.6563	0.6581	0.6605	0.6576	0.6594	0.6617	0.6585	0.6584	0.6604	0.6592	0.6593	0.6593	0.6593	0.6593	0.6593	0.6593	0.6593	0.6593	0.6593	0.6593	0.6593	0.6632	0.6627	0.652	0.6587	0.6578	0.654	0.6612	0.657	0.6577	0.6594	0.6587	0.6594	0.6593	0.6593	0.6593	0.6593	0.6593	0.6593	0.6593	0.6593	0.6593	0.6593
		78	0.649	0.6746	0.5743	0.6507	0.646	0.6478	0.6501	0.6473	0.6491	0.6515	0.6481	0.6481	0.6501	0.6488	0.649	0.649	0.649	0.649	0.649	0.649	0.649	0.649	0.649	0.649	0.649	0.6527	0.6523	0.6419	0.6484	0.6475	0.6437	0.6509	0.6466	0.6473	0.6491	0.6483	0.6491	0.649	0.649	0.649	0.649	0.649	0.649	0.649	0.649	0.649	0.649
		79	0.6251	0.6506	0.5502	0.6266	0.6222	0.624	0.6262	0.6235	0.6252	0.6275	0.6242	0.6242	0.6262	0.6249	0.6251	0.6251	0.6251	0.6251	0.6251	0.6251	0.6251	0.6251	0.6251	0.6251	0.6251	0.6285	0.6281	0.6186	0.6246	0.6238	0.6201	0.6269	0.6228	0.6234	0.6252	0.6244	0.6252	0.6251	0.6251	0.6251	0.6251	0.6251	0.6251	0.6251	0.6251	0.6251	0.6251
		80	0.5964	0.621	0.5229	0.5972	0.5933	0.5953	0.5973	0.595	0.5965	0.5986	0.5956	0.5956	0.5975	0.5962	0.5964	0.5964	0.5964	0.5964	0.5964	0.5964	0.5964	0.5964	0.5964	0.5964	0.5964	0.5994	0.599	0.5907	0.5959	0.5952	0.5919	0.598	0.5942	0.5948	0.5965	0.5957	0.5965	0.5964	0.5964	0.5964	0.5964	0.5964	0.5964	0.5964	0.5964	0.5964	0.5964
		81	0.588	0.6112	0.5171	0.5883	0.5846	0.5864	0.5888	0.5866	0.588	0.5903	0.5871	0.5871	0.5891	0.5877	0.588	0.588	0.588	0.588	0.588	0.588	0.588	0.588	0.588	0.588	0.588	0.5908	0.5904	0.5824	0.5874	0.5869	0.5835	0.5896	0.5857	0.5863	0.5881	0.5872	0.588	0.588	0.588	0.588	0.588	0.588	0.588	0.588	0.588	0.588	0.588
		82	0.5813	0.6038	0.5131	0.5814	0.5774	0.5792	0.5821	0.5799	0.5813	0.5836	0.5803	0.5804	0.5824	0.5809	0.5813	0.5813	0.5813	0.5813	0.5813	0.5813	0.5813	0.5813	0.5813	0.5813	0.5813	0.5842	0.5837	0.5758	0.5807	0.5802	0.5767	0.5829	0.5789	0.5795	0.5814	0.5805	0.5813	0.5813	0.5813	0.5813	0.5813	0.5813	0.5813	0.5813	0.5813	0.5813	0.5813
		83	0.5865	0.6083	0.5199	0.5865	0.5817	0.5837	0.5873	0.5849	0.5866	0.5891	0.5854	0.5854	0.5878	0.5861	0.5865	0.5865	0.5865	0.5865	0.5865	0.5865	0.5865	0.5865	0.5865	0.5865	0.5865	0.5903	0.5891	0.5807	0.5859	0.5854	0.5815	0.5883	0.5838	0.5845	0.5866	0.5856	0.5865	0.5865	0.5865	0.5865	0.5865	0.5865	0.5865	0.5865	0.5865	0.5865	0.5865
		84	0.5819	0.6028	0.5177	0.5813	0.5761	0.5784	0.5827	0.5803	0.5819	0.5846	0.5808	0.5808	0.5832	0.5814	0.5819	0.5819	0.5819	0.5819	0.5819	0.5819	0.5819	0.5819	0.5819	0.5819	0.5819	0.586	0.5844	0.5761	0.5813	0.5808	0.5768	0.5837	0.5791	0.5798	0.582	0.5809	0.5819	0.5819	0.5819	0.5819	0.5819	0.5819	0.5819	0.5819	0.5819	0.5819	0.5819
		85	0.5725	0.5922	0.512	0.5713	0.5656	0.5683	0.5733	0.571	0.5726	0.5753	0.5714	0.5714	0.574	0.572	0.5725	0.5725	0.5725	0.5725	0.5725	0.5725	0.5725	0.5725	0.5725	0.5725	0.5725	0.5768	0.575	0.5669	0.572	0.5715	0.5676	0.5743	0.5697	0.5704	0.5727	0.5715	0.5725	0.5725	0.5725	0.5725	0.5725	0.5725	0.5725	0.5725	0.5725	0.5725	0.5725
		86	0.5701	0.5883	0.5123	0.5685	0.5619	0.5651	0.5709	0.5685	0.5702	0.5731	0.5689	0.5689	0.5717	0.5695	0.5701	0.5701	0.5701	0.5701	0.5701	0.5701	0.5701	0.5701	0.5701	0.5701	0.5701	0.5744	0.5727	0.5644	0.5695	0.5691	0.5649	0.572	0.5671	0.5679	0.5703	0.569	0.57	0.5701	0.5701	0.5701	0.5701	0.5701	0.5701	0.5701	0.5701	0.5701	0.5701
		87	0.5652	0.582	0.5107	0.5629	0.5557	0.5594	0.566	0.5635	0.5654	0.5683	0.564	0.5639	0.5668	0.5645	0.5652	0.5652	0.5652	0.5652	0.5652	0.5652	0.5652	0.5652	0.5652	0.5652	0.5652	0.57	0.5682	0.5594	0.5646	0.5642	0.5599	0.5672	0.562	0.5628	0.5654	0.564	0.5651	0.5652	0.5652	0.5652	0.5652	0.5652	0.5652	0.5652	0.5652	0.5652	0.5652
		88	0.5662	0.5818	0.5133	0.5635	0.5551	0.5596	0.567	0.5644	0.5663	0.5696	0.5648	0.5648	0.568	0.5654	0.5662	0.5662	0.5662	0.5662	0.5662	0.5662	0.5662	0.5662	0.5662	0.5662	0.5662	0.5716	0.5694	0.56	0.5655	0.5652	0.5604	0.5683	0.5627	0.5635	0.5663	0.5649	0.5659	0.5662	0.5662	0.5662	0.5662	0.5662	0.5662	0.5662	0.5662	0.5662	0.5662
		89	0.5585	0.5727	0.5085	0.5552	0.546	0.5513	0.5593	0.5567	0.5587	0.562	0.5571	0.557	0.5604	0.5576	0.5585	0.5585	0.5585	0.5585	0.5585	0.5585	0.5585	0.5585	0.5585	0.5585	0.5585	0.5642	0.562	0.5523	0.5578	0.5575	0.5527	0.5606	0.5549	0.5558	0.5587	0.5571	0.5582	0.5585	0.5585	0.5585	0.5585	0.5585	0.5585	0.5585	0.5585	0.5585	0.5585
		90	0.5597	0.5728	0.5102	0.5562	0.5459	0.5517	0.5606	0.5577	0.5599	0.5635	0.5582	0.5581	0.5617	0.5587	0.5597	0.5597	0.5597	0.5597	0.5597	0.5597	0.5597	0.5597	0.5597	0.5597	0.5597	0.5655	0.5637	0.5532	0.5589	0.5587	0.5535	0.5619	0.5558	0.5567	0.5598	0.5582	0.5593	0.5597	0.5597	0.5597	0.5597	0.5597	0.5597	0.5597	0.5597	0.5597	0.5597
		91	0.5637	0.576	0.5144	0.5602	0.5487	0.5549	0.5646	0.5615	0.564	0.5679	0.562	0.5619	0.566	0.5625	0.5637	0.5637	0.5637	0.5637	0.5637	0.5637	0.5637	0.5637	0.5637	0.5637	0.5637	0.5695	0.5683	0.5568	0.5628	0.5627	0.5569	0.5661	0.5593	0.5603	0.5639	0.562	0.5632	0.5637	0.5637	0.5637	0.5637	0.5637	0.5637	0.5637	0.5637	0.5637	0.5637
		92	0.5486	0.5599	0.5018	0.5454	0.5329	0.5397	0.5494	0.5466	0.5489	0.5527	0.547	0.5469	0.5509	0.5474	0.5486	0.5486	0.5486	0.5486	0.5486	0.5486	0.5486	0.5486	0.5486	0.5486	0.5486	0.5538	0.5535	0.5421	0.5478	0.5477	0.5422	0.5509	0.5445	0.5454	0.5488	0.547	0.5481	0.5486	0.5486	0.5486	0.5486	0.5486	0.5486	0.5486	0.5486	0.5486	0.5486
		93	0.5346	0.5449	0.4904	0.5313	0.5183	0.5256	0.5348	0.5327	0.535	0.5386	0.5331	0.533	0.5368	0.5334	0.5346	0.5346	0.5346	0.5346	0.5346	0.5346	0.5346	0.5346	0.5346	0.5346	0.5346	0.5403	0.54	0.5281	0.5338	0.5338	0.5287	0.5368	0.5307	0.5315	0.5348	0.5331	0.5342	0.5346	0.5346	0.5346	0.5346	0.5346	0.5346	0.5346	0.5346	0.5346	0.5346
		94	0.5091	0.5178	0.4711	0.506	0.4935	0.5005	0.5089	0.5076	0.5094	0.5123	0.5079	0.5078	0.5109	0.5081	0.5091	0.5091	0.5091	0.5091	0.5091	0.5091	0.5091	0.5091	0.5091	0.5091	0.5091	0.5138	0.5146	0.5036	0.5084	0.5085	0.5044	0.5108	0.5059	0.5065	0.5092	0.5079	0.5087	0.5091	0.5091	0.5091	0.5091	0.5091	0.5091	0.5091	0.5091	0.5091	0.5091
		95	0.4891	0.499	0.4565	0.4864	0.4747	0.4811	0.4885	0.4879	0.4894	0.4917	0.4881	0.488	0.4906	0.4882	0.4891	0.4891	0.4891	0.4891	0.4891	0.4891	0.4891	0.4891	0.4891	0.4891	0.4891	0.4932	0.4949	0.4842	0.4886	0.4887	0.4854	0.4904	0.4865	0.487	0.4892	0.4881	0.4887	0.4891	0.4891	0.4891	0.4891	0.4891	0.4891	0.4891	0.4891	0.4891	0.4891
		96	0.4728	0.4838	0.4453	0.4705	0.4599	0.4656	0.4721	0.4719	0.473	0.4748	0.472	0.472	0.474	0.4721	0.4728	0.4728	0.4728	0.4728	0.4728	0.4728	0.4728	0.4728	0.4728	0.4728	0.4728	0.4765	0.4789	0.4684	0.4724	0.4725	0.4699	0.4738	0.4708	0.4712	0.4729	0.472	0.4725	0.4728	0.4728	0.4728	0.4728	0.4728	0.4728	0.4728	0.4728	0.4728	0.4728
		97	0.4555	0.4671	0.4346	0.4534	0.4445	0.4492	0.4542	0.4549	0.4556	0.4567	0.455	0.455	0.4562	0.455	0.4555	0.4555	0.4555	0.4555	0.4555	0.4555	0.4555	0.4555	0.4555	0.4555	0.4555	0.4592	0.4617	0.4516	0.4552	0.4553	0.4537	0.4561	0.4542	0.4544	0.4555	0.455	0.4552	0.4555	0.4555	0.4555	0.4555	0.4555	0.4555	0.4555	0.4555	0.4555	0.4555
		98	0.4375	0.4491	0.4247	0.4358	0.4292	0.4326	0.4357	0.4374	0.4376	0.4378	0.4375	0.4374	0.4377	0.4375	0.4375	0.4375	0.4375	0.4375	0.4375	0.4375	0.4375	0.4375	0.4375	0.4375	0.4375	0.4404	0.4434	0.4346	0.4375	0.4375	0.4372	0.4377	0.4373	0.4373	0.4376	0.4375	0.4375	0.4375	0.4375	0.4375	0.4375	0.4375	0.4375	0.4375	0.4375	0.4375	0.4375
		99	0.4266	0.4377	0.4205	0.4251	0.4205	0.4226	0.4244	0.4268	0.4265	0.426	0.4268	0.4268	0.4262	0.4268	0.4265	0.4266	0.4266	0.4266	0.4266	0.4266	0.4266	0.4266	0.4266	0.4266	0.4266	0.4288	0.4323	0.424	0.4267	0.4266	0.4273	0.4263	0.4271	0.427	0.4265	0.4268	0.4267	0.4266	0.4266	0.4266	0.4266	0.4266	0.4266	0.4266	0.4266	0.4266	0.4266
		100	0.4213	0.4321	0.4173	0.4195	0.4174	0.4183	0.4192	0.4218	0.4212	0.4203	0.4218	0.4218	0.4207	0.4218	0.4213	0.4213	0.4213	0.4213	0.4213	0.4213	0.4213	0.4213	0.4213	0.4213	0.4213	0.4232	0.4268	0.4189	0.4216	0.4215	0.4228	0.4208	0.4224	0.4223	0.4213	0.4218	0.4216	0.4213	0.4213	0.4213	0.4213	0.4213	0.4213	0.4213	0.4213	0.4213	0.4213
		101	0.4188	0.4286	0.4192	0.4167	0.4166	0.4167	0.4168	0.4194	0.4186	0.4172	0.4194	0.4195	0.4179	0.4195	0.4188	0.4188	0.4188	0.4188	0.4188	0.4188	0.4188	0.4188	0.4188	0.4188	0.4188	0.4205	0.4237	0.4166	0.4191	0.4189	0.4208	0.4181	0.4204	0.4201	0.4188	0.4194	0.4192	0.4188	0.4188	0.4188	0.4188	0.4188	0.4188	0.4188	0.4188	0.4188	0.4188
		102	0.4185	0.4273	0.4248	0.4163	0.418	0.4173	0.4166	0.4193	0.4182	0.4166	0.4193	0.4193	0.4174	0.4193	0.4184	0.4185	0.4185	0.4185	0.4185	0.4185	0.4185	0.4185	0.4185	0.4185	0.4185	0.4201	0.4227	0.4167	0.4188	0.4185	0.421	0.4176	0.4205	0.4202	0.4185	0.4193	0.4191	0.4185	0.4185	0.4185	0.4185	0.4185	0.4185	0.4185	0.4185	0.4185	0.4185
		103	0.4234	0.4315	0.4337	0.4211	0.4236	0.4226	0.4219	0.4241	0.4232	0.4217	0.4241	0.4241	0.4224	0.4242	0.4233	0.4234	0.4234	0.4234	0.4234	0.4234	0.4234	0.4234	0.4234	0.4234	0.4234	0.4257	0.4275	0.4214	0.4236	0.4233	0.4255	0.4227	0.4251	0.4249	0.4234	0.4241	0.4239	0.4234	0.4234	0.4234	0.4234	0.4234	0.4234	0.4234	0.4234	0.4234	0.4234
		104	0.4294	0.4367	0.425	0.4273	0.4293	0.4286	0.4285	0.4297	0.4292	0.4284	0.4297	0.4298	0.4288	0.4298	0.4293	0.4294	0.4294	0.4294	0.4294	0.4294	0.4294	0.4294	0.4294	0.4294	0.4294	0.4323	0.4337	0.4274	0.4294	0.4291	0.4304	0.4289	0.4303	0.4302	0.4293	0.4297	0.4297	0.4294	0.4294	0.4294	0.4294	0.4294	0.4294	0.4294	0.4294	0.4294	0.4294
		105	0.434	0.4407	0.4179	0.4322	0.433	0.433	0.4337	0.4339	0.434	0.434	0.4339	0.4339	0.434	0.4339	0.434	0.434	0.434	0.434	0.434	0.434	0.434	0.434	0.434	0.434	0.434	0.438	0.4387	0.4318	0.4338	0.4337	0.4337	0.434	0.4339	0.4339	0.434	0.4339	0.4339	0.434	0.434	0.434	0.434	0.434	0.434	0.434	0.434	0.434	0.434
		106	0.4353	0.4398	0.4108	0.4341	0.4337	0.4343	0.4355	0.4349	0.4354	0.4363	0.4349	0.4348	0.4359	0.4348	0.4353	0.4353	0.4353	0.4353	0.4353	0.4353	0.4353	0.4353	0.4353	0.4353	0.4353	0.4396	0.44	0.4337	0.4349	0.435	0.4341	0.4357	0.4343	0.4344	0.4353	0.4349	0.4349	0.4353	0.4353	0.4353	0.4353	0.4353	0.4353	0.4353	0.4353	0.4353	0.4353
		107	0.4339	0.437	0.4056	0.4336	0.4314	0.4327	0.4345	0.4332	0.4342	0.436	0.4331	0.433	0.4352	0.4329	0.434	0.4339	0.4339	0.4339	0.4339	0.4339	0.4339	0.4339	0.4339	0.4339	0.4339	0.4387	0.4387	0.4331	0.4334	0.4337	0.4317	0.4347	0.4318	0.432	0.4339	0.433	0.4331	0.4339	0.4339	0.4339	0.4339	0.4339	0.4339	0.4339	0.4339	0.4339	0.4339
		108	0.4289	0.4312	0.4032	0.4296	0.4249	0.4274	0.43	0.4277	0.4294	0.4324	0.4275	0.4274	0.431	0.4272	0.4292	0.4289	0.4289	0.4289	0.4289	0.4289	0.4289	0.4289	0.4289	0.4289	0.4289	0.4341	0.4341	0.4286	0.4283	0.4288	0.4256	0.4302	0.4253	0.4258	0.4289	0.4274	0.4276	0.4289	0.4289	0.4289	0.4289	0.4289	0.4289	0.4289	0.4289	0.4289	0.4289
		109	0.4196	0.4218	0.4048	0.4214	0.4138	0.4176	0.421	0.418	0.4204	0.4247	0.4177	0.4175	0.4227	0.4171	0.4201	0.4196	0.4196	0.4196	0.4196	0.4196	0.4196	0.4196	0.4196	0.4196	0.4196	0.4257	0.4256	0.4198	0.419	0.4198	0.4153	0.4215	0.4144	0.4151	0.4197	0.4175	0.4178	0.4196	0.4196	0.4196	0.4196	0.4196	0.4196	0.4196	0.4196	0.4196	0.4196
		110	0.4085	0.4107	0.4036	0.4117	0.4016	0.4063	0.41	0.4066	0.4094	0.4147	0.4062	0.4059	0.4123	0.4054	0.4091	0.4085	0.4085	0.4085	0.4085	0.4085	0.4085	0.4085	0.4085	0.4085	0.4085	0.4148	0.4147	0.4095	0.4082	0.4089	0.4039	0.4107	0.4022	0.4031	0.4086	0.4059	0.4062	0.4085	0.4085	0.4085	0.4085	0.4085	0.4085	0.4085	0.4085	0.4085	0.4085
		111	0.3972	0.3995	0.4147	0.4011	0.3903	0.3951	0.3987	0.3953	0.3983	0.4043	0.3946	0.3943	0.4015	0.3937	0.3981	0.3972	0.3972	0.3972	0.3972	0.3972	0.3972	0.3972	0.3972	0.3972	0.3972	0.4036	0.4034	0.3993	0.3973	0.3981	0.3929	0.3997	0.3902	0.3912	0.3974	0.3943	0.3947	0.3972	0.3972	0.3972	0.3972	0.3972	0.3972	0.3972	0.3972	0.3972	0.3972
		112	0.3881	0.3907	0.4244	0.3924	0.3815	0.3863	0.3894	0.3864	0.3893	0.3956	0.3854	0.3851	0.3927	0.3844	0.3892	0.3881	0.3882	0.3881	0.3881	0.3881	0.3881	0.3881	0.3881	0.3881	0.3881	0.3943	0.394	0.3913	0.3887	0.3891	0.3848	0.3907	0.3808	0.3817	0.3884	0.385	0.3855	0.3881	0.3881	0.3881	0.3881	0.3881	0.3881	0.3881	0.3881	0.3881	0.3881
		113	0.3802	0.3834	0.4337	0.3847	0.3744	0.379	0.3811	0.3787	0.3815	0.3879	0.3775	0.3771	0.385	0.3764	0.3814	0.3802	0.3803	0.3802	0.3802	0.3802	0.3802	0.3802	0.3802	0.3802	0.3802	0.3862	0.3857	0.3845	0.3813	0.3812	0.3782	0.3828	0.3727	0.3736	0.3805	0.377	0.3775	0.3803	0.3802	0.3802	0.3802	0.3802	0.3802	0.3802	0.3802	0.3802	0.3802
		114	0.3815	0.3849	0.4293	0.3861	0.3776	0.381	0.3816	0.3806	0.3826	0.3883	0.379	0.3787	0.3858	0.378	0.3827	0.3815	0.3816	0.3815	0.3815	0.3815	0.3815	0.3815	0.3815	0.3815	0.3815	0.3863	0.3854	0.3873	0.3833	0.3826	0.3816	0.3837	0.3748	0.3756	0.3818	0.3785	0.379	0.3815	0.3815	0.3815	0.3815	0.3815	0.3815	0.3815	0.3815	0.3815	0.3815
		115	0.392	0.3951	0.4112	0.3969	0.3916	0.3928	0.3912	0.3919	0.3928	0.3971	0.3901	0.3899	0.3952	0.3893	0.393	0.392	0.3921	0.392	0.392	0.392	0.392	0.392	0.392	0.392	0.392	0.3943	0.3929	0.4011	0.3951	0.3932	0.3936	0.3936	0.387	0.3875	0.3922	0.3897	0.39	0.392	0.392	0.392	0.392	0.392	0.392	0.392	0.392	0.392	0.392
		116	0.4061	0.4089	0.3915	0.4113	0.4091	0.4081	0.4045	0.4069	0.4066	0.4093	0.4049	0.4048	0.4082	0.4044	0.4068	0.4061	0.4061	0.4061	0.4061	0.4061	0.4061	0.4061	0.4061	0.4061	0.4061	0.4061	0.4036	0.4185	0.4105	0.4075	0.4098	0.4069	0.4029	0.4032	0.4063	0.4046	0.4048	0.4061	0.4061	0.4061	0.4061	0.4061	0.4061	0.4061	0.4061	0.4061	0.4061
		117	0.4213	0.4226	0.3719	0.4267	0.4275	0.4244	0.4187	0.423	0.4215	0.4227	0.4208	0.4207	0.4222	0.4206	0.4216	0.4213	0.4213	0.4213	0.4213	0.4213	0.4213	0.4213	0.4213	0.4213	0.4213	0.419	0.415	0.4302	0.4272	0.4229	0.4276	0.4213	0.4199	0.4201	0.4214	0.4207	0.4208	0.4213	0.4213	0.4213	0.4213	0.4213	0.4213	0.4213	0.4213	0.4213	0.4213
		118	0.4271	0.4274	0.3498	0.4216	0.4174	0.4227	0.4309	0.4243	0.4272	0.4278	0.4268	0.4268	0.4276	0.4267	0.4273	0.4271	0.4271	0.4271	0.4271	0.4271	0.4271	0.4271	0.4271	0.4271	0.4271	0.4316	0.4302	0.4074	0.4199	0.4253	0.4177	0.428	0.4264	0.4264	0.4271	0.4267	0.4268	0.4271	0.4271	0.4271	0.4271	0.4271	0.4271	0.4271	0.4271	0.4271	0.4271
		119	0.4063	0.4086	0.3267	0.4008	0.3931	0.4008	0.4111	0.4024	0.4069	0.4092	0.4053	0.4052	0.4082	0.4048	0.4071	0.4063	0.4063	0.4064	0.4063	0.4063	0.4063	0.4063	0.4063	0.4063	0.4063	0.4136	0.4207	0.3822	0.3982	0.4044	0.3931	0.4082	0.4035	0.4038	0.4065	0.405	0.4052	0.4064	0.4064	0.4063	0.4063	0.4063	0.4063	0.4063	0.4063	0.4063	0.4063
		120	0.3863	0.3902	0.306	0.3807	0.3696	0.3799	0.3922	0.3811	0.3872	0.391	0.3847	0.3844	0.3895	0.3837	0.3878	0.3863	0.3863	0.3864	0.3863	0.3863	0.3863	0.3863	0.3863	0.3863	0.3863	0.3958	0.4043	0.3582	0.3772	0.3842	0.3691	0.3892	0.3817	0.3821	0.3866	0.3841	0.3845	0.3864	0.3864	0.3863	0.3863	0.3863	0.3863	0.3863	0.3863	0.3863	0.3863
		121	0.3663	0.3719	0.2867	0.3607	0.3465	0.3594	0.373	0.3597	0.3674	0.3726	0.3641	0.3637	0.3705	0.3628	0.3684	0.3663	0.3663	0.3664	0.3663	0.3663	0.3663	0.3663	0.3663	0.3663	0.3663	0.3782	0.3876	0.3339	0.3564	0.3638	0.3449	0.3707	0.3601	0.3607	0.3667	0.3632	0.3638	0.3664	0.3664	0.3663	0.3663	0.3663	0.3663	0.3663	0.3663	0.3663	0.3663
		122	0.3483	0.3551	0.2615	0.3421	0.3262	0.3413	0.3557	0.3404	0.3496	0.356	0.3457	0.3452	0.3535	0.344	0.351	0.3483	0.3483	0.3486	0.3483	0.3483	0.3483	0.3483	0.3483	0.3483	0.3483	0.3622	0.3721	0.3124	0.3379	0.3456	0.3231	0.3541	0.3409	0.3415	0.3489	0.3446	0.3455	0.3485	0.3486	0.3483	0.3483	0.3483	0.3483	0.3483	0.3483	0.3483	0.3483
		123	0.3307	0.3386	0.2381	0.3236	0.3066	0.3239	0.3384	0.3217	0.3322	0.3394	0.3278	0.3272	0.3367	0.3258	0.3339	0.3307	0.3306	0.3311	0.3307	0.3307	0.3307	0.3307	0.3307	0.3307	0.3307	0.3432	0.3566	0.2918	0.3197	0.3279	0.3026	0.3378	0.3223	0.323	0.3314	0.3265	0.3276	0.3309	0.3311	0.3307	0.3307	0.3307	0.3307	0.3307	0.3307	0.3307	0.3307
		124	0.3201	0.3288	0.2237	0.3122	0.2946	0.3137	0.3276	0.3103	0.3219	0.3294	0.3171	0.3164	0.3265	0.3147	0.3237	0.3201	0.3199	0.3206	0.3201	0.3201	0.3201	0.3201	0.3201	0.3201	0.3201	0.3305	0.3472	0.2785	0.309	0.3172	0.2893	0.3287	0.3111	0.3118	0.3209	0.3154	0.3169	0.3202	0.3206	0.3201	0.3201	0.3201	0.3201	0.3201	0.3201	0.3201	0.3201
		125	0.3145	0.3237	0.2177	0.3061	0.2882	0.3086	0.3216	0.3041	0.317	0.324	0.3116	0.3109	0.3212	0.309	0.3184	0.3145	0.3143	0.3151	0.3145	0.3145	0.3145	0.3145	0.3145	0.3145	0.3145	0.3226	0.3423	0.2718	0.3035	0.3117	0.2816	0.3245	0.3055	0.3061	0.3154	0.3098	0.3114	0.3148	0.3151	0.3145	0.3146	0.3145	0.3145	0.3145	0.3145	0.3145	0.3145
		126	0.3143	0.3237	0.2176	0.3053	0.2873	0.3089	0.321	0.3035	0.3173	0.3235	0.3114	0.3108	0.3208	0.3088	0.3183	0.3143	0.314	0.315	0.3143	0.3143	0.3143	0.3143	0.3143	0.3143	0.3143	0.3196	0.3422	0.2706	0.3036	0.3115	0.2789	0.3256	0.3055	0.306	0.3152	0.3096	0.3113	0.3145	0.315	0.3143	0.3144	0.3143	0.3143	0.3143	0.3143	0.3143	0.3143
		127	0.3218	0.3308	0.226	0.3129	0.2948	0.3171	0.3287	0.3108	0.3251	0.3304	0.3191	0.3184	0.3279	0.3164	0.3257	0.3217	0.3213	0.3225	0.3218	0.3218	0.3218	0.3218	0.3218	0.3218	0.3218	0.3231	0.3487	0.2781	0.3113	0.3188	0.2843	0.3339	0.3134	0.3139	0.3226	0.3173	0.319	0.322	0.3225	0.3218	0.3218	0.3218	0.3218	0.3218	0.3218	0.3218	0.3218
		128	0.333	0.3417	0.2388	0.3244	0.3065	0.3292	0.3401	0.3219	0.3368	0.3411	0.3306	0.33	0.3387	0.3279	0.3368	0.333	0.3325	0.3339	0.333	0.333	0.333	0.333	0.333	0.333	0.333	0.3306	0.357	0.2895	0.3229	0.3299	0.2936	0.3459	0.3253	0.3257	0.3338	0.3288	0.3305	0.3333	0.3338	0.3331	0.3331	0.333	0.333	0.333	0.333	0.333	0.333
		129	0.3458	0.354	0.2537	0.3377	0.32	0.343	0.3529	0.3347	0.3499	0.353	0.3437	0.3431	0.351	0.3412	0.3494	0.3458	0.3452	0.3467	0.3458	0.3458	0.3458	0.3458	0.3458	0.3458	0.3458	0.3391	0.3668	0.303	0.3358	0.3426	0.3054	0.3591	0.3389	0.3392	0.3465	0.342	0.3437	0.346	0.3466	0.3459	0.346	0.3458	0.3458	0.3458	0.3458	0.3458	0.3458
		130	0.3573	0.3646	0.2676	0.3494	0.3322	0.3553	0.3643	0.3463	0.3617	0.3637	0.3553	0.3548	0.362	0.353	0.3607	0.3572	0.3566	0.3581	0.3573	0.3573	0.3573	0.3573	0.3573	0.3573	0.3573	0.3463	0.3753	0.3158	0.3472	0.3538	0.3166	0.3705	0.351	0.3512	0.3579	0.3538	0.3554	0.3575	0.3581	0.3573	0.3574	0.3573	0.3573	0.3573	0.3573	0.3573	0.3573
		131	0.3542	0.3613	0.2631	0.3464	0.3298	0.3525	0.3618	0.3432	0.3594	0.3611	0.3521	0.3516	0.3593	0.3495	0.358	0.3541	0.3534	0.3553	0.3542	0.3542	0.3542	0.3542	0.3542	0.3542	0.3542	0.3409	0.3712	0.312	0.3434	0.3501	0.3121	0.3678	0.3475	0.3476	0.3549	0.3504	0.3523	0.3544	0.3552	0.3543	0.3545	0.3542	0.3542	0.3542	0.3542	0.3542	0.3542
		132	0.3523	0.3591	0.2604	0.3443	0.3283	0.3502	0.3605	0.3413	0.3583	0.3596	0.3501	0.3495	0.3576	0.3473	0.3565	0.3522	0.3513	0.3535	0.3523	0.3523	0.3523	0.3523	0.3523	0.3523	0.3523	0.3366	0.368	0.3094	0.3411	0.3479	0.3089	0.3662	0.3453	0.3453	0.353	0.3482	0.3503	0.3525	0.3534	0.3523	0.3526	0.3523	0.3523	0.3523	0.3523	0.3523	0.3523
		133	0.3509	0.3576	0.2583	0.3427	0.3272	0.3484	0.3594	0.3399	0.3578	0.3582	0.3487	0.348	0.3563	0.3457	0.3553	0.3507	0.3498	0.3522	0.3509	0.3508	0.3509	0.3509	0.3509	0.3509	0.3509	0.3318	0.3653	0.3074	0.3396	0.3463	0.3058	0.3653	0.3438	0.3437	0.3516	0.3467	0.3489	0.3511	0.3521	0.3509	0.3512	0.3508	0.3509	0.3509	0.3509	0.3509	0.3509
		134	0.347	0.3537	0.2536	0.339	0.3238	0.3438	0.3565	0.3359	0.3543	0.3548	0.3447	0.344	0.3528	0.3414	0.3518	0.3469	0.3457	0.3486	0.347	0.347	0.347	0.347	0.347	0.347	0.347	0.3314	0.3607	0.3077	0.3353	0.3417	0.2996	0.3621	0.3395	0.3393	0.3478	0.3426	0.3449	0.3473	0.3485	0.3471	0.3475	0.347	0.347	0.347	0.347	0.347	0.347
		135	0.3412	0.3481	0.2471	0.3338	0.3184	0.3374	0.3517	0.3296	0.3488	0.3497	0.3388	0.338	0.3475	0.3351	0.3466	0.3411	0.3397	0.3431	0.3413	0.3412	0.3412	0.3412	0.3412	0.3412	0.3412	0.3295	0.3545	0.3068	0.3289	0.335	0.2912	0.3569	0.3331	0.3329	0.3421	0.3364	0.339	0.3415	0.343	0.3413	0.3418	0.3412	0.3412	0.3412	0.3412	0.3412	0.3412
		136	0.3446	0.3512	0.2536	0.3378	0.3231	0.3404	0.3553	0.3329	0.3518	0.3527	0.3422	0.3415	0.3506	0.3385	0.3499	0.3444	0.3429	0.3465	0.3446	0.3445	0.3446	0.3446	0.3446	0.3446	0.3446	0.3349	0.3555	0.3167	0.3322	0.3378	0.295	0.3599	0.3368	0.3366	0.3454	0.3399	0.3424	0.3449	0.3464	0.3447	0.3452	0.3445	0.3447	0.3446	0.3446	0.3446	0.3446
		137	0.3516	0.3576	0.2647	0.3452	0.3316	0.3472	0.362	0.3398	0.3586	0.3594	0.3494	0.3488	0.3572	0.3459	0.3566	0.3515	0.35	0.3535	0.3516	0.3516	0.3516	0.3516	0.3516	0.3516	0.3516	0.3439	0.3595	0.3311	0.3396	0.3447	0.303	0.3665	0.3444	0.3441	0.3524	0.3473	0.3495	0.3519	0.3534	0.3517	0.3522	0.3516	0.3518	0.3516	0.3516	0.3516	0.3516
		138	0.3521	0.3576	0.2683	0.346	0.3328	0.3472	0.3619	0.3402	0.3588	0.3603	0.3499	0.3492	0.3576	0.3463	0.3572	0.3519	0.3503	0.3541	0.3521	0.352	0.3521	0.3521	0.3521	0.3521	0.3521	0.3475	0.3584	0.3375	0.3401	0.3447	0.3039	0.3669	0.3449	0.3445	0.3528	0.3477	0.35	0.3523	0.3539	0.3522	0.3527	0.352	0.3523	0.352	0.3521	0.3521	0.3521
		139	0.3494	0.3545	0.2682	0.3434	0.3305	0.3439	0.3589	0.3374	0.3562	0.3583	0.3471	0.3465	0.3551	0.3434	0.3548	0.3491	0.3475	0.3516	0.3494	0.3493	0.3494	0.3494	0.3494	0.3494	0.3494	0.3477	0.3573	0.3406	0.3372	0.3415	0.3014	0.3641	0.3419	0.3416	0.3502	0.3449	0.3472	0.3496	0.3514	0.3495	0.3501	0.3493	0.3497	0.3493	0.3494	0.3494	0.3494
		140	0.346	0.3509	0.2678	0.34	0.3273	0.3401	0.3552	0.3338	0.353	0.3559	0.3436	0.343	0.352	0.3397	0.3519	0.3458	0.3439	0.3484	0.3461	0.3459	0.3461	0.3461	0.346	0.346	0.346	0.3479	0.3558	0.3424	0.334	0.3373	0.298	0.361	0.3382	0.3379	0.3469	0.3414	0.3437	0.3463	0.3482	0.3462	0.3469	0.3459	0.3464	0.346	0.346	0.346	0.346
		141	0.3448	0.3496	0.2697	0.3389	0.3264	0.3383	0.3535	0.3324	0.3516	0.3552	0.3421	0.3416	0.3508	0.3382	0.3509	0.3445	0.3424	0.3473	0.3448	0.3446	0.3448	0.3448	0.3448	0.3448	0.3448	0.3502	0.3561	0.3459	0.3327	0.3354	0.2963	0.36	0.3367	0.3364	0.3456	0.34	0.3422	0.345	0.3471	0.3449	0.3457	0.3446	0.3453	0.3447	0.3448	0.3448	0.3448
		142	0.3604	0.3647	0.2951	0.3553	0.3439	0.354	0.3678	0.349	0.3665	0.3698	0.3582	0.3579	0.3654	0.3549	0.3656	0.3602	0.3584	0.3627	0.3605	0.3603	0.3606	0.3605	0.3604	0.3604	0.3604	0.3675	0.3701	0.3717	0.3493	0.3525	0.3151	0.3738	0.3538	0.3533	0.3611	0.3565	0.3582	0.3606	0.3625	0.3605	0.3613	0.3603	0.361	0.3604	0.3604	0.3604	0.3604
		143	0.3773	0.3811	0.3228	0.3732	0.3629	0.3714	0.3831	0.367	0.3824	0.3855	0.3756	0.3752	0.3813	0.373	0.3815	0.3772	0.3757	0.3792	0.3774	0.3772	0.3776	0.3774	0.3773	0.3773	0.3773	0.386	0.3854	0.3987	0.3671	0.3709	0.3359	0.3886	0.3724	0.3714	0.3779	0.3742	0.3754	0.3775	0.379	0.3774	0.3781	0.3772	0.3779	0.3773	0.3773	0.3773	0.3773
		144	0.3896	0.3926	0.3452	0.3864	0.377	0.3842	0.3944	0.3802	0.3938	0.3971	0.3882	0.3879	0.3928	0.3861	0.3931	0.3895	0.3882	0.3911	0.3897	0.3895	0.3899	0.3897	0.3896	0.3896	0.3896	0.4001	0.397	0.4188	0.3798	0.3844	0.3522	0.399	0.3857	0.3842	0.3901	0.3871	0.388	0.3898	0.391	0.3897	0.3903	0.3895	0.3902	0.3896	0.3896	0.3896	0.3896
		145	0.404	0.4061	0.3706	0.4014	0.3933	0.3992	0.4073	0.3955	0.4074	0.4104	0.4028	0.4027	0.4062	0.4015	0.4065	0.4039	0.403	0.4051	0.404	0.4039	0.4042	0.404	0.404	0.404	0.404	0.4131	0.4099	0.4314	0.3951	0.4004	0.3754	0.4112	0.4013	0.3995	0.4044	0.4022	0.4028	0.4041	0.405	0.4041	0.4045	0.4039	0.4045	0.404	0.404	0.404	0.404
		146	0.4142	0.4155	0.3908	0.4121	0.4052	0.41	0.4163	0.4069	0.4171	0.42	0.4132	0.4132	0.4156	0.4125	0.416	0.4142	0.4135	0.415	0.4143	0.4142	0.4145	0.4143	0.4142	0.4142	0.4142	0.4221	0.419	0.4293	0.4062	0.4123	0.3944	0.4196	0.4124	0.4102	0.4146	0.413	0.4134	0.4143	0.4149	0.4143	0.4146	0.4142	0.4146	0.4142	0.4142	0.4142	0.4142
		147	0.4153	0.4163	0.3957	0.4134	0.4063	0.4115	0.4175	0.4088	0.4179	0.4215	0.4142	0.4142	0.4167	0.4136	0.4171	0.4152	0.4146	0.4161	0.4153	0.4153	0.4156	0.4153	0.4153	0.4153	0.4153	0.4226	0.4211	0.4332	0.4073	0.4146	0.4007	0.4203	0.4131	0.4106	0.4157	0.4141	0.4144	0.4154	0.416	0.4154	0.4157	0.4152	0.4158	0.4153	0.4153	0.4153	0.4153
		148	0.4125	0.4133	0.3953	0.4108	0.4032	0.4089	0.4152	0.4066	0.415	0.4195	0.4112	0.4111	0.4142	0.4104	0.4147	0.4124	0.4116	0.4135	0.4125	0.4124	0.4129	0.4126	0.4125	0.4125	0.4125	0.4196	0.4199	0.4241	0.404	0.4126	0.402	0.4175	0.4095	0.4067	0.4131	0.411	0.4114	0.4126	0.4134	0.4126	0.413	0.4124	0.4131	0.4125	0.4125	0.4125	0.4125
		149	0.4134	0.4141	0.3991	0.4119	0.4044	0.4101	0.4164	0.4083	0.4157	0.4207	0.412	0.412	0.4152	0.4115	0.4156	0.4134	0.4125	0.4144	0.4135	0.4134	0.4139	0.4135	0.4134	0.4134	0.4134	0.4202	0.4214	0.4206	0.4049	0.415	0.4076	0.4182	0.4099	0.4067	0.4142	0.4119	0.4124	0.4135	0.4144	0.4135	0.414	0.4134	0.4141	0.4134	0.4134	0.4135	0.4134
		150	0.4187	0.4192	0.4082	0.4174	0.4107	0.4159	0.4212	0.4146	0.4205	0.4254	0.4173	0.4172	0.4203	0.4171	0.4204	0.4186	0.4179	0.4195	0.4187	0.4186	0.419	0.4187	0.4187	0.4187	0.4187	0.4246	0.4252	0.4227	0.4107	0.422	0.4187	0.4226	0.4147	0.4112	0.4194	0.4172	0.4178	0.4187	0.4194	0.4187	0.4191	0.4186	0.4192	0.4187	0.4187	0.4187	0.4187
		151	0.426	0.4262	0.4196	0.425	0.4194	0.4238	0.4278	0.4232	0.4272	0.4315	0.4249	0.4245	0.4274	0.4251	0.4269	0.4259	0.4255	0.4264	0.426	0.4259	0.4262	0.426	0.426	0.426	0.426	0.4308	0.4305	0.4278	0.4186	0.4313	0.4324	0.4273	0.422	0.4178	0.4267	0.4247	0.4255	0.426	0.4264	0.426	0.4262	0.4259	0.4263	0.4259	0.426	0.426	0.426
		152	0.4327	0.4327	0.4328	0.4332	0.4304	0.4334	0.4316	0.4337	0.4322	0.4287	0.4334	0.4337	0.4314	0.4326	0.4328	0.4327	0.4326	0.4327	0.4327	0.4327	0.4327	0.4327	0.4327	0.4327	0.4327	0.4294	0.4304	0.4321	0.429	0.4253	0.419	0.4332	0.431	0.4262	0.432	0.4337	0.4326	0.4327	0.4327	0.4327	0.4327	0.4327	0.4327	0.4327	0.4327	0.4327	0.4327
		153	0.4286	0.4288	0.4293	0.429	0.432	0.4295	0.428	0.4287	0.4283	0.4253	0.4292	0.4297	0.4269	0.428	0.4293	0.4286	0.4283	0.4289	0.4286	0.4286	0.4288	0.4286	0.4286	0.4286	0.4286	0.4259	0.4272	0.4311	0.4333	0.4215	0.4101	0.432	0.4332	0.4295	0.4281	0.4299	0.4282	0.4286	0.4289	0.4286	0.4288	0.4286	0.4289	0.4286	0.4286	0.4286	0.4286
		154	0.4247	0.425	0.4241	0.425	0.427	0.4252	0.4246	0.4239	0.4246	0.4225	0.4252	0.4257	0.4228	0.4236	0.426	0.4247	0.4241	0.4253	0.4247	0.4247	0.4251	0.4247	0.4247	0.4247	0.4247	0.4226	0.4243	0.4298	0.4284	0.4178	0.4014	0.4299	0.4299	0.433	0.4244	0.4261	0.424	0.4247	0.4253	0.4247	0.4251	0.4246	0.4252	0.4246	0.4247	0.4247	0.4247
		155	0.4197	0.4201	0.4175	0.4199	0.421	0.4199	0.4202	0.4177	0.42	0.4192	0.42	0.4204	0.4177	0.418	0.4218	0.4196	0.4187	0.4206	0.4197	0.4196	0.4204	0.4197	0.4197	0.4197	0.4197	0.4184	0.4207	0.4264	0.4223	0.4127	0.3914	0.427	0.425	0.4295	0.4195	0.4212	0.4187	0.4198	0.4206	0.4197	0.4203	0.4196	0.4206	0.4196	0.4197	0.4197	0.4197
		156	0.4145	0.4149	0.4108	0.4145	0.4147	0.4144	0.4156	0.4112	0.4153	0.4163	0.4142	0.4148	0.4125	0.4121	0.4174	0.4144	0.413	0.4158	0.4145	0.4144	0.4155	0.4145	0.4145	0.4145	0.4145	0.4141	0.417	0.4187	0.4158	0.4074	0.387	0.4237	0.4192	0.4238	0.4146	0.416	0.4131	0.4146	0.4158	0.4145	0.4154	0.4143	0.4158	0.4143	0.4144	0.4145	0.4144
		157	0.4095	0.41	0.4043	0.4094	0.4087	0.4093	0.4114	0.405	0.4108	0.4147	0.4088	0.4093	0.4081	0.4065	0.4136	0.4095	0.4076	0.4114	0.4096	0.4095	0.411	0.4097	0.4095	0.4095	0.4095	0.4101	0.4138	0.4107	0.4098	0.4024	0.3831	0.4206	0.4132	0.4178	0.4101	0.4111	0.4079	0.4097	0.4113	0.4096	0.4109	0.4094	0.4114	0.4094	0.4095	0.4096	0.4095
		158	0.4062	0.4067	0.3991	0.4059	0.4043	0.4057	0.409	0.401	0.4082	0.4152	0.4047	0.4051	0.4059	0.4024	0.4112	0.4061	0.4037	0.4085	0.4062	0.4061	0.4081	0.4064	0.4062	0.4062	0.4062	0.4075	0.4123	0.4045	0.4053	0.399	0.3801	0.4188	0.4078	0.4128	0.4073	0.4076	0.4043	0.4063	0.4084	0.4063	0.4079	0.4059	0.4085	0.4059	0.406	0.4062	0.4061
		159	0.4018	0.4025	0.3923	0.4015	0.3989	0.4012	0.406	0.3957	0.4045	0.4164	0.3992	0.3998	0.4034	0.3971	0.4082	0.4017	0.3986	0.4049	0.4019	0.4017	0.4044	0.4021	0.4018	0.4018	0.4018	0.4041	0.4101	0.3962	0.3996	0.3943	0.375	0.4163	0.4001	0.4059	0.4037	0.4023	0.3992	0.402	0.4048	0.4019	0.4041	0.4015	0.4048	0.4015	0.4016	0.4019	0.4017
		160	0.4006	0.4013	0.3892	0.4001	0.397	0.3997	0.4058	0.3938	0.4037	0.4204	0.3969	0.3975	0.4042	0.3952	0.408	0.4004	0.3967	0.4041	0.4006	0.4005	0.4037	0.4009	0.4006	0.4006	0.4006	0.4036	0.4103	0.3916	0.3973	0.3929	0.3733	0.4162	0.3955	0.4017	0.4033	0.3999	0.3974	0.4008	0.404	0.4007	0.4034	0.4002	0.4041	0.4001	0.4002	0.4006	0.4003
		161	0.4024	0.4032	0.3908	0.402	0.399	0.4017	0.4079	0.3956	0.406	0.4246	0.3984	0.3988	0.4073	0.397	0.4101	0.4023	0.3984	0.4061	0.4025	0.4023	0.4058	0.4028	0.4024	0.4024	0.4024	0.4054	0.4119	0.3927	0.3989	0.3954	0.3771	0.4183	0.3962	0.4021	0.4054	0.4012	0.3992	0.4027	0.406	0.4025	0.4054	0.402	0.4061	0.402	0.4021	0.4025	0.4022
		162	0.4061	0.4068	0.3944	0.4057	0.4026	0.4055	0.4115	0.3993	0.4098	0.4305	0.4018	0.402	0.4123	0.4008	0.4138	0.406	0.4019	0.4099	0.4062	0.406	0.4096	0.4064	0.4061	0.4061	0.4061	0.4093	0.4155	0.3956	0.4023	0.3997	0.3829	0.4204	0.3987	0.4039	0.4094	0.4042	0.4028	0.4063	0.4098	0.4061	0.4092	0.4057	0.4098	0.4056	0.4057	0.4061	0.4058
		163	0.4115	0.4122	0.4007	0.4113	0.4086	0.4111	0.4168	0.4052	0.4152	0.4376	0.4071	0.4074	0.4192	0.4068	0.419	0.4114	0.4075	0.4152	0.4116	0.4115	0.415	0.4119	0.4115	0.4115	0.4115	0.4148	0.4206	0.4007	0.4079	0.4061	0.3912	0.4239	0.4033	0.408	0.415	0.4091	0.4085	0.4118	0.4152	0.4116	0.4146	0.4112	0.4151	0.411	0.4111	0.4116	0.4112
		164	0.4174	0.418	0.4077	0.4172	0.4148	0.417	0.422	0.4116	0.4208	0.444	0.413	0.4133	0.4261	0.4133	0.4242	0.4173	0.4136	0.4208	0.4175	0.4173	0.4206	0.4178	0.4174	0.4174	0.4174	0.4206	0.4257	0.4068	0.4141	0.4124	0.4002	0.4276	0.4089	0.4134	0.4208	0.4146	0.4146	0.4177	0.4209	0.4175	0.4203	0.417	0.4206	0.4169	0.417	0.4175	0.417
		165	0.4216	0.4221	0.4131	0.4215	0.4195	0.4213	0.4255	0.4165	0.4248	0.4476	0.4175	0.4177	0.4307	0.4181	0.4277	0.4215	0.4181	0.4247	0.4217	0.4215	0.4245	0.422	0.4216	0.4216	0.4216	0.4246	0.429	0.4124	0.4187	0.4173	0.408	0.4301	0.4137	0.4177	0.4248	0.4188	0.4187	0.4219	0.4248	0.4216	0.4243	0.4213	0.4245	0.4211	0.4212	0.4217	0.4212
		166	0.4251	0.4255	0.4183	0.425	0.4237	0.4249	0.4282	0.421	0.4279	0.4484	0.4217	0.4219	0.4334	0.4225	0.4301	0.425	0.4221	0.4277	0.4251	0.425	0.4275	0.4254	0.4251	0.4251	0.4251	0.4274	0.4309	0.4186	0.4229	0.4216	0.4163	0.4318	0.4195	0.4229	0.4278	0.4229	0.4227	0.4253	0.4278	0.4251	0.4274	0.4248	0.4274	0.4247	0.4247	0.4252	0.4247
		167	0.4287	0.429	0.4236	0.4286	0.4278	0.4286	0.4309	0.4257	0.4308	0.4486	0.426	0.4263	0.436	0.427	0.4325	0.4286	0.4264	0.4306	0.4287	0.4286	0.4305	0.4289	0.4286	0.4287	0.4287	0.4303	0.4331	0.4247	0.4271	0.4261	0.4231	0.4333	0.4257	0.4284	0.4308	0.4273	0.4269	0.4288	0.4307	0.4286	0.4304	0.4284	0.4304	0.4283	0.4283	0.4287	0.4283
		168	0.4309	0.4311	0.4271	0.4308	0.4303	0.4308	0.4326	0.4287	0.4325	0.4482	0.4288	0.4292	0.4374	0.4298	0.4337	0.4308	0.4291	0.4324	0.4309	0.4308	0.4323	0.431	0.4308	0.4309	0.4309	0.4321	0.4343	0.4287	0.4297	0.4289	0.4276	0.4341	0.4298	0.432	0.4326	0.43	0.4296	0.431	0.4325	0.4308	0.4322	0.4307	0.4321	0.4306	0.4306	0.4309	0.4306
		169	0.4325	0.4327	0.4297	0.4325	0.4321	0.4324	0.4339	0.4309	0.4334	0.4473	0.4308	0.4313	0.4385	0.4319	0.4346	0.4325	0.4311	0.4336	0.4325	0.4324	0.4335	0.4326	0.4324	0.4325	0.4325	0.4336	0.4352	0.4315	0.4316	0.4311	0.431	0.4347	0.4328	0.433	0.4339	0.4319	0.4316	0.4326	0.4337	0.4325	0.4335	0.4323	0.4334	0.4323	0.4323	0.4325	0.4323
		170	0.4337	0.4337	0.4329	0.4337	0.4337	0.4337	0.4343	0.4334	0.4337	0.4429	0.4334	0.4336	0.4372	0.4336	0.4343	0.4337	0.4333	0.434	0.4337	0.4337	0.434	0.4337	0.4337	0.4337	0.4337	0.4343	0.435	0.432	0.4336	0.4334	0.431	0.4341	0.4291	0.4288	0.4342	0.4328	0.4336	0.4337	0.434	0.4337	0.434	0.4336	0.434	0.4336	0.4336	0.4337	0.4336
		171	0.4335	0.4334	0.4331	0.4335	0.4337	0.4335	0.4337	0.4333	0.4327	0.4378	0.433	0.4325	0.4345	0.4332	0.4328	0.4335	0.4335	0.4331	0.4335	0.4335	0.4331	0.4335	0.4335	0.4335	0.4335	0.4337	0.4336	0.4298	0.4334	0.4333	0.4275	0.4327	0.4254	0.4259	0.4332	0.4314	0.4327	0.4335	0.4331	0.4335	0.4331	0.4336	0.4332	0.4336	0.4336	0.4335	0.4336
		172	0.433	0.4328	0.4324	0.4329	0.4334	0.433	0.4327	0.433	0.4319	0.4332	0.4325	0.4319	0.4315	0.4333	0.4312	0.4329	0.4334	0.432	0.4329	0.433	0.432	0.4328	0.433	0.433	0.433	0.4327	0.4321	0.4286	0.4333	0.4332	0.425	0.4314	0.4227	0.4235	0.4319	0.4304	0.4321	0.4328	0.4319	0.433	0.432	0.4331	0.4322	0.4331	0.4331	0.4329	0.4332
		173	0.432	0.4317	0.4319	0.4319	0.4328	0.4321	0.4312	0.4329	0.4306	0.4269	0.4322	0.4312	0.4272	0.4331	0.429	0.432	0.4334	0.4303	0.4319	0.432	0.4304	0.4317	0.4321	0.432	0.432	0.4314	0.4301	0.4274	0.4336	0.4333	0.4221	0.429	0.4195	0.4203	0.4299	0.4293	0.4315	0.4318	0.4301	0.432	0.4303	0.4322	0.4306	0.4323	0.4323	0.4319	0.4324
		174	0.4308	0.4304	0.4316	0.4306	0.432	0.431	0.4294	0.4329	0.4292	0.4199	0.432	0.4305	0.4219	0.4329	0.4265	0.4308	0.4335	0.4282	0.4307	0.4309	0.4284	0.4304	0.4309	0.4308	0.4308	0.4298	0.4278	0.4264	0.4335	0.4336	0.4192	0.426	0.4159	0.4174	0.4275	0.4279	0.4308	0.4305	0.4279	0.4308	0.4282	0.4311	0.4288	0.4312	0.4313	0.4306	0.4314
		175	0.4292	0.4287	0.4318	0.4289	0.4308	0.4295	0.4274	0.4335	0.4274	0.4133	0.4323	0.4307	0.4168	0.4331	0.4238	0.4292	0.4334	0.4258	0.4291	0.4293	0.4261	0.4286	0.4293	0.4292	0.4292	0.4279	0.4254	0.4265	0.4326	0.4331	0.4173	0.423	0.4135	0.4156	0.4247	0.4272	0.4306	0.4289	0.4255	0.4293	0.4258	0.4296	0.4267	0.4298	0.4298	0.4289	0.4301
		176	0.4282	0.4276	0.4318	0.4278	0.4301	0.4286	0.426	0.4336	0.4264	0.4076	0.4322	0.4303	0.4122	0.4324	0.4217	0.4281	0.4333	0.4241	0.428	0.4284	0.4244	0.4275	0.4284	0.4282	0.4282	0.4264	0.4239	0.4263	0.4321	0.4327	0.4159	0.4206	0.4106	0.4133	0.4225	0.4258	0.4296	0.4278	0.4236	0.4282	0.424	0.4287	0.4251	0.4289	0.429	0.4279	0.4293
		177	0.4296	0.429	0.4305	0.4292	0.4316	0.43	0.4273	0.4321	0.428	0.4082	0.4307	0.4286	0.4128	0.4301	0.4232	0.4295	0.4326	0.4255	0.4294	0.4298	0.4258	0.4289	0.4298	0.4296	0.4296	0.4277	0.4256	0.4256	0.4334	0.4335	0.4153	0.4218	0.4091	0.4117	0.4239	0.4237	0.4265	0.4292	0.4249	0.4297	0.4253	0.4302	0.4265	0.4303	0.4304	0.4293	0.4308
		178	0.4305	0.43	0.4302	0.4301	0.4324	0.4309	0.4285	0.4318	0.4291	0.408	0.4302	0.4282	0.4148	0.429	0.4246	0.4304	0.432	0.4266	0.4303	0.4307	0.4269	0.4298	0.4307	0.4305	0.4305	0.4287	0.4271	0.4262	0.4336	0.433	0.4168	0.4231	0.4098	0.4125	0.4253	0.4232	0.425	0.4301	0.4261	0.4306	0.4264	0.431	0.4277	0.4312	0.4313	0.4302	0.4317
		179	0.4318	0.4313	0.4295	0.4315	0.4336	0.4322	0.43	0.431	0.4306	0.4084	0.4293	0.4273	0.4173	0.4275	0.4264	0.4318	0.431	0.4282	0.4317	0.432	0.4284	0.4312	0.432	0.4318	0.4318	0.43	0.429	0.4263	0.4326	0.432	0.4176	0.4249	0.4099	0.4127	0.4271	0.4224	0.4228	0.4315	0.4276	0.4319	0.4279	0.4323	0.4292	0.4325	0.4326	0.4315	0.433
		180	0.4335	0.4331	0.4282	0.4332	0.4323	0.4336	0.4318	0.4296	0.4324	0.4088	0.4278	0.4258	0.4199	0.4255	0.4285	0.4335	0.4294	0.43	0.4334	0.4337	0.4303	0.4329	0.4337	0.4335	0.4335	0.4317	0.4309	0.4256	0.4311	0.4304	0.4174	0.427	0.411	0.412	0.4291	0.4212	0.4196	0.4332	0.4295	0.4336	0.4297	0.4335	0.431	0.4333	0.4332	0.4333	0.4328
		181	0.4328	0.4332	0.4279	0.4331	0.4314	0.4325	0.4332	0.4292	0.4336	0.4111	0.4275	0.4255	0.4233	0.4248	0.4305	0.4328	0.4289	0.4317	0.4329	0.4326	0.4319	0.4333	0.4326	0.4328	0.4328	0.4332	0.4325	0.426	0.4303	0.4297	0.419	0.4292	0.4148	0.4134	0.4309	0.4218	0.4181	0.433	0.4313	0.4327	0.4314	0.4324	0.4326	0.4322	0.4321	0.433	0.4317
		182	0.4327	0.433	0.4287	0.4329	0.4315	0.4324	0.4337	0.4297	0.4334	0.4123	0.4283	0.4264	0.4258	0.4256	0.4314	0.4327	0.4294	0.4324	0.4327	0.4325	0.4325	0.4331	0.4325	0.4327	0.4327	0.4335	0.433	0.4275	0.4306	0.4301	0.4216	0.4305	0.4198	0.416	0.4318	0.4234	0.4183	0.4329	0.432	0.4326	0.4321	0.4323	0.4331	0.4322	0.4321	0.4329	0.4318
		183	0.4328	0.433	0.4304	0.433	0.4321	0.4326	0.4335	0.431	0.4332	0.4157	0.43	0.4283	0.4296	0.4277	0.4326	0.4328	0.4308	0.4331	0.4329	0.4327	0.4332	0.4331	0.4327	0.4328	0.4328	0.4336	0.4335	0.4296	0.4313	0.4309	0.4256	0.432	0.4274	0.4217	0.4329	0.4265	0.4207	0.433	0.4329	0.4328	0.4329	0.4326	0.4336	0.4325	0.4324	0.4329	0.4322
		184	0.4337	0.4337	0.4332	0.4337	0.4335	0.4336	0.4337	0.4331	0.4337	0.42	0.4331	0.4319	0.4345	0.4317	0.4335	0.4337	0.4333	0.4336	0.4337	0.4336	0.4336	0.4337	0.4336	0.4337	0.4337	0.4337	0.4336	0.4326	0.433	0.4329	0.4311	0.4334	0.4302	0.43	0.434	0.4314	0.4262	0.4337	0.4335	0.4336	0.4335	0.4336	0.4337	0.4336	0.4336	0.4337	0.4335
		185	0.4333	0.4335	0.4313	0.4334	0.4327	0.4331	0.4338	0.4324	0.4337	0.4269	0.4312	0.4319	0.441	0.4312	0.435	0.4333	0.4315	0.4346	0.4333	0.4332	0.4346	0.4335	0.4332	0.4333	0.4333	0.434	0.4342	0.4323	0.433	0.4329	0.431	0.4354	0.4191	0.4285	0.4356	0.4307	0.4322	0.4334	0.4348	0.4332	0.4348	0.4331	0.4342	0.433	0.4329	0.4334	0.4328
		186	0.4333	0.4336	0.4291	0.4336	0.4319	0.433	0.4345	0.4311	0.4341	0.4332	0.4287	0.4288	0.4476	0.4269	0.437	0.4334	0.4296	0.4361	0.4334	0.4331	0.4361	0.4339	0.4332	0.4333	0.4333	0.4348	0.4352	0.4305	0.4322	0.4319	0.427	0.4376	0.4096	0.4207	0.4377	0.4262	0.4295	0.4336	0.4366	0.4332	0.4366	0.4329	0.4352	0.4328	0.4326	0.4336	0.4322
		187	0.4341	0.4346	0.4276	0.4345	0.4319	0.4336	0.4359	0.4307	0.4352	0.4403	0.427	0.4263	0.4545	0.423	0.4399	0.4342	0.4283	0.4383	0.4341	0.4338	0.4384	0.435	0.4338	0.4341	0.4341	0.4363	0.437	0.4294	0.4321	0.4315	0.424	0.4404	0.4008	0.4137	0.4406	0.4223	0.4243	0.4345	0.4391	0.4339	0.4392	0.4334	0.437	0.4333	0.4329	0.4345	0.4323
		188	0.4339	0.4345	0.426	0.4345	0.4313	0.4333	0.4361	0.4301	0.4353	0.4442	0.425	0.4242	0.458	0.4194	0.441	0.434	0.4268	0.4391	0.434	0.4336	0.4394	0.4351	0.4336	0.4339	0.4339	0.4366	0.4375	0.4281	0.4318	0.4309	0.4223	0.4414	0.3936	0.4082	0.4417	0.4193	0.4205	0.4344	0.4402	0.4336	0.4404	0.4331	0.4376	0.4329	0.4324	0.4345	0.4316
		189	0.431	0.4316	0.4229	0.4317	0.4282	0.4304	0.4333	0.4276	0.4324	0.4474	0.4214	0.4208	0.4556	0.4156	0.4385	0.4312	0.4236	0.4365	0.4311	0.4307	0.437	0.4323	0.4307	0.431	0.431	0.4339	0.4348	0.4249	0.4292	0.4282	0.4204	0.4384	0.3864	0.4033	0.4389	0.4155	0.4163	0.4315	0.4376	0.4306	0.4379	0.4302	0.435	0.43	0.4294	0.4317	0.4286
		190	0.4292	0.4298	0.4213	0.4298	0.4264	0.4285	0.4314	0.4261	0.4305	0.4485	0.4193	0.4191	0.4527	0.4138	0.4364	0.4293	0.4218	0.4345	0.4293	0.4288	0.4352	0.4304	0.4289	0.4292	0.4292	0.432	0.4329	0.4231	0.4277	0.4266	0.4201	0.4359	0.3822	0.4009	0.4368	0.4135	0.4141	0.4296	0.4357	0.4287	0.436	0.4283	0.4332	0.4281	0.4275	0.4298	0.4266
		191	0.4267	0.4273	0.4185	0.4274	0.4238	0.426	0.4291	0.4239	0.428	0.4513	0.4164	0.416	0.451	0.4104	0.4342	0.4269	0.4189	0.4323	0.4268	0.4263	0.4333	0.428	0.4264	0.4267	0.4267	0.4297	0.4307	0.4203	0.4255	0.4243	0.4184	0.4331	0.3801	0.3962	0.4347	0.4097	0.4099	0.4272	0.4335	0.4262	0.434	0.4258	0.4311	0.4256	0.4248	0.4274	0.4239
		192	0.4228	0.4234	0.4144	0.4235	0.4197	0.422	0.4254	0.4204	0.4242	0.4528	0.4121	0.4115	0.4479	0.4056	0.4305	0.4229	0.4146	0.4286	0.4229	0.4224	0.43	0.4242	0.4225	0.4228	0.4228	0.426	0.4269	0.4161	0.4219	0.4205	0.4156	0.4288	0.3765	0.3896	0.4313	0.4044	0.4043	0.4233	0.43	0.4222	0.4305	0.4218	0.4275	0.4216	0.4208	0.4236	0.4197
		193	0.4209	0.4215	0.4119	0.4216	0.4176	0.42	0.4237	0.4186	0.4224	0.4565	0.4095	0.4085	0.4479	0.4017	0.4291	0.4211	0.4121	0.4272	0.421	0.4205	0.4289	0.4225	0.4206	0.4209	0.4209	0.4243	0.4253	0.4135	0.4198	0.4186	0.414	0.4268	0.3747	0.3845	0.4301	0.4003	0.3997	0.4214	0.4287	0.4202	0.4294	0.4199	0.4261	0.4196	0.4187	0.4217	0.4175
		194	0.4195	0.4202	0.4105	0.4203	0.4161	0.4187	0.4225	0.4175	0.4211	0.4583	0.4081	0.4068	0.4469	0.4003	0.4278	0.4197	0.4105	0.426	0.4196	0.4192	0.428	0.4212	0.4192	0.4195	0.4195	0.423	0.4241	0.412	0.4184	0.4171	0.4136	0.4251	0.3755	0.3835	0.4291	0.3977	0.3973	0.4201	0.4276	0.4187	0.4283	0.4185	0.425	0.4183	0.4172	0.4204	0.4159
		195	0.4194	0.42	0.4107	0.4201	0.416	0.4185	0.4222	0.4176	0.4209	0.4586	0.4084	0.407	0.4454	0.4013	0.4273	0.4195	0.4107	0.4256	0.4194	0.4191	0.4278	0.421	0.4191	0.4194	0.4194	0.4227	0.4238	0.412	0.4182	0.4169	0.4146	0.4242	0.3794	0.3855	0.4286	0.3973	0.402	0.4199	0.4271	0.4185	0.4279	0.4183	0.4247	0.4182	0.417	0.4202	0.4158
		196	0.4183	0.4189	0.4101	0.419	0.4151	0.4175	0.421	0.4169	0.4198	0.4574	0.4079	0.4066	0.443	0.4015	0.4269	0.4184	0.41	0.4242	0.4183	0.418	0.4266	0.4198	0.418	0.4183	0.4183	0.4215	0.4225	0.4112	0.4171	0.4158	0.4146	0.4223	0.3826	0.3868	0.4272	0.396	0.4068	0.4188	0.4257	0.4173	0.4264	0.4173	0.4236	0.4172	0.4159	0.4192	0.4148
		197	0.4194	0.4199	0.4116	0.42	0.4162	0.4186	0.4218	0.4181	0.4208	0.4589	0.4096	0.4081	0.4428	0.403	0.429	0.4194	0.4113	0.425	0.4194	0.4191	0.4276	0.4208	0.4191	0.4194	0.4194	0.4224	0.4233	0.4125	0.4181	0.4169	0.4153	0.4229	0.3875	0.3897	0.4278	0.3967	0.4133	0.4199	0.4265	0.4183	0.4273	0.4183	0.4244	0.4182	0.417	0.4201	0.4158
		198	0.4199	0.4204	0.4128	0.4205	0.417	0.4191	0.4221	0.4189	0.4213	0.4581	0.4112	0.4096	0.4419	0.4047	0.4298	0.4199	0.4124	0.425	0.4199	0.4196	0.4278	0.4212	0.4196	0.4199	0.4199	0.4226	0.4235	0.4135	0.4187	0.4175	0.4158	0.4227	0.3931	0.3928	0.4276	0.3972	0.4206	0.4203	0.4265	0.4188	0.4272	0.4188	0.4246	0.4188	0.4175	0.4206	0.4165
		199	0.4201	0.4206	0.4137	0.4207	0.4174	0.4195	0.4222	0.4192	0.4216	0.4579	0.4124	0.4106	0.4412	0.406	0.4306	0.4202	0.4132	0.425	0.4201	0.42	0.4279	0.4214	0.42	0.4201	0.4201	0.4227	0.4236	0.4141	0.4191	0.4179	0.416	0.4225	0.3981	0.3954	0.4273	0.3972	0.4276	0.4206	0.4264	0.4191	0.4271	0.4192	0.4248	0.4192	0.4179	0.4208	0.4169
		200	0.4196	0.4201	0.4134	0.4203	0.4169	0.419	0.4217	0.4186	0.4211	0.457	0.4124	0.4103	0.4408	0.4055	0.431	0.4196	0.4128	0.4245	0.4196	0.4196	0.4275	0.4209	0.4195	0.4196	0.4196	0.4221	0.423	0.4137	0.4186	0.4174	0.4153	0.4216	0.4008	0.3959	0.4266	0.3976	0.4332	0.4201	0.4258	0.4185	0.4266	0.4187	0.4243	0.4186	0.4173	0.4203	0.4163
		201	0.4187	0.4192	0.4124	0.4194	0.416	0.4181	0.4209	0.4177	0.4202	0.4579	0.4114	0.4091	0.4414	0.4034	0.4319	0.4188	0.4116	0.4238	0.4187	0.4187	0.4273	0.42	0.4186	0.4187	0.4187	0.4213	0.4223	0.4125	0.4177	0.4164	0.4138	0.4206	0.4012	0.3946	0.426	0.3966	0.4307	0.4192	0.4252	0.4176	0.4261	0.4178	0.4238	0.4177	0.4162	0.4194	0.4152
		202	0.4166	0.417	0.4104	0.4173	0.4138	0.416	0.4187	0.4154	0.4181	0.4552	0.4094	0.4072	0.4397	0.401	0.4307	0.4166	0.4097	0.4217	0.4166	0.4166	0.4256	0.4178	0.4165	0.4166	0.4166	0.4191	0.4202	0.4103	0.4155	0.4143	0.4114	0.4181	0.3994	0.3934	0.4236	0.3952	0.4251	0.4171	0.423	0.4154	0.424	0.4156	0.4218	0.4155	0.414	0.4173	0.4129
		203	0.4154	0.4159	0.4095	0.4161	0.4127	0.4148	0.4174	0.4142	0.4169	0.4535	0.4084	0.4064	0.4387	0.3977	0.4306	0.4153	0.4089	0.4205	0.4154	0.4155	0.4246	0.4166	0.4154	0.4154	0.4154	0.4179	0.419	0.4092	0.4143	0.4131	0.41	0.417	0.3985	0.3934	0.4221	0.395	0.4188	0.416	0.4218	0.4142	0.4228	0.4144	0.4206	0.4143	0.4128	0.4161	0.4117
		204	0.4147	0.4151	0.4095	0.4153	0.4122	0.4141	0.4164	0.4134	0.4162	0.4493	0.4086	0.4069	0.4362	0.396	0.4294	0.4145	0.409	0.4194	0.4147	0.4148	0.4234	0.4157	0.4146	0.4147	0.4147	0.417	0.418	0.4089	0.4136	0.4126	0.4094	0.4162	0.4004	0.3959	0.4204	0.3964	0.4083	0.4152	0.4205	0.4135	0.4215	0.4138	0.4195	0.4136	0.4121	0.4152	0.4112
		205	0.4125	0.4129	0.4078	0.4131	0.4101	0.4119	0.4141	0.4112	0.4139	0.4442	0.4072	0.4059	0.4327	0.3924	0.427	0.4122	0.4076	0.417	0.4125	0.4126	0.4208	0.4134	0.4125	0.4125	0.4125	0.4146	0.4156	0.407	0.4114	0.4105	0.4072	0.414	0.4005	0.3952	0.4171	0.396	0.3966	0.413	0.418	0.4112	0.4189	0.4115	0.417	0.4114	0.41	0.4129	0.4091
		206	0.4102	0.4106	0.4058	0.4107	0.4079	0.4097	0.4117	0.409	0.4116	0.4401	0.4056	0.4044	0.4295	0.3877	0.4249	0.4098	0.4062	0.4145	0.4102	0.4103	0.4186	0.411	0.4102	0.4102	0.4102	0.4123	0.4133	0.4049	0.4092	0.4083	0.4049	0.4118	0.3997	0.3939	0.414	0.3955	0.3994	0.4107	0.4154	0.4089	0.4165	0.4093	0.4146	0.4092	0.4078	0.4106	0.4068
		207	0.4094	0.4098	0.4056	0.4099	0.4073	0.409	0.4108	0.4083	0.4109	0.4363	0.4058	0.4047	0.4268	0.3851	0.4235	0.409	0.4067	0.4133	0.4095	0.4096	0.4174	0.4102	0.4095	0.4094	0.4094	0.4113	0.4122	0.4045	0.4085	0.4077	0.4045	0.4109	0.4017	0.3952	0.412	0.3972	0.4015	0.4099	0.4139	0.4082	0.4153	0.4086	0.4135	0.4084	0.4071	0.4097	0.4062
		208	0.408	0.4084	0.4046	0.4085	0.4061	0.4076	0.4093	0.4069	0.4095	0.4329	0.405	0.4041	0.4239	0.3814	0.422	0.4075	0.4069	0.4114	0.4081	0.4082	0.4158	0.4087	0.4081	0.408	0.408	0.4099	0.4107	0.4033	0.4072	0.4065	0.4033	0.4096	0.4022	0.3954	0.4101	0.3983	0.406	0.4085	0.4118	0.4068	0.4136	0.4072	0.412	0.4071	0.4058	0.4083	0.4049
		209	0.4069	0.4072	0.4037	0.4074	0.405	0.4065	0.408	0.4058	0.4082	0.4293	0.404	0.4034	0.4221	0.3778	0.4211	0.4062	0.407	0.4097	0.407	0.407	0.4147	0.4075	0.4069	0.4069	0.4069	0.4086	0.4095	0.4022	0.406	0.4054	0.4023	0.4085	0.402	0.3958	0.4089	0.3996	0.4129	0.4073	0.4099	0.4058	0.4124	0.4061	0.4108	0.406	0.4047	0.4071	0.4037
		210	0.4065	0.4069	0.4035	0.407	0.4046	0.4061	0.4076	0.4053	0.4077	0.428	0.4033	0.4032	0.4218	0.3748	0.4217	0.4058	0.4069	0.4089	0.4065	0.4067	0.4145	0.4071	0.4066	0.4065	0.4065	0.4082	0.4091	0.4018	0.4056	0.405	0.4018	0.4082	0.4011	0.3958	0.409	0.401	0.4223	0.4069	0.4088	0.4055	0.412	0.4057	0.4104	0.4056	0.4042	0.4066	0.4032
		211	0.4035	0.4039	0.4004	0.404	0.4015	0.403	0.4046	0.4022	0.4046	0.4247	0.4	0.4	0.4195	0.3678	0.4203	0.4028	0.4041	0.4057	0.4035	0.4036	0.412	0.404	0.4035	0.4035	0.4035	0.4053	0.4062	0.3984	0.4025	0.4019	0.3984	0.4054	0.3975	0.3925	0.4064	0.3978	0.4333	0.4039	0.4052	0.4026	0.4093	0.4025	0.4075	0.4025	0.401	0.4036	0.3999
		212	0.4003	0.4007	0.3973	0.4008	0.3983	0.3998	0.4014	0.399	0.4013	0.4202	0.3967	0.3971	0.4164	0.3606	0.418	0.3995	0.4015	0.4021	0.4004	0.4004	0.4092	0.4009	0.4004	0.4003	0.4003	0.4022	0.4031	0.3951	0.3993	0.3987	0.3951	0.4024	0.3946	0.3899	0.4036	0.3951	0.4218	0.4008	0.4012	0.3996	0.4063	0.3993	0.4044	0.3993	0.3977	0.4003	0.3965
		213	0.4002	0.4005	0.3975	0.4006	0.3983	0.3997	0.4011	0.3989	0.4011	0.4177	0.3966	0.3976	0.4153	0.3579	0.4176	0.3993	0.4016	0.4014	0.4004	0.4001	0.4088	0.4007	0.4002	0.4002	0.4002	0.402	0.4028	0.3952	0.3992	0.3987	0.3951	0.4023	0.3954	0.3914	0.4036	0.396	0.4135	0.4004	0.3998	0.3998	0.406	0.3992	0.404	0.3992	0.3976	0.4001	0.3963
		214	0.3985	0.3988	0.3961	0.3989	0.3967	0.398	0.3993	0.3972	0.3993	0.4136	0.395	0.3967	0.4126	0.3585	0.4156	0.3977	0.4003	0.3991	0.3988	0.3982	0.407	0.399	0.3985	0.3985	0.3985	0.4002	0.401	0.3937	0.3976	0.397	0.3935	0.4006	0.3946	0.3919	0.4021	0.3955	0.4035	0.3984	0.3975	0.3986	0.4042	0.3975	0.4022	0.3975	0.3959	0.3984	0.3947
		215	0.3941	0.3945	0.3918	0.3946	0.3922	0.3936	0.3949	0.3927	0.3949	0.4084	0.3902	0.3926	0.4085	0.356	0.4125	0.3934	0.3955	0.3942	0.3945	0.3936	0.4031	0.3946	0.3941	0.3941	0.3941	0.396	0.3968	0.389	0.3931	0.3926	0.3888	0.3964	0.3898	0.388	0.3981	0.3913	0.3882	0.3936	0.3927	0.3947	0.3999	0.393	0.3979	0.3931	0.3913	0.3939	0.3899
		216	0.3913	0.3916	0.3892	0.3918	0.3894	0.3908	0.3921	0.3899	0.3922	0.4047	0.387	0.39	0.4056	0.3557	0.4106	0.3906	0.3924	0.3909	0.3919	0.3905	0.4006	0.3918	0.3914	0.3913	0.3913	0.3932	0.394	0.3861	0.3903	0.3898	0.3858	0.3937	0.387	0.386	0.3956	0.389	0.3741	0.3904	0.3894	0.3924	0.397	0.3901	0.3951	0.3903	0.3884	0.3911	0.3869
		217	0.3902	0.3905	0.3883	0.3907	0.3884	0.3897	0.3909	0.3888	0.391	0.4023	0.3857	0.3895	0.4038	0.3579	0.4085	0.3897	0.391	0.3901	0.3909	0.3891	0.3994	0.3906	0.3903	0.3902	0.3902	0.3921	0.3928	0.3852	0.3892	0.3887	0.3847	0.3926	0.3861	0.386	0.3945	0.3887	0.3728	0.3889	0.3881	0.392	0.3955	0.389	0.3939	0.3892	0.3873	0.39	0.3857
		218	0.3891	0.3895	0.3875	0.3896	0.3874	0.3887	0.3898	0.3877	0.3898	0.3994	0.3846	0.3892	0.4008	0.3599	0.4059	0.3888	0.3894	0.3895	0.39	0.3876	0.3982	0.3895	0.3892	0.3891	0.3891	0.3909	0.3917	0.3843	0.3882	0.3877	0.3838	0.3915	0.3856	0.3862	0.3931	0.3884	0.372	0.3875	0.387	0.3917	0.3938	0.388	0.3927	0.3881	0.3863	0.3889	0.3847
		219	0.3955	0.3958	0.3942	0.3959	0.3941	0.3951	0.3961	0.3943	0.3961	0.4026	0.3917	0.3972	0.4035	0.3715	0.4082	0.3956	0.3963	0.396	0.3965	0.3935	0.4032	0.3958	0.3956	0.3955	0.3955	0.397	0.3976	0.3914	0.3947	0.3944	0.391	0.3976	0.3942	0.3952	0.3985	0.3968	0.3829	0.3938	0.393	0.3992	0.3989	0.3945	0.3986	0.3947	0.3931	0.3953	0.3917
		220	0.4011	0.4014	0.4002	0.4015	0.4	0.4008	0.4016	0.4001	0.4016	0.4055	0.3981	0.4041	0.4059	0.3821	0.4104	0.4016	0.4027	0.4017	0.4022	0.3987	0.4076	0.4014	0.4012	0.4011	0.4011	0.4024	0.4029	0.3978	0.4005	0.4002	0.3973	0.4029	0.4019	0.4025	0.403	0.4041	0.3931	0.3993	0.3983	0.4059	0.4031	0.4003	0.4037	0.4005	0.3991	0.401	0.3979
		221	0.4103	0.4105	0.4097	0.4106	0.4095	0.4101	0.4106	0.4096	0.4107	0.4113	0.4086	0.4147	0.4112	0.3971	0.4145	0.4112	0.4138	0.4104	0.4116	0.4074	0.4149	0.4105	0.4104	0.4103	0.4103	0.4112	0.4116	0.408	0.4099	0.4097	0.4076	0.4116	0.4139	0.4146	0.4105	0.4158	0.4079	0.4084	0.4064	0.4164	0.4105	0.4098	0.4121	0.4099	0.4089	0.4102	0.408
		222	0.4206	0.4206	0.4203	0.4207	0.4201	0.4204	0.4207	0.4201	0.4207	0.4188	0.4199	0.426	0.4177	0.4146	0.4196	0.4219	0.4268	0.4193	0.4218	0.4171	0.4231	0.4206	0.4206	0.4206	0.4206	0.4211	0.4212	0.4193	0.4203	0.4202	0.419	0.4213	0.4266	0.4277	0.4195	0.4283	0.4237	0.4185	0.4151	0.4275	0.4185	0.4204	0.4215	0.4203	0.4197	0.4205	0.4192
		223	0.4301	0.4301	0.43	0.4301	0.43	0.4301	0.4301	0.43	0.4301	0.4262	0.4306	0.4313	0.4245	0.4315	0.425	0.4318	0.4281	0.4274	0.4313	0.4266	0.4308	0.4301	0.4301	0.4301	0.4301	0.4302	0.4303	0.4297	0.43	0.43	0.4297	0.4303	0.4295	0.4281	0.4279	0.4282	0.4289	0.4281	0.4235	0.4299	0.426	0.4303	0.4304	0.43	0.4299	0.4301	0.4297
		224	0.4329	0.4329	0.4328	0.4329	0.4328	0.4329	0.4329	0.4328	0.4329	0.4296	0.4314	0.4266	0.4274	0.4257	0.4274	0.4308	0.4211	0.4308	0.4318	0.4312	0.433	0.4329	0.4329	0.4329	0.4329	0.4329	0.4329	0.4328	0.4329	0.4328	0.4328	0.4329	0.4239	0.4229	0.4317	0.4232	0.4207	0.433	0.4274	0.4249	0.4289	0.4323	0.433	0.4328	0.4328	0.4329	0.4328
		225	0.4261	0.4262	0.426	0.4262	0.4259	0.4261	0.4262	0.4259	0.4262	0.4328	0.4237	0.4195	0.432	0.4154	0.4307	0.4236	0.4106	0.432	0.4253	0.4295	0.4276	0.4262	0.4262	0.4261	0.4261	0.4264	0.4265	0.4254	0.426	0.4259	0.4253	0.4266	0.4156	0.4149	0.4297	0.4156	0.4095	0.4275	0.4325	0.4177	0.4337	0.4252	0.427	0.426	0.4257	0.4261	0.4253
		226	0.4185	0.4186	0.4183	0.4186	0.418	0.4183	0.4186	0.418	0.4187	0.4261	0.4151	0.4115	0.4297	0.4043	0.4318	0.4155	0.3991	0.4266	0.4178	0.4216	0.4217	0.4186	0.4186	0.4185	0.4185	0.419	0.4192	0.4171	0.4183	0.4181	0.4167	0.4193	0.4071	0.4062	0.4224	0.4075	0.397	0.4195	0.4291	0.4096	0.4281	0.4171	0.4202	0.4182	0.4175	0.4184	0.4168
		227	0.4145	0.4146	0.4142	0.4146	0.4139	0.4143	0.4147	0.4139	0.4148	0.422	0.4106	0.4076	0.4263	0.398	0.4286	0.4112	0.3926	0.4242	0.4141	0.4172	0.4188	0.4146	0.4146	0.4145	0.4145	0.4152	0.4154	0.4127	0.4142	0.414	0.4122	0.4156	0.4035	0.4024	0.4184	0.4038	0.3903	0.4151	0.4259	0.4056	0.4254	0.4127	0.4164	0.4141	0.4133	0.4143	0.4124
		228	0.4071	0.4072	0.4068	0.4073	0.4062	0.4069	0.4073	0.4063	0.4075	0.415	0.4028	0.4	0.4205	0.3867	0.4242	0.4035	0.3807	0.4197	0.407	0.4096	0.4143	0.4072	0.4073	0.4071	0.4071	0.408	0.4083	0.4046	0.4067	0.4065	0.4039	0.4086	0.3958	0.3946	0.4111	0.396	0.378	0.4075	0.4212	0.3979	0.4202	0.4048	0.4108	0.4065	0.4054	0.4069	0.4041
		229	0.4003	0.4004	0.3999	0.4005	0.3992	0.4	0.4005	0.3992	0.4009	0.4082	0.3958	0.3932	0.415	0.3756	0.4204	0.3963	0.3692	0.4161	0.4005	0.4024	0.4105	0.4004	0.4005	0.4003	0.4003	0.4014	0.4018	0.3972	0.3998	0.3995	0.3963	0.4022	0.389	0.3873	0.404	0.3888	0.367	0.4006	0.4175	0.3912	0.4157	0.3975	0.4058	0.3995	0.3981	0.4	0.3964
		230	0.3987	0.3989	0.3984	0.399	0.3976	0.3984	0.399	0.3977	0.3994	0.4066	0.3943	0.3922	0.4135	0.372	0.4185	0.3945	0.3655	0.4162	0.3992	0.4005	0.4108	0.3988	0.399	0.3987	0.3987	0.3999	0.4003	0.3956	0.3983	0.398	0.3947	0.4008	0.3884	0.3863	0.4018	0.3877	0.3659	0.399	0.4171	0.3898	0.4153	0.3955	0.4057	0.3979	0.3964	0.3984	0.3947
		231	0.3961	0.3962	0.3957	0.3963	0.3949	0.3958	0.3963	0.395	0.3967	0.4039	0.3919	0.3899	0.4112	0.3668	0.4158	0.3917	0.361	0.4155	0.3967	0.3975	0.4103	0.3961	0.3963	0.3961	0.3961	0.3972	0.3976	0.3929	0.3956	0.3954	0.3919	0.3982	0.3868	0.3839	0.3985	0.3852	0.3633	0.3962	0.416	0.3873	0.4141	0.3924	0.4046	0.3951	0.3935	0.3957	0.3918
		232	0.3901	0.3902	0.3897	0.3903	0.3888	0.3897	0.3903	0.3888	0.3908	0.3983	0.3859	0.384	0.4061	0.3566	0.4118	0.3854	0.3516	0.4128	0.391	0.3913	0.4084	0.3899	0.3904	0.3901	0.3901	0.3913	0.3917	0.3865	0.3896	0.3892	0.3853	0.3924	0.3804	0.3778	0.3918	0.3787	0.3553	0.3901	0.4132	0.3814	0.4106	0.3856	0.4017	0.3888	0.3869	0.3895	0.3851
		233	0.386	0.3861	0.3856	0.3862	0.3846	0.3856	0.3861	0.3845	0.3868	0.3946	0.3819	0.38	0.402	0.3498	0.4099	0.3813	0.3452	0.4113	0.3871	0.3869	0.4079	0.3856	0.3863	0.386	0.386	0.3873	0.3877	0.3821	0.3854	0.3851	0.3807	0.3886	0.3761	0.3745	0.3871	0.3748	0.35	0.3862	0.4121	0.3775	0.4083	0.381	0.4	0.3845	0.3822	0.3851	0.3804
		234	0.3804	0.3806	0.3801	0.3807	0.3789	0.38	0.3806	0.3788	0.3814	0.3896	0.3765	0.3746	0.3967	0.3422	0.4072	0.3755	0.3369	0.409	0.3818	0.3815	0.4063	0.3799	0.3809	0.3804	0.3804	0.3819	0.3823	0.3762	0.3799	0.3795	0.3746	0.3834	0.3703	0.37	0.3811	0.3693	0.3432	0.3809	0.4104	0.3717	0.4054	0.3751	0.3969	0.3787	0.376	0.3793	0.3741
		235	0.3711	0.3713	0.3707	0.3714	0.3693	0.3707	0.3713	0.3693	0.3722	0.3813	0.3672	0.3656	0.3876	0.3304	0.4024	0.3659	0.3236	0.4042	0.3727	0.3725	0.4018	0.3704	0.3716	0.3711	0.3711	0.3727	0.3733	0.3663	0.3705	0.3701	0.3644	0.3745	0.3603	0.3603	0.3715	0.3598	0.3321	0.372	0.4056	0.362	0.4001	0.3652	0.3907	0.3689	0.3657	0.3696	0.3637
		236	0.3663	0.3665	0.366	0.3665	0.3644	0.3659	0.3664	0.3644	0.3675	0.3768	0.3626	0.361	0.3823	0.3249	0.3998	0.361	0.3168	0.4023	0.3681	0.3681	0.401	0.3653	0.3669	0.3663	0.3663	0.368	0.3685	0.3613	0.3657	0.3653	0.3593	0.3699	0.3555	0.3556	0.3663	0.3555	0.3272	0.3674	0.4032	0.3568	0.3981	0.3599	0.3881	0.3638	0.3601	0.3644	0.3584
		237	0.356	0.3562	0.3557	0.3563	0.354	0.3556	0.3561	0.3539	0.3574	0.3673	0.3523	0.3506	0.3717	0.3131	0.3945	0.3505	0.3031	0.3965	0.3579	0.3583	0.3972	0.3547	0.3567	0.356	0.356	0.3578	0.3584	0.3507	0.3554	0.355	0.3485	0.3599	0.3445	0.3449	0.3558	0.3454	0.3161	0.3574	0.3968	0.346	0.3921	0.3491	0.381	0.3531	0.3487	0.3535	0.3472
		238	0.3434	0.3436	0.3431	0.3436	0.3412	0.3429	0.3435	0.341	0.3449	0.3561	0.3395	0.3378	0.3585	0.2987	0.3896	0.3376	0.2856	0.389	0.3453	0.3459	0.3915	0.3418	0.3442	0.3434	0.3434	0.3454	0.346	0.3374	0.3427	0.3424	0.335	0.3478	0.3305	0.3314	0.3436	0.3329	0.302	0.3451	0.3899	0.3329	0.3855	0.3357	0.3723	0.3395	0.335	0.3404	0.3333
		239	0.3399	0.3401	0.3396	0.3401	0.3377	0.3394	0.3399	0.3375	0.3414	0.3529	0.3361	0.3344	0.3545	0.2961	0.3888	0.3339	0.2811	0.3866	0.3417	0.3424	0.391	0.338	0.3407	0.3399	0.3399	0.3418	0.3425	0.3338	0.3392	0.3389	0.3314	0.3444	0.3268	0.3278	0.3402	0.3304	0.3008	0.3418	0.3878	0.33	0.3848	0.3319	0.3699	0.3351	0.3311	0.3365	0.3294
		240	0.338	0.3381	0.3377	0.3381	0.3359	0.3375	0.338	0.3356	0.3396	0.3512	0.3343	0.3327	0.3519	0.2958	0.3885	0.3317	0.2831	0.3849	0.3396	0.3406	0.3916	0.336	0.3389	0.338	0.338	0.3398	0.3405	0.3321	0.3373	0.337	0.3296	0.3424	0.3249	0.326	0.3385	0.3296	0.3017	0.34	0.3863	0.3285	0.3849	0.3299	0.3685	0.3325	0.3288	0.3342	0.3274
		241	0.3382	0.3383	0.338	0.3383	0.3361	0.3378	0.3381	0.3358	0.3397	0.3514	0.3345	0.3331	0.3514	0.2975	0.3904	0.3317	0.2874	0.3852	0.3398	0.3408	0.3935	0.3361	0.339	0.3382	0.3382	0.3399	0.3405	0.3324	0.3375	0.3373	0.3299	0.3426	0.325	0.3264	0.3389	0.33	0.3038	0.3404	0.3869	0.329	0.3871	0.3299	0.3688	0.3321	0.3279	0.334	0.3272
		242	0.3411	0.3412	0.341	0.3412	0.3392	0.3408	0.341	0.3388	0.3427	0.3541	0.3376	0.3363	0.3533	0.3024	0.3935	0.3346	0.2953	0.3873	0.3428	0.3438	0.3972	0.3392	0.342	0.3411	0.3411	0.3427	0.3433	0.3356	0.3405	0.3403	0.3333	0.3454	0.3282	0.3299	0.3421	0.3334	0.3089	0.3435	0.3891	0.3326	0.391	0.3328	0.3714	0.3346	0.3301	0.3366	0.3297
		243	0.3516	0.3516	0.3514	0.3516	0.3499	0.3513	0.3514	0.3496	0.3529	0.363	0.3484	0.3474	0.3619	0.3168	0.3991	0.345	0.3151	0.3929	0.3534	0.3539	0.4037	0.3497	0.3523	0.3516	0.3516	0.3528	0.3534	0.3469	0.351	0.3509	0.3448	0.3552	0.3401	0.3418	0.3525	0.345	0.3247	0.354	0.3945	0.3441	0.3977	0.3437	0.3782	0.3449	0.3405	0.3469	0.3407
		244	0.3618	0.3618	0.3617	0.3618	0.3605	0.3616	0.3617	0.3601	0.363	0.3718	0.359	0.3584	0.3706	0.3305	0.4043	0.3553	0.3348	0.3987	0.3637	0.364	0.4096	0.3601	0.3625	0.3618	0.3618	0.3628	0.3633	0.3579	0.3613	0.3613	0.356	0.3649	0.3519	0.3534	0.3628	0.3562	0.3397	0.3641	0.3984	0.3555	0.404	0.3545	0.3852	0.3552	0.351	0.3571	0.3511
		245	0.3766	0.3766	0.3766	0.3766	0.3756	0.3765	0.3765	0.3753	0.3775	0.3845	0.3744	0.3741	0.3833	0.3495	0.412	0.3703	0.3614	0.4073	0.3786	0.3784	0.4176	0.3751	0.3773	0.3767	0.3766	0.3773	0.3778	0.3736	0.3762	0.3762	0.3722	0.379	0.3687	0.3699	0.3775	0.3723	0.3597	0.3786	0.4047	0.3719	0.4123	0.37	0.3954	0.3706	0.3665	0.372	0.3661
		246	0.3956	0.3956	0.3956	0.3956	0.395	0.3956	0.3955	0.3948	0.3962	0.401	0.3941	0.3939	0.4001	0.3732	0.4221	0.3896	0.3939	0.4189	0.3976	0.3968	0.4268	0.3943	0.3963	0.3957	0.3956	0.3961	0.3964	0.3937	0.3954	0.3954	0.3927	0.3973	0.3902	0.3911	0.3963	0.3927	0.3842	0.3972	0.4139	0.3927	0.4218	0.39	0.4087	0.3907	0.3868	0.3914	0.3857
		247	0.4114	0.4114	0.4114	0.4114	0.4111	0.4113	0.4113	0.4109	0.4117	0.4145	0.4105	0.4104	0.4138	0.393	0.4301	0.4057	0.4225	0.4261	0.4132	0.4119	0.4335	0.4102	0.4121	0.4114	0.4114	0.4116	0.4118	0.4103	0.4112	0.4113	0.4097	0.4123	0.4082	0.4087	0.4118	0.4098	0.4035	0.4127	0.4208	0.4102	0.4295	0.4066	0.4196	0.4074	0.4039	0.4076	0.4014
		248	0.4316	0.4316	0.4316	0.4316	0.4315	0.4315	0.4315	0.4315	0.4316	0.4319	0.4315	0.4315	0.4318	0.4174	0.4278	0.4261	0.4096	0.4314	0.4332	0.4315	0.4261	0.4308	0.4322	0.4316	0.4316	0.4316	0.4316	0.4314	0.4315	0.4315	0.4314	0.4316	0.4312	0.4313	0.4316	0.4315	0.4278	0.4326	0.4301	0.4323	0.428	0.4281	0.4334	0.4292	0.426	0.4286	0.4221
		249	0.4114	0.4114	0.4114	0.4114	0.4111	0.4114	0.4113	0.4109	0.4118	0.4144	0.4106	0.4105	0.4135	0.4216	0.4153	0.4164	0.369	0.4184	0.4099	0.4119	0.4165	0.4118	0.4108	0.4115	0.4114	0.4116	0.4118	0.4105	0.4113	0.4114	0.4099	0.4123	0.4084	0.4089	0.4119	0.4098	0.4099	0.4108	0.4253	0.4091	0.4151	0.4132	0.4177	0.4117	0.4147	0.4133	0.4199
		250	0.3913	0.3913	0.3913	0.3913	0.3908	0.3912	0.391	0.3904	0.3919	0.3968	0.3896	0.3896	0.3952	0.3985	0.405	0.3952	0.3366	0.408	0.39	0.3917	0.4094	0.3914	0.3907	0.3915	0.3913	0.3916	0.392	0.3896	0.391	0.3912	0.3885	0.3928	0.3857	0.3866	0.3923	0.3883	0.3866	0.391	0.4154	0.3884	0.4046	0.3916	0.4039	0.3897	0.3927	0.3922	0.3987
		251	0.3725	0.3725	0.3725	0.3725	0.3719	0.3725	0.3722	0.3713	0.3735	0.3805	0.3701	0.3701	0.3781	0.3772	0.3963	0.3754	0.316	0.3986	0.3713	0.373	0.4049	0.3726	0.3719	0.3729	0.3725	0.3729	0.3734	0.3701	0.3722	0.3725	0.3686	0.3747	0.3644	0.3657	0.374	0.3682	0.3649	0.3725	0.4064	0.369	0.3955	0.3713	0.3914	0.3691	0.3717	0.3726	0.3782
		252	0.3602	0.3602	0.3602	0.3602	0.3595	0.3602	0.3597	0.3587	0.3613	0.3698	0.3572	0.3572	0.3668	0.3631	0.3909	0.3622	0.3044	0.3934	0.3588	0.3607	0.4038	0.3603	0.3596	0.3607	0.3602	0.3606	0.3612	0.3574	0.3597	0.3601	0.3556	0.3628	0.3504	0.352	0.362	0.355	0.3503	0.3608	0.4013	0.3564	0.3899	0.3577	0.3837	0.3556	0.3575	0.3595	0.3638
		253	0.3575	0.3575	0.3575	0.3575	0.3568	0.3575	0.3569	0.3558	0.3587	0.3679	0.3543	0.3544	0.3645	0.3592	0.3922	0.359	0.3045	0.3949	0.356	0.3567	0.4088	0.3578	0.3568	0.3581	0.3576	0.3578	0.3586	0.3546	0.357	0.3575	0.3527	0.3602	0.347	0.3487	0.3595	0.352	0.3462	0.3585	0.4025	0.3539	0.3911	0.3544	0.3838	0.3521	0.3533	0.3563	0.3591
		254	0.3548	0.3548	0.3548	0.3548	0.3541	0.3547	0.354	0.3531	0.356	0.3657	0.3512	0.3514	0.3621	0.3559	0.3923	0.3556	0.305	0.3956	0.3531	0.3524	0.4127	0.355	0.3541	0.3555	0.3548	0.355	0.3558	0.3518	0.3542	0.3547	0.3497	0.3576	0.3435	0.3454	0.357	0.3489	0.3435	0.356	0.4031	0.3512	0.3913	0.3511	0.3829	0.3484	0.3495	0.3531	0.3548
		255	0.3558	0.3558	0.3558	0.3558	0.3552	0.3558	0.355	0.354	0.3571	0.3674	0.352	0.3523	0.3634	0.3546	0.3969	0.356	0.3087	0.3996	0.354	0.3523	0.4209	0.3562	0.3554	0.3566	0.3559	0.3559	0.3568	0.3529	0.3552	0.3558	0.3507	0.3587	0.344	0.3457	0.3582	0.3496	0.3441	0.3571	0.404	0.3522	0.3979	0.3515	0.3861	0.3483	0.349	0.3538	0.3528
		256	0.3654	0.3654	0.3654	0.3654	0.3649	0.3654	0.3646	0.3637	0.3667	0.3769	0.3617	0.362	0.3729	0.3627	0.4074	0.3652	0.3225	0.4089	0.3636	0.3611	0.4326	0.3659	0.3652	0.3663	0.3656	0.3655	0.3664	0.3627	0.3648	0.3654	0.3605	0.3682	0.3537	0.3555	0.3679	0.3594	0.3541	0.3666	0.4106	0.362	0.4099	0.3608	0.3946	0.3576	0.3577	0.3633	0.3598
		257	0.3771	0.3771	0.3771	0.3771	0.3767	0.3771	0.3763	0.3756	0.3784	0.3883	0.3735	0.3738	0.3844	0.373	0.418	0.3763	0.3383	0.4186	0.3752	0.3724	0.4459	0.3778	0.3773	0.3781	0.3773	0.3771	0.378	0.3746	0.3766	0.3772	0.3725	0.3799	0.3657	0.3674	0.3797	0.3713	0.3662	0.3783	0.4192	0.3736	0.4227	0.3721	0.4053	0.3688	0.3685	0.3749	0.3688
		258	0.3925	0.3925	0.3925	0.3925	0.3921	0.3925	0.3918	0.391	0.3936	0.4028	0.3891	0.3894	0.3991	0.3877	0.4299	0.3913	0.359	0.4277	0.3907	0.3877	0.4569	0.3933	0.3928	0.3935	0.3926	0.3924	0.3933	0.3903	0.392	0.3926	0.3883	0.3949	0.3819	0.3835	0.3949	0.3871	0.3824	0.3936	0.4297	0.389	0.435	0.3874	0.4181	0.3843	0.3836	0.3904	0.3827
		259	0.4063	0.4063	0.4063	0.4063	0.406	0.4063	0.4057	0.405	0.4072	0.4156	0.4031	0.4035	0.4122	0.4011	0.4402	0.405	0.3779	0.4355	0.4046	0.4021	0.4662	0.4074	0.4067	0.4073	0.4064	0.4062	0.4069	0.4044	0.4058	0.4063	0.4025	0.4084	0.3966	0.398	0.4086	0.4013	0.3971	0.4074	0.4391	0.403	0.4439	0.4014	0.4293	0.3986	0.3973	0.4047	0.3954
		260	0.4167	0.4167	0.4167	0.4167	0.4164	0.4167	0.4161	0.4155	0.4176	0.4255	0.4136	0.4141	0.4222	0.411	0.4488	0.4153	0.3911	0.4424	0.4154	0.4134	0.4752	0.4182	0.4172	0.4177	0.4169	0.4166	0.4172	0.415	0.4163	0.4168	0.4132	0.4187	0.4075	0.4088	0.419	0.4119	0.4082	0.418	0.4476	0.4132	0.4499	0.4116	0.4385	0.4088	0.4072	0.4154	0.4045
		261	0.427	0.427	0.427	0.427	0.4267	0.427	0.4264	0.4258	0.4277	0.4351	0.4241	0.4246	0.432	0.4212	0.4569	0.4257	0.404	0.4491	0.4261	0.4252	0.483	0.4286	0.4275	0.4279	0.4272	0.4269	0.4274	0.4255	0.4266	0.427	0.4238	0.4288	0.4185	0.4197	0.4291	0.4226	0.4192	0.4284	0.4561	0.4234	0.4532	0.4219	0.4473	0.419	0.4173	0.426	0.4139
		262	0.4347	0.4347	0.4347	0.4347	0.4345	0.4347	0.4342	0.4336	0.4354	0.4423	0.432	0.4326	0.4394	0.429	0.463	0.4334	0.4115	0.455	0.4344	0.4345	0.4894	0.4365	0.4353	0.4357	0.4349	0.4346	0.4351	0.4334	0.4343	0.4348	0.4318	0.4364	0.4267	0.4278	0.4368	0.4306	0.4275	0.4362	0.4637	0.4311	0.4537	0.4295	0.4541	0.4266	0.425	0.4339	0.4208
		263	0.4436	0.4436	0.4436	0.4436	0.4435	0.4436	0.4431	0.4426	0.4443	0.4512	0.441	0.4415	0.4483	0.4379	0.472	0.4424	0.4178	0.4642	0.444	0.4458	0.4998	0.4459	0.4442	0.4446	0.4439	0.4435	0.444	0.4424	0.4433	0.4437	0.4408	0.4453	0.4357	0.4368	0.4457	0.4395	0.4367	0.4455	0.4754	0.4398	0.4553	0.4384	0.4633	0.4347	0.4332	0.443	0.4278
		264	0.4561	0.4561	0.4561	0.4561	0.4559	0.4561	0.4556	0.455	0.4568	0.4647	0.4531	0.4537	0.4614	0.4495	0.488	0.4549	0.423	0.4818	0.4569	0.46	0.5203	0.4591	0.4566	0.4573	0.4564	0.456	0.4564	0.4548	0.4558	0.4562	0.4528	0.4579	0.4471	0.4484	0.4585	0.4514	0.4484	0.4586	0.4964	0.4517	0.4636	0.4502	0.4785	0.4451	0.4434	0.4555	0.4356
		265	0.4658	0.4658	0.4658	0.4658	0.4656	0.4658	0.4653	0.4647	0.4663	0.4739	0.463	0.4635	0.4707	0.4597	0.4967	0.4649	0.4316	0.4925	0.467	0.4712	0.5307	0.4692	0.4661	0.4669	0.466	0.4656	0.466	0.4647	0.4655	0.4658	0.4628	0.4675	0.4572	0.4585	0.4681	0.4613	0.4586	0.4686	0.5096	0.4616	0.461	0.4606	0.4929	0.4546	0.4529	0.4654	0.444
		266	0.4724	0.4724	0.4724	0.4724	0.4723	0.4724	0.472	0.4715	0.4729	0.4796	0.4699	0.4704	0.4768	0.467	0.5014	0.4718	0.4389	0.5	0.4739	0.4789	0.536	0.476	0.4724	0.4735	0.4727	0.4723	0.4726	0.4715	0.4722	0.4724	0.4697	0.4739	0.4647	0.4659	0.4746	0.4683	0.4661	0.4751	0.5156	0.4688	0.4631	0.4685	0.5056	0.4617	0.46	0.4721	0.4503
		267	0.4764	0.4764	0.4764	0.4764	0.4763	0.4764	0.476	0.4756	0.4767	0.4828	0.4742	0.4747	0.4803	0.4716	0.5038	0.4762	0.4438	0.5064	0.478	0.4834	0.5448	0.4802	0.4762	0.4774	0.4767	0.4763	0.4765	0.4756	0.4762	0.4764	0.4741	0.4777	0.4697	0.4707	0.4784	0.4728	0.471	0.4788	0.5184	0.4736	0.4648	0.4739	0.5189	0.4664	0.4645	0.4761	0.4541
		268	0.4778	0.4778	0.4778	0.4778	0.4778	0.4778	0.4775	0.4771	0.4781	0.4833	0.4759	0.4764	0.4812	0.4736	0.504	0.4777	0.4466	0.5112	0.4793	0.485	0.5525	0.4816	0.4776	0.4787	0.478	0.4778	0.4779	0.4772	0.4777	0.4778	0.4758	0.4789	0.4719	0.4728	0.4796	0.4746	0.4732	0.4798	0.5184	0.4753	0.4656	0.4769	0.5316	0.4686	0.4663	0.4774	0.4555
		269	0.484	0.484	0.484	0.484	0.484	0.484	0.4838	0.4834	0.4842	0.4894	0.4822	0.4827	0.4873	0.4799	0.5113	0.4839	0.4508	0.5193	0.4851	0.4911	0.5703	0.4881	0.4839	0.4849	0.4842	0.484	0.4841	0.4835	0.4839	0.484	0.4821	0.4851	0.4783	0.4791	0.4858	0.4808	0.4796	0.4858	0.5265	0.4813	0.4763	0.4845	0.5524	0.4749	0.4716	0.4835	0.4595
		270	0.4903	0.4903	0.4903	0.4903	0.4903	0.4903	0.4901	0.4897	0.4905	0.4955	0.4885	0.489	0.4935	0.4864	0.5187	0.4904	0.4552	0.5274	0.491	0.497	0.5888	0.4943	0.49	0.4912	0.4905	0.4903	0.4904	0.4899	0.4903	0.4903	0.4885	0.4914	0.4847	0.4856	0.4921	0.4872	0.4861	0.4916	0.5346	0.4876	0.4878	0.4925	0.5757	0.4816	0.4769	0.4899	0.4637
		271	0.4827	0.4827	0.4827	0.4827	0.4827	0.4827	0.4826	0.4823	0.4828	0.4868	0.4813	0.4818	0.4852	0.4797	0.509	0.4832	0.4518	0.5163	0.4832	0.4888	0.5871	0.4862	0.4822	0.4835	0.4829	0.4827	0.4828	0.4825	0.4827	0.4827	0.4814	0.4835	0.4784	0.4791	0.4842	0.4803	0.4795	0.4834	0.5235	0.4805	0.4818	0.4876	0.5846	0.4756	0.4723	0.4825	0.4588
		272	0.476	0.476	0.476	0.476	0.476	0.476	0.4759	0.4757	0.4761	0.4791	0.4749	0.4753	0.4779	0.4737	0.501	0.4768	0.4477	0.5077	0.4762	0.4809	0.5902	0.4784	0.4752	0.4766	0.4761	0.476	0.4761	0.4758	0.476	0.476	0.475	0.4766	0.4727	0.4732	0.4772	0.4741	0.4736	0.476	0.514	0.4748	0.4789	0.4835	0.5978	0.4701	0.4686	0.4749	0.4536
		273	0.459	0.459	0.459	0.459	0.459	0.459	0.4589	0.4588	0.459	0.4606	0.4584	0.4586	0.46	0.4577	0.4817	0.4603	0.4358	0.4861	0.4587	0.4622	0.582	0.4597	0.4576	0.4593	0.459	0.459	0.459	0.4589	0.4589	0.4589	0.4584	0.4593	0.4572	0.4575	0.4596	0.4579	0.4576	0.4577	0.4906	0.4595	0.4635	0.4671	0.6034	0.4549	0.4563	0.4569	0.4402
		274	0.4369	0.4369	0.4369	0.4369	0.4369	0.4369	0.4369	0.4369	0.4369	0.4371	0.4368	0.4369	0.437	0.4368	0.4579	0.4381	0.4191	0.4589	0.437	0.4384	0.5695	0.4354	0.4356	0.4369	0.4369	0.4369	0.4369	0.4369	0.4369	0.4369	0.4368	0.4369	0.4367	0.4367	0.437	0.4368	0.4367	0.4346	0.4613	0.4384	0.4442	0.4452	0.6053	0.4345	0.4392	0.4335	0.4224
		275	0.3953	0.3953	0.3953	0.3953	0.3953	0.3953	0.3953	0.3955	0.3953	0.3933	0.396	0.3957	0.3941	0.3968	0.413	0.3965	0.3866	0.4074	0.3957	0.3977	0.533	0.3913	0.394	0.3949	0.3952	0.3953	0.3953	0.3953	0.3953	0.3953	0.3959	0.3949	0.3974	0.397	0.3945	0.3966	0.3969	0.3915	0.407	0.3978	0.401	0.4042	0.5893	0.3956	0.4046	0.3907	0.3888
		276	0.3709	0.3709	0.3709	0.3709	0.3709	0.3709	0.3709	0.3711	0.3709	0.3679	0.372	0.3715	0.3691	0.373	0.3873	0.3722	0.3658	0.3773	0.3714	0.3737	0.5137	0.3654	0.3695	0.3703	0.3708	0.3709	0.3709	0.3709	0.3709	0.3709	0.3717	0.3704	0.374	0.3735	0.3696	0.3728	0.3732	0.3666	0.3768	0.3736	0.3818	0.3796	0.5625	0.3722	0.3859	0.3658	0.3687
		277	0.343	0.343	0.343	0.343	0.343	0.343	0.343	0.3433	0.343	0.3392	0.3444	0.3438	0.3407	0.3457	0.3576	0.3445	0.3413	0.3428	0.3435	0.3462	0.4899	0.3365	0.3412	0.3422	0.3429	0.343	0.343	0.343	0.3429	0.343	0.344	0.3424	0.347	0.3463	0.3413	0.3455	0.346	0.3382	0.3433	0.3457	0.3476	0.3513	0.529	0.3452	0.364	0.338	0.3457
		278	0.3272	0.3272	0.3272	0.3272	0.3272	0.3272	0.3272	0.3275	0.3273	0.3231	0.3286	0.3281	0.3248	0.33	0.3398	0.329	0.3262	0.3232	0.3277	0.3302	0.46	0.3201	0.325	0.3263	0.327	0.3272	0.3272	0.3272	0.3271	0.3272	0.3282	0.3266	0.3314	0.3306	0.3254	0.3298	0.3304	0.3227	0.3253	0.3295	0.3289	0.335	0.5014	0.3292	0.3541	0.3226	0.3331
		279	0.3198	0.3198	0.3198	0.3198	0.3198	0.3198	0.3198	0.32	0.3199	0.3158	0.3212	0.3207	0.3174	0.3226	0.3304	0.3224	0.3173	0.3139	0.3205	0.322	0.4404	0.3123	0.3169	0.3189	0.3196	0.3198	0.3198	0.3198	0.3197	0.3198	0.3207	0.3192	0.3239	0.3231	0.318	0.3224	0.3229	0.3155	0.3178	0.3221	0.3218	0.3263	0.481	0.321	0.353	0.3155	0.3279
		280	0.3098	0.3098	0.3098	0.3098	0.3098	0.3098	0.3098	0.3101	0.31	0.3059	0.3113	0.3107	0.3075	0.3126	0.3179	0.3135	0.3068	0.3012	0.3107	0.3106	0.4143	0.302	0.306	0.3089	0.3097	0.3098	0.3098	0.3098	0.3098	0.3098	0.3107	0.3093	0.314	0.3132	0.308	0.3125	0.3131	0.3058	0.3071	0.313	0.3109	0.315	0.4543	0.3104	0.3502	0.306	0.3299
		281	0.2966	0.2966	0.2966	0.2966	0.2966	0.2966	0.2966	0.2969	0.2968	0.2926	0.2981	0.2975	0.2943	0.2994	0.302	0.301	0.2935	0.2851	0.2975	0.2962	0.3832	0.2904	0.2931	0.2957	0.2965	0.2966	0.2966	0.2966	0.2965	0.2966	0.2975	0.2961	0.3008	0.3	0.2947	0.2993	0.3	0.293	0.2924	0.2999	0.2958	0.3004	0.4215	0.2964	0.3446	0.293	0.3299
		282	0.2921	0.2921	0.2921	0.2921	0.2921	0.2921	0.2921	0.2924	0.2923	0.2884	0.2936	0.293	0.29	0.2949	0.2959	0.2973	0.2878	0.2802	0.2928	0.2898	0.3649	0.2874	0.2892	0.2912	0.292	0.2921	0.2921	0.2921	0.2921	0.2922	0.2929	0.2917	0.2962	0.2954	0.2903	0.2947	0.2954	0.289	0.2883	0.2965	0.2915	0.2944	0.3973	0.2912	0.3394	0.2885	0.3379
		283	0.2853	0.2853	0.2853	0.2853	0.2853	0.2853	0.2853	0.2855	0.2855	0.2817	0.2867	0.2862	0.2832	0.288	0.2873	0.2908	0.2805	0.272	0.2858	0.282	0.3422	0.2824	0.2833	0.2844	0.2852	0.2853	0.2853	0.2853	0.2852	0.2853	0.286	0.2849	0.2892	0.2885	0.2835	0.2878	0.2886	0.2827	0.2814	0.2892	0.2841	0.2861	0.3686	0.2837	0.3313	0.2836	0.3451
		284	0.283	0.283	0.283	0.283	0.283	0.283	0.283	0.2832	0.2832	0.2795	0.2844	0.2839	0.281	0.2855	0.2836	0.2884	0.2774	0.2686	0.2832	0.2794	0.3237	0.2825	0.2824	0.2821	0.2829	0.283	0.283	0.283	0.2829	0.283	0.2836	0.2827	0.2867	0.286	0.2813	0.2854	0.2863	0.2813	0.2801	0.2848	0.282	0.2846	0.3433	0.2806	0.3264	0.2837	0.3575
		285	0.2812	0.2812	0.2812	0.2812	0.2812	0.2812	0.2812	0.2814	0.2814	0.2779	0.2825	0.282	0.2794	0.2836	0.2802	0.2871	0.2748	0.2656	0.2812	0.2775	0.3055	0.2838	0.2814	0.2803	0.281	0.2812	0.2812	0.2812	0.2811	0.2812	0.2817	0.2809	0.2847	0.284	0.2796	0.2835	0.2844	0.2803	0.2799	0.2818	0.2801	0.2839	0.3183	0.2788	0.3218	0.2847	0.3717
		286	0.297	0.297	0.297	0.297	0.297	0.297	0.297	0.2972	0.2972	0.2943	0.2981	0.2978	0.2955	0.2991	0.2952	0.3037	0.288	0.2825	0.2968	0.2922	0.3108	0.3022	0.2983	0.2962	0.2969	0.297	0.297	0.297	0.297	0.297	0.2974	0.2968	0.3	0.2994	0.2956	0.299	0.2999	0.2973	0.2995	0.2974	0.3002	0.3002	0.3125	0.2936	0.3353	0.3026	0.4041
		287	0.3135	0.3135	0.3135	0.3135	0.3135	0.3135	0.3135	0.3136	0.3137	0.3113	0.3145	0.3142	0.3123	0.3153	0.3111	0.3208	0.3023	0.3016	0.3133	0.3072	0.3223	0.32	0.3162	0.3129	0.3135	0.3135	0.3135	0.3135	0.3135	0.3136	0.3138	0.3134	0.316	0.3156	0.3124	0.3152	0.3161	0.3148	0.3193	0.3149	0.3207	0.3166	0.3275	0.3092	0.349	0.32	0.4367
		288	0.34	0.34	0.34	0.34	0.34	0.34	0.34	0.34	0.3401	0.3383	0.3407	0.3405	0.3391	0.3413	0.3377	0.3476	0.3258	0.3321	0.3397	0.3317	0.3448	0.3472	0.3442	0.3394	0.3399	0.34	0.34	0.34	0.3399	0.34	0.3402	0.3399	0.3418	0.3415	0.3391	0.3412	0.342	0.3425	0.35	0.3427	0.3527	0.3427	0.3524	0.3342	0.3717	0.3466	0.4783
		289	0.3753	0.3753	0.3753	0.3753	0.3753	0.3753	0.3753	0.3754	0.3754	0.3743	0.3757	0.3756	0.3748	0.3761	0.3739	0.3832	0.358	0.3722	0.375	0.3652	0.3921	0.3836	0.3815	0.375	0.3753	0.3753	0.3753	0.3753	0.3753	0.3753	0.3754	0.3753	0.3764	0.3762	0.3748	0.3761	0.3766	0.3787	0.3897	0.3791	0.3958	0.3772	0.3899	0.3677	0.402	0.3822	0.5283
		290	0.386	0.386	0.386	0.386	0.386	0.386	0.386	0.3861	0.3861	0.3853	0.3864	0.3863	0.3856	0.3867	0.3849	0.3936	0.3699	0.3848	0.3854	0.3753	0.4095	0.3947	0.3944	0.3858	0.3861	0.386	0.386	0.386	0.386	0.386	0.3861	0.386	0.3869	0.3868	0.3856	0.3866	0.3871	0.3895	0.4002	0.3912	0.4072	0.3881	0.4009	0.3785	0.4078	0.3932	0.5534
		291	0.3983	0.3983	0.3983	0.3983	0.3983	0.3983	0.3983	0.3984	0.3984	0.3978	0.3986	0.3985	0.3981	0.3988	0.3975	0.4048	0.3836	0.399	0.3973	0.3882	0.4302	0.4073	0.4093	0.3982	0.3984	0.3983	0.3983	0.3983	0.3983	0.3984	0.3984	0.3983	0.3989	0.3989	0.3981	0.3988	0.3991	0.4022	0.4121	0.4032	0.4198	0.4009	0.4135	0.391	0.4137	0.4057	0.5527
		292	0.4195	0.4195	0.4195	0.4195	0.4195	0.4195	0.4195	0.4195	0.4195	0.4193	0.4196	0.4196	0.4194	0.4197	0.4192	0.4251	0.4063	0.4218	0.4181	0.4106	0.461	0.4278	0.4302	0.4194	0.4195	0.4195	0.4195	0.4195	0.4195	0.4195	0.4195	0.4195	0.4197	0.4197	0.4194	0.4197	0.4198	0.4235	0.4335	0.4237	0.4425	0.4223	0.4358	0.4124	0.4268	0.4278	0.5582
		293	0.4471	0.4471	0.4471	0.4471	0.4471	0.4471	0.4471	0.4471	0.4471	0.4473	0.4471	0.4471	0.4472	0.447	0.4475	0.4518	0.435	0.4502	0.445	0.4407	0.4986	0.4557	0.4577	0.4472	0.4471	0.4471	0.4471	0.4471	0.4471	0.4471	0.4471	0.4471	0.4469	0.447	0.4472	0.447	0.4469	0.4511	0.4613	0.4489	0.4727	0.4498	0.4654	0.4398	0.4513	0.457	0.5692
		294	0.4769	0.4769	0.4769	0.4769	0.4769	0.4769	0.4769	0.4769	0.4768	0.4774	0.4767	0.4767	0.4771	0.4764	0.4779	0.4807	0.4658	0.4802	0.4737	0.4722	0.5374	0.4856	0.4868	0.4771	0.4768	0.4769	0.4769	0.4769	0.4769	0.4769	0.4769	0.4769	0.4763	0.4763	0.4772	0.4765	0.476	0.4806	0.4906	0.4773	0.504	0.4794	0.497	0.4695	0.4783	0.4874	0.581
		295	0.5155	0.5155	0.5155	0.5155	0.5155	0.5155	0.5155	0.5155	0.5155	0.5164	0.5151	0.5152	0.5159	0.5147	0.5175	0.5189	0.5052	0.5207	0.5115	0.5115	0.5875	0.5224	0.5248	0.516	0.5154	0.5155	0.5155	0.5155	0.5155	0.5155	0.5155	0.5155	0.5145	0.5146	0.5161	0.5148	0.5139	0.5189	0.5287	0.5168	0.5445	0.5174	0.5376	0.5076	0.5147	0.5249	0.5987
		296	0.5517	0.5517	0.5517	0.5517	0.5517	0.5517	0.5517	0.5517	0.5516	0.5528	0.5511	0.5512	0.5522	0.5506	0.5545	0.5542	0.5422	0.5585	0.547	0.5475	0.6328	0.5561	0.5601	0.5523	0.5514	0.5517	0.5517	0.5517	0.5517	0.5517	0.5517	0.5517	0.5503	0.5504	0.5524	0.5507	0.5494	0.5546	0.5635	0.5537	0.5828	0.5523	0.5751	0.5424	0.5499	0.5595	0.6136
		297	0.5795	0.5795	0.5795	0.5795	0.5795	0.5795	0.5795	0.5795	0.5794	0.5808	0.5789	0.579	0.5801	0.5783	0.5829	0.5812	0.5711	0.5859	0.5743	0.5765	0.6651	0.5828	0.5871	0.5802	0.5792	0.5795	0.5795	0.5795	0.5795	0.5795	0.5795	0.5795	0.5779	0.578	0.5804	0.5784	0.5768	0.5819	0.5897	0.581	0.6113	0.5795	0.6027	0.5692	0.5758	0.5864	0.6211
		298	0.6092	0.6092	0.6092	0.6092	0.6092	0.6092	0.6092	0.6092	0.6091	0.6106	0.6085	0.6086	0.6098	0.6079	0.6132	0.6102	0.6018	0.6133	0.6035	0.6085	0.6947	0.613	0.6159	0.61	0.6088	0.6092	0.6092	0.6092	0.6092	0.6092	0.6092	0.6092	0.6075	0.6075	0.6102	0.608	0.6061	0.6111	0.6178	0.6088	0.6409	0.6089	0.6312	0.5979	0.6021	0.6161	0.6308
		299	0.6436	0.6436	0.6436	0.6436	0.6436	0.6436	0.6436	0.6436	0.6435	0.6452	0.6429	0.643	0.6443	0.6421	0.6483	0.644	0.6372	0.6468	0.6377	0.6449	0.7285	0.6472	0.6496	0.6446	0.6431	0.6436	0.6436	0.6436	0.6436	0.6436	0.6436	0.6436	0.6418	0.6417	0.6447	0.6423	0.6403	0.6449	0.6507	0.642	0.6747	0.6431	0.664	0.6319	0.6329	0.65	0.6443
		300	0.6367	0.6367	0.6367	0.6367	0.6367	0.6367	0.6367	0.6367	0.6366	0.6381	0.636	0.6361	0.6372	0.6353	0.6411	0.6366	0.6319	0.6384	0.6304	0.6403	0.7216	0.6393	0.6424	0.6376	0.6361	0.6367	0.6367	0.6367	0.6367	0.6367	0.6367	0.6367	0.635	0.6349	0.6377	0.6354	0.6336	0.6375	0.6419	0.634	0.6638	0.6367	0.6565	0.6257	0.6245	0.6422	0.6214
		301	0.6413	0.6413	0.6413	0.6413	0.6413	0.6413	0.6413	0.6413	0.6412	0.6426	0.6407	0.6407	0.6418	0.64	0.6458	0.6409	0.6367	0.6427	0.6351	0.6464	0.7261	0.6429	0.6463	0.6423	0.6407	0.6413	0.6413	0.6413	0.6413	0.6413	0.6413	0.6413	0.6397	0.6396	0.6423	0.6401	0.6383	0.6421	0.6464	0.6376	0.6667	0.6412	0.6613	0.6298	0.6275	0.6454	0.6085
		302	0.6456	0.6456	0.6456	0.6456	0.6456	0.6456	0.6456	0.6456	0.6455	0.6468	0.645	0.645	0.6461	0.6443	0.6502	0.6452	0.6409	0.6469	0.6399	0.651	0.7298	0.6458	0.6501	0.6466	0.6449	0.6456	0.6456	0.6456	0.6456	0.6456	0.6456	0.6456	0.6441	0.644	0.6466	0.6444	0.6427	0.6462	0.6507	0.6417	0.6702	0.6447	0.6661	0.6326	0.6316	0.648	0.6109
		303	0.646	0.646	0.646	0.646	0.646	0.646	0.646	0.646	0.6459	0.6471	0.6454	0.6455	0.6464	0.6448	0.6506	0.6457	0.6412	0.6474	0.6406	0.6509	0.7296	0.6442	0.6513	0.6471	0.6453	0.646	0.646	0.646	0.646	0.646	0.646	0.646	0.6446	0.6445	0.647	0.6449	0.6433	0.6465	0.6509	0.6425	0.6689	0.6444	0.6669	0.6316	0.6325	0.6465	0.6098
		304	0.6437	0.6437	0.6437	0.6437	0.6437	0.6437	0.6437	0.6437	0.6437	0.6448	0.6432	0.6433	0.6441	0.6427	0.6483	0.6434	0.6389	0.6454	0.6389	0.6475	0.7269	0.6394	0.6497	0.6448	0.643	0.6437	0.6437	0.6437	0.6437	0.6437	0.6437	0.6437	0.6425	0.6424	0.6447	0.6427	0.6412	0.6442	0.6481	0.6412	0.6644	0.6417	0.6647	0.6279	0.6313	0.6421	0.606
		305	0.6416	0.6416	0.6416	0.6416	0.6416	0.6416	0.6416	0.6416	0.6416	0.6425	0.6411	0.6412	0.6419	0.6406	0.6461	0.6413	0.6367	0.6439	0.6376	0.6447	0.7246	0.6352	0.6479	0.6426	0.6408	0.6416	0.6416	0.6416	0.6416	0.6416	0.6416	0.6416	0.6405	0.6403	0.6425	0.6406	0.6392	0.6421	0.6457	0.6398	0.6602	0.6391	0.6627	0.6247	0.6295	0.6376	0.6021
		306	0.6387	0.6387	0.6387	0.6387	0.6387	0.6387	0.6387	0.6387	0.6387	0.6395	0.6383	0.6383	0.639	0.6378	0.6431	0.6384	0.6338	0.6409	0.6354	0.6414	0.7202	0.6322	0.6449	0.6397	0.6379	0.6387	0.6387	0.6387	0.6387	0.6387	0.6387	0.6387	0.6377	0.6376	0.6396	0.6378	0.6365	0.6392	0.6426	0.6371	0.6552	0.6358	0.6601	0.6215	0.626	0.6341	0.5987
		307	0.6418	0.6418	0.6418	0.6418	0.6418	0.6418	0.6418	0.6418	0.6418	0.6426	0.6414	0.6415	0.6421	0.6409	0.6463	0.6415	0.6367	0.6438	0.639	0.6444	0.7223	0.6349	0.6487	0.6428	0.6409	0.6418	0.6418	0.6418	0.6418	0.6418	0.6418	0.6418	0.6409	0.6407	0.6427	0.6409	0.6397	0.6423	0.6459	0.6401	0.6562	0.639	0.6632	0.6243	0.6268	0.6366	0.6012
		308	0.6354	0.6354	0.6354	0.6354	0.6354	0.6354	0.6354	0.6354	0.6354	0.636	0.635	0.6351	0.6356	0.6345	0.6397	0.635	0.6303	0.6376	0.6331	0.6375	0.7155	0.6279	0.6428	0.6363	0.6344	0.6354	0.6354	0.6354	0.6354	0.6354	0.6354	0.6354	0.6345	0.6344	0.6362	0.6345	0.6334	0.6358	0.6394	0.634	0.6479	0.6327	0.6575	0.6181	0.6194	0.63	0.5954
		309	0.597	0.597	0.597	0.597	0.597	0.597	0.597	0.597	0.597	0.5975	0.5967	0.5968	0.5972	0.5963	0.6006	0.5968	0.5927	0.5996	0.5952	0.5983	0.6784	0.5872	0.6056	0.5978	0.5962	0.597	0.597	0.597	0.597	0.597	0.597	0.597	0.5964	0.5962	0.5976	0.5964	0.5955	0.5974	0.6005	0.5965	0.6073	0.5947	0.6212	0.5802	0.5822	0.5905	0.5606
		310	0.5493	0.5493	0.5493	0.5493	0.5493	0.5493	0.5493	0.5493	0.5493	0.5496	0.5491	0.5491	0.5494	0.5488	0.5519	0.5491	0.5461	0.5512	0.548	0.5501	0.6298	0.537	0.5588	0.5499	0.5487	0.5493	0.5493	0.5493	0.5493	0.5493	0.5493	0.5493	0.5489	0.5488	0.5497	0.5488	0.5483	0.5496	0.5519	0.549	0.5568	0.5471	0.5758	0.5326	0.5369	0.5416	0.5177
		311	0.5234	0.5234	0.5234	0.5234	0.5234	0.5234	0.5234	0.5234	0.5234	0.5236	0.5233	0.5233	0.5235	0.5231	0.5254	0.5233	0.5209	0.5249	0.5227	0.5235	0.6014	0.5088	0.5339	0.5239	0.5229	0.5234	0.5234	0.5234	0.5234	0.5234	0.5234	0.5234	0.5231	0.523	0.5237	0.5231	0.5227	0.5237	0.5255	0.5232	0.5299	0.521	0.5503	0.5065	0.5129	0.5148	0.4945
		312	0.5052	0.5052	0.5052	0.5052	0.5052	0.5052	0.5052	0.5052	0.5052	0.5054	0.5051	0.5051	0.5053	0.505	0.5068	0.5051	0.5032	0.5065	0.5047	0.5048	0.5789	0.4887	0.5168	0.5056	0.5048	0.5052	0.5052	0.5052	0.5052	0.5052	0.5052	0.5052	0.505	0.5049	0.5054	0.505	0.5047	0.5054	0.5069	0.505	0.5104	0.5027	0.5306	0.4887	0.4957	0.4966	0.4787
		313	0.5061	0.5061	0.5061	0.5061	0.5061	0.5061	0.5061	0.5061	0.5061	0.5062	0.5061	0.5061	0.5062	0.5059	0.5077	0.506	0.504	0.5074	0.5057	0.5056	0.5761	0.4886	0.518	0.5065	0.5057	0.5061	0.5061	0.5061	0.5061	0.5061	0.5061	0.5061	0.506	0.5059	0.5063	0.5059	0.5057	0.5063	0.5078	0.5059	0.5101	0.5039	0.53	0.4909	0.4965	0.4979	0.4797
		314	0.5047	0.5047	0.5047	0.5047	0.5047	0.5047	0.5047	0.5047	0.5047	0.5048	0.5046	0.5046	0.5047	0.5044	0.5062	0.5046	0.5026	0.506	0.5044	0.5042	0.5701	0.4865	0.5167	0.5051	0.5042	0.5047	0.5047	0.5047	0.5047	0.5047	0.5047	0.5047	0.5045	0.5045	0.5049	0.5045	0.5043	0.5049	0.5064	0.5045	0.5079	0.5029	0.5265	0.4909	0.4952	0.4968	0.4792
		315	0.5031	0.5031	0.5031	0.5031	0.5031	0.5031	0.5031	0.5031	0.5031	0.5031	0.503	0.503	0.5031	0.5028	0.5046	0.503	0.501	0.5043	0.5028	0.5028	0.5634	0.4844	0.5153	0.5034	0.5026	0.5031	0.5031	0.5031	0.5031	0.5031	0.5031	0.5031	0.503	0.5029	0.5032	0.5029	0.5028	0.5033	0.5048	0.5028	0.5058	0.5016	0.5225	0.4909	0.4939	0.4956	0.4785
		316	0.4956	0.4956	0.4956	0.4956	0.4956	0.4956	0.4956	0.4956	0.4956	0.4956	0.4955	0.4955	0.4956	0.4954	0.4969	0.4955	0.4937	0.4967	0.4954	0.4954	0.55	0.4765	0.508	0.4959	0.4951	0.4956	0.4956	0.4956	0.4956	0.4956	0.4956	0.4956	0.4955	0.4954	0.4957	0.4954	0.4954	0.4958	0.4972	0.4953	0.4979	0.4944	0.5124	0.4852	0.4873	0.4885	0.4735
		317	0.497	0.497	0.497	0.497	0.497	0.497	0.497	0.497	0.497	0.497	0.4969	0.4969	0.497	0.4968	0.4983	0.4969	0.4949	0.4982	0.4967	0.4967	0.5451	0.477	0.5097	0.4973	0.4965	0.497	0.497	0.497	0.497	0.497	0.497	0.497	0.4969	0.4968	0.4971	0.4968	0.4968	0.4972	0.4987	0.4967	0.4991	0.4961	0.5113	0.4873	0.4906	0.4896	0.4755
		318	0.5141	0.5141	0.5141	0.5141	0.5141	0.5141	0.5141	0.5141	0.5141	0.5142	0.5141	0.5141	0.5142	0.5138	0.5159	0.5141	0.5115	0.5158	0.5138	0.5138	0.5553	0.4938	0.5266	0.5146	0.5135	0.5141	0.5141	0.5141	0.5141	0.5141	0.5141	0.5141	0.514	0.514	0.5143	0.5139	0.5139	0.5144	0.5164	0.5138	0.5169	0.5134	0.5262	0.506	0.5103	0.5066	0.4914
		319	0.5373	0.5373	0.5373	0.5373	0.5373	0.5373	0.5373	0.5373	0.5373	0.5374	0.5373	0.5373	0.5374	0.537	0.5396	0.5372	0.5338	0.5396	0.537	0.537	0.5721	0.5165	0.5499	0.5379	0.5364	0.5373	0.5373	0.5373	0.5373	0.5373	0.5373	0.5373	0.5372	0.5371	0.5375	0.5371	0.5371	0.5377	0.5404	0.5368	0.5411	0.5366	0.547	0.5297	0.5359	0.5291	0.5122
		320	0.5994	0.5994	0.5994	0.5994	0.5994	0.5994	0.5994	0.5994	0.5994	0.5994	0.5994	0.5994	0.5995	0.5988	0.6029	0.5993	0.5938	0.603	0.5988	0.5989	0.6284	0.58	0.6111	0.6004	0.5979	0.5994	0.5994	0.5994	0.5994	0.5994	0.5994	0.5994	0.5993	0.5991	0.5996	0.599	0.5991	0.6	0.6042	0.5985	0.6055	0.5984	0.606	0.5924	0.5987	0.5916	0.5692
		321	0.6648	0.6648	0.6648	0.6648	0.6648	0.6648	0.6648	0.6648	0.6648	0.6648	0.6648	0.6648	0.6649	0.664	0.6694	0.6646	0.6571	0.6696	0.664	0.6641	0.6885	0.6486	0.6751	0.6661	0.6627	0.6648	0.6648	0.6648	0.6648	0.6648	0.6648	0.6648	0.6646	0.6645	0.665	0.6643	0.6644	0.6656	0.6713	0.6635	0.673	0.6638	0.6685	0.6587	0.6638	0.6587	0.6315
		322	0.7365	0.7365	0.7365	0.7365	0.7365	0.7365	0.7365	0.7365	0.7365	0.7366	0.7365	0.7365	0.7366	0.7356	0.742	0.7363	0.7272	0.7424	0.7357	0.7358	0.7555	0.7249	0.7449	0.7382	0.7339	0.7365	0.7365	0.7365	0.7365	0.7365	0.7365	0.7365	0.7364	0.7362	0.7367	0.736	0.7361	0.7376	0.7444	0.7351	0.7465	0.7357	0.7384	0.7314	0.7347	0.7328	0.7026
		323	0.7933	0.7933	0.7933	0.7933	0.7933	0.7933	0.7933	0.7933	0.7933	0.7933	0.7933	0.7933	0.7934	0.7923	0.799	0.7931	0.7833	0.7997	0.7924	0.7926	0.8085	0.7854	0.7997	0.7951	0.7904	0.7933	0.7933	0.7933	0.7933	0.7933	0.7933	0.7933	0.7932	0.793	0.7935	0.7927	0.7928	0.7945	0.8017	0.7917	0.8039	0.7926	0.7942	0.789	0.7913	0.791	0.7607
		324	0.8203	0.8203	0.8203	0.8203	0.8203	0.8203	0.8203	0.8203	0.8203	0.8203	0.8203	0.8203	0.8204	0.8193	0.8259	0.8201	0.8101	0.8267	0.8194	0.8196	0.833	0.8147	0.8258	0.8222	0.8172	0.8203	0.8203	0.8203	0.8203	0.8203	0.8203	0.8203	0.8202	0.82	0.8205	0.8198	0.8199	0.8214	0.8288	0.8186	0.8311	0.8195	0.8207	0.8164	0.8182	0.8188	0.7899
		325	0.8467	0.8467	0.8467	0.8467	0.8467	0.8467	0.8467	0.8467	0.8467	0.8467	0.8467	0.8467	0.8468	0.8458	0.8522	0.8465	0.8367	0.853	0.8459	0.846	0.8574	0.8429	0.8514	0.8487	0.8437	0.8467	0.8467	0.8467	0.8467	0.8467	0.8467	0.8467	0.8467	0.8464	0.8469	0.8463	0.8464	0.8479	0.8551	0.845	0.8574	0.846	0.8468	0.8432	0.8447	0.8459	0.8186
		326	0.8674	0.8674	0.8674	0.8674	0.8674	0.8674	0.8674	0.8674	0.8674	0.8674	0.8674	0.8674	0.8675	0.8665	0.8726	0.8672	0.8577	0.8736	0.8666	0.8667	0.8767	0.865	0.8713	0.8694	0.8644	0.8674	0.8674	0.8674	0.8674	0.8674	0.8674	0.8674	0.8674	0.8672	0.8675	0.867	0.8671	0.8686	0.8755	0.8657	0.8779	0.8667	0.8674	0.8641	0.8653	0.867	0.8416
		327	0.8897	0.8897	0.8897	0.8897	0.8897	0.8897	0.8897	0.8897	0.8897	0.8897	0.8897	0.8897	0.8897	0.8889	0.8945	0.8895	0.8805	0.8956	0.889	0.8891	0.8978	0.8884	0.893	0.8916	0.8868	0.8897	0.8897	0.8897	0.8897	0.8897	0.8897	0.8897	0.8897	0.8895	0.8898	0.8893	0.8894	0.8908	0.8973	0.8881	0.8997	0.889	0.8897	0.8866	0.8875	0.8897	0.8662
		328	0.9076	0.9076	0.9076	0.9076	0.9076	0.9076	0.9076	0.9076	0.9076	0.9076	0.9076	0.9076	0.9076	0.9069	0.912	0.9075	0.8991	0.9131	0.9069	0.9071	0.9148	0.9071	0.9103	0.9092	0.9049	0.9076	0.9076	0.9076	0.9076	0.9076	0.9076	0.9076	0.9076	0.9074	0.9076	0.9073	0.9074	0.9086	0.9147	0.9062	0.9169	0.907	0.9076	0.9048	0.9054	0.908	0.8871
		329	0.9109	0.9109	0.9109	0.9109	0.9109	0.9109	0.9109	0.9109	0.9109	0.9109	0.9109	0.9109	0.9109	0.9102	0.9151	0.9107	0.9025	0.9162	0.9102	0.9104	0.9177	0.9109	0.9132	0.9125	0.9081	0.9109	0.9109	0.9109	0.9109	0.9109	0.9109	0.9109	0.9109	0.9107	0.9109	0.9106	0.9107	0.9119	0.9177	0.9094	0.92	0.9103	0.9109	0.908	0.9084	0.9115	0.8923
		330	0.9196	0.9196	0.9196	0.9196	0.9196	0.9196	0.9196	0.9196	0.9196	0.9196	0.9196	0.9196	0.9196	0.9191	0.9235	0.9195	0.9117	0.9247	0.919	0.9192	0.9262	0.9201	0.9214	0.921	0.917	0.9196	0.9196	0.9196	0.9196	0.9196	0.9196	0.9196	0.9196	0.9196	0.9196	0.9194	0.9194	0.9205	0.9261	0.9182	0.9283	0.9191	0.9197	0.9169	0.917	0.9204	0.9038
		331	0.9232	0.9232	0.9232	0.9232	0.9232	0.9232	0.9232	0.9232	0.9232	0.9232	0.9232	0.9232	0.9232	0.9226	0.9268	0.923	0.9155	0.9281	0.9225	0.9227	0.9296	0.9239	0.9246	0.9243	0.9205	0.9232	0.9232	0.9232	0.9232	0.9232	0.9232	0.9232	0.9232	0.9231	0.9232	0.923	0.923	0.924	0.9294	0.9217	0.9316	0.9226	0.9233	0.9205	0.9204	0.9241	0.9095
		332	0.9249	0.9249	0.9249	0.9249	0.9249	0.9249	0.9249	0.9249	0.9249	0.9249	0.9249	0.9249	0.9249	0.9244	0.9285	0.9247	0.9174	0.9298	0.9243	0.9245	0.9313	0.9258	0.9262	0.9259	0.9223	0.9249	0.9249	0.9249	0.9249	0.9249	0.9249	0.9249	0.9249	0.9249	0.9249	0.9247	0.9248	0.9257	0.931	0.9235	0.9333	0.9243	0.925	0.9222	0.9221	0.9259	0.9126
		333	0.9171	0.9171	0.9171	0.9171	0.9171	0.9171	0.9171	0.9171	0.9171	0.9171	0.9171	0.9171	0.9171	0.9166	0.9208	0.9169	0.9092	0.9222	0.9164	0.9166	0.9239	0.9179	0.9183	0.9181	0.9143	0.9171	0.9171	0.9171	0.9171	0.9171	0.9171	0.9171	0.9171	0.917	0.9171	0.9169	0.9169	0.9179	0.9235	0.9155	0.9259	0.9164	0.9172	0.9142	0.9142	0.918	0.9048
		334	0.9131	0.9131	0.9131	0.9131	0.9131	0.9131	0.9131	0.9131	0.9131	0.9131	0.9131	0.9131	0.9131	0.9127	0.9169	0.913	0.9051	0.9184	0.9125	0.9127	0.9202	0.914	0.9143	0.9142	0.9104	0.9131	0.9131	0.9131	0.9131	0.9131	0.9131	0.9131	0.9131	0.9131	0.9131	0.913	0.913	0.914	0.9197	0.9116	0.9222	0.9125	0.9132	0.9102	0.9102	0.914	0.9016
		335	0.9135	0.9135	0.9135	0.9135	0.9135	0.9135	0.9135	0.9135	0.9135	0.9135	0.9135	0.9135	0.9135	0.913	0.9171	0.9133	0.9055	0.9186	0.9128	0.913	0.9205	0.9142	0.9144	0.9146	0.9107	0.9135	0.9135	0.9135	0.9135	0.9135	0.9135	0.9135	0.9135	0.9135	0.9135	0.9134	0.9134	0.9143	0.9199	0.9119	0.9225	0.9128	0.9136	0.9104	0.9105	0.9143	0.9027
		336	0.911	0.911	0.911	0.911	0.911	0.911	0.911	0.911	0.911	0.911	0.911	0.911	0.911	0.9106	0.9147	0.9109	0.903	0.9163	0.9104	0.9106	0.9183	0.9118	0.9118	0.9124	0.9082	0.911	0.911	0.911	0.911	0.911	0.911	0.911	0.911	0.911	0.911	0.911	0.911	0.9118	0.9176	0.9095	0.9202	0.9103	0.9112	0.908	0.9081	0.9119	0.9011
		337	0.9129	0.9129	0.9129	0.9129	0.9129	0.9129	0.9129	0.9129	0.9129	0.9129	0.9129	0.9129	0.9129	0.9126	0.9165	0.9128	0.9051	0.9181	0.9123	0.9125	0.9202	0.9137	0.9136	0.9146	0.9101	0.9129	0.9129	0.9129	0.9129	0.9129	0.9129	0.9129	0.9129	0.9129	0.9129	0.9129	0.9129	0.9137	0.9194	0.9114	0.922	0.9123	0.9131	0.9099	0.9101	0.9138	0.904
		338	0.917	0.917	0.917	0.917	0.917	0.917	0.917	0.917	0.917	0.917	0.917	0.917	0.917	0.9167	0.9204	0.9169	0.9094	0.922	0.9164	0.9166	0.9241	0.9177	0.9175	0.9189	0.9139	0.917	0.917	0.917	0.917	0.917	0.917	0.917	0.917	0.917	0.917	0.917	0.917	0.9178	0.9232	0.9155	0.9259	0.9163	0.9172	0.914	0.9142	0.9178	0.9093
		339	0.9117	0.9117	0.9117	0.9117	0.9117	0.9117	0.9117	0.9117	0.9117	0.9117	0.9117	0.9117	0.9117	0.9113	0.9151	0.9116	0.9038	0.9168	0.911	0.9112	0.919	0.9123	0.9121	0.9145	0.908	0.9117	0.9117	0.9117	0.9117	0.9117	0.9117	0.9117	0.9117	0.9117	0.9117	0.9117	0.9116	0.9124	0.918	0.9101	0.9208	0.9109	0.9118	0.9085	0.9088	0.9125	0.9045
		340	0.9202	0.9202	0.9202	0.9202	0.9202	0.9202	0.9202	0.9202	0.9202	0.9202	0.9202	0.9202	0.9202	0.9199	0.9234	0.9201	0.9128	0.9251	0.9196	0.9198	0.9272	0.9208	0.9205	0.9233	0.9163	0.9202	0.9202	0.9202	0.9202	0.9202	0.9202	0.9202	0.9202	0.9202	0.9202	0.9202	0.9202	0.9209	0.9262	0.9188	0.9289	0.9195	0.9204	0.9172	0.9176	0.921	0.9137
		341	0.917	0.917	0.917	0.917	0.917	0.917	0.917	0.917	0.917	0.917	0.917	0.917	0.917	0.9168	0.9202	0.9169	0.9095	0.922	0.9164	0.9166	0.9242	0.9176	0.9173	0.921	0.9126	0.917	0.917	0.917	0.917	0.917	0.917	0.917	0.917	0.917	0.917	0.917	0.917	0.9177	0.9231	0.9155	0.9259	0.9163	0.9172	0.9139	0.9144	0.9178	0.9107
		342	0.9055	0.9055	0.9055	0.9055	0.9055	0.9055	0.9055	0.9055	0.9055	0.9055	0.9055	0.9055	0.9055	0.9052	0.9088	0.9054	0.8975	0.9107	0.9049	0.9051	0.9133	0.9061	0.9058	0.9111	0.9002	0.9055	0.9055	0.9055	0.9055	0.9055	0.9055	0.9055	0.9055	0.9055	0.9055	0.9055	0.9055	0.9062	0.912	0.9039	0.915	0.9047	0.9057	0.9022	0.9027	0.9063	0.8988
		343	0.8936	0.8936	0.8936	0.8936	0.8936	0.8936	0.8936	0.8936	0.8936	0.8936	0.8936	0.8936	0.8936	0.8933	0.8971	0.8935	0.8852	0.8991	0.893	0.8932	0.9019	0.8942	0.8939	0.9009	0.8871	0.8936	0.8936	0.8936	0.8936	0.8936	0.8936	0.8936	0.8936	0.8936	0.8936	0.8936	0.8936	0.8944	0.9005	0.8919	0.9036	0.8927	0.8938	0.8901	0.8907	0.8944	0.8864
		344	0.8906	0.8906	0.8906	0.8906	0.8906	0.8906	0.8906	0.8906	0.8906	0.8906	0.8906	0.8906	0.8906	0.8904	0.894	0.8906	0.8822	0.8962	0.89	0.8902	0.8991	0.8912	0.891	0.899	0.8833	0.8906	0.8906	0.8906	0.8906	0.8906	0.8906	0.8906	0.8906	0.8906	0.8906	0.8906	0.8906	0.8913	0.8975	0.8889	0.9007	0.8897	0.8908	0.887	0.8877	0.8914	0.8832
		345	0.8782	0.8782	0.8782	0.8782	0.8782	0.8782	0.8782	0.8782	0.8782	0.8782	0.8782	0.8782	0.8782	0.878	0.8817	0.8783	0.8695	0.884	0.8776	0.8778	0.8872	0.8788	0.8787	0.8884	0.8693	0.8782	0.8782	0.8782	0.8782	0.8782	0.8782	0.8782	0.8782	0.8782	0.8782	0.8782	0.8782	0.8789	0.8854	0.8764	0.8888	0.8773	0.8784	0.8744	0.8753	0.879	0.8703
		346	0.867	0.867	0.867	0.867	0.867	0.867	0.867	0.867	0.867	0.867	0.867	0.867	0.867	0.8669	0.8706	0.8671	0.8581	0.8729	0.8664	0.8666	0.8763	0.8675	0.8675	0.8789	0.8564	0.867	0.867	0.867	0.867	0.867	0.867	0.867	0.867	0.867	0.867	0.867	0.867	0.8677	0.8744	0.8651	0.8779	0.866	0.8672	0.863	0.864	0.8677	0.8585
		347	0.8609	0.8609	0.8609	0.8609	0.8609	0.8609	0.8609	0.8609	0.8609	0.8609	0.8609	0.8609	0.8609	0.8608	0.8644	0.8609	0.8519	0.8669	0.8602	0.8604	0.8704	0.8613	0.8614	0.8738	0.8489	0.8609	0.8609	0.8609	0.8609	0.8609	0.8609	0.8609	0.8609	0.8609	0.8609	0.8609	0.8609	0.8616	0.8684	0.8589	0.872	0.8599	0.8611	0.8567	0.8578	0.8615	0.852
		348	0.8455	0.8455	0.8455	0.8455	0.8455	0.8455	0.8455	0.8455	0.8455	0.8455	0.8455	0.8455	0.8455	0.8454	0.849	0.8456	0.8363	0.8516	0.8449	0.845	0.8553	0.8458	0.846	0.8601	0.8319	0.8455	0.8455	0.8455	0.8455	0.8455	0.8455	0.8455	0.8455	0.8455	0.8455	0.8455	0.8455	0.8462	0.8531	0.8435	0.8568	0.8444	0.8456	0.8411	0.8424	0.846	0.8361
		349	0.8148	0.8148	0.8148	0.8148	0.8148	0.8148	0.8148	0.8148	0.8148	0.8148	0.8148	0.8148	0.8148	0.8148	0.8183	0.815	0.8057	0.821	0.8143	0.8144	0.825	0.8152	0.8155	0.8322	0.7997	0.8148	0.8148	0.8148	0.8148	0.8148	0.8148	0.8148	0.8148	0.8148	0.8148	0.8148	0.8148	0.8156	0.8226	0.8129	0.8264	0.8137	0.8149	0.8104	0.8119	0.8154	0.8052
		350	0.7981	0.7981	0.7981	0.7981	0.7981	0.7981	0.7981	0.7981	0.7981	0.7981	0.7981	0.7981	0.7981	0.7981	0.8013	0.7984	0.7891	0.8043	0.7976	0.7976	0.8082	0.7985	0.7988	0.8164	0.782	0.7981	0.7981	0.7981	0.7981	0.7981	0.7981	0.7981	0.7981	0.7981	0.7981	0.7981	0.7981	0.7988	0.8058	0.7962	0.8096	0.797	0.7982	0.7937	0.7953	0.7986	0.7884
		351	0.7558	0.7558	0.7558	0.7558	0.7558	0.7558	0.7558	0.7558	0.7558	0.7558	0.7558	0.7558	0.7558	0.7558	0.7587	0.7561	0.7473	0.7616	0.7553	0.7553	0.7655	0.7561	0.7564	0.7765	0.7385	0.7558	0.7558	0.7558	0.7558	0.7558	0.7558	0.7558	0.7558	0.7558	0.7558	0.7558	0.7558	0.7563	0.7631	0.754	0.7668	0.7547	0.7558	0.7515	0.7531	0.7562	0.7464
		352	0.723	0.723	0.723	0.723	0.723	0.723	0.723	0.723	0.723	0.723	0.723	0.723	0.723	0.723	0.7255	0.7233	0.7151	0.7284	0.7225	0.7225	0.732	0.7232	0.7235	0.7449	0.7044	0.723	0.723	0.723	0.723	0.723	0.723	0.723	0.723	0.723	0.723	0.723	0.723	0.7234	0.7298	0.7214	0.7332	0.722	0.7229	0.719	0.7205	0.7233	0.7141
		353	0.7076	0.7076	0.7076	0.7076	0.7076	0.7076	0.7076	0.7076	0.7076	0.7076	0.7076	0.7076	0.7076	0.7076	0.7099	0.708	0.7003	0.7126	0.7072	0.7072	0.7161	0.7078	0.708	0.7297	0.6891	0.7076	0.7076	0.7076	0.7076	0.7076	0.7076	0.7076	0.7076	0.7076	0.7076	0.7076	0.7076	0.7081	0.714	0.7062	0.7173	0.7067	0.7075	0.7038	0.7054	0.7079	0.6992
		354	0.6864	0.6864	0.6864	0.6864	0.6864	0.6864	0.6864	0.6864	0.6864	0.6864	0.6864	0.6864	0.6864	0.6864	0.6883	0.6867	0.6797	0.6909	0.6859	0.686	0.6941	0.6865	0.6867	0.7087	0.6683	0.6864	0.6864	0.6864	0.6864	0.6864	0.6864	0.6864	0.6864	0.6864	0.6864	0.6864	0.6864	0.6868	0.6922	0.685	0.6952	0.6855	0.6863	0.6828	0.6843	0.6866	0.6785
		355	0.6624	0.6624	0.6624	0.6624	0.6624	0.6624	0.6624	0.6624	0.6624	0.6624	0.6624	0.6624	0.6624	0.6624	0.6639	0.6628	0.6565	0.6664	0.662	0.662	0.6694	0.6625	0.6627	0.6849	0.6448	0.6624	0.6624	0.6624	0.6624	0.6624	0.6624	0.6624	0.6624	0.6624	0.6624	0.6624	0.6624	0.6627	0.6676	0.6612	0.6703	0.6616	0.6623	0.6592	0.6607	0.6625	0.6552
		356	0.637	0.637	0.637	0.637	0.637	0.637	0.637	0.637	0.637	0.637	0.637	0.637	0.637	0.637	0.6383	0.6374	0.6319	0.6406	0.6367	0.6367	0.6432	0.6371	0.6373	0.6592	0.6211	0.637	0.637	0.637	0.637	0.637	0.637	0.637	0.637	0.637	0.637	0.637	0.637	0.6373	0.6416	0.6359	0.644	0.6363	0.6369	0.6342	0.6356	0.6371	0.6306
		357	0.6065	0.6065	0.6065	0.6065	0.6065	0.6065	0.6065	0.6065	0.6065	0.6065	0.6065	0.6065	0.6065	0.6065	0.6074	0.6068	0.6022	0.6095	0.6063	0.6062	0.6118	0.6066	0.6068	0.6281	0.5929	0.6065	0.6065	0.6065	0.6065	0.6065	0.6065	0.6065	0.6065	0.6065	0.6065	0.6065	0.6065	0.6068	0.6104	0.6056	0.6124	0.6059	0.6064	0.6041	0.6053	0.6066	0.601
		358	0.5785	0.5785	0.5785	0.5785	0.5785	0.5785	0.5785	0.5785	0.5785	0.5785	0.5785	0.5785	0.5785	0.5785	0.5793	0.5789	0.5751	0.581	0.5784	0.5784	0.5829	0.5786	0.5789	0.5997	0.5668	0.5785	0.5785	0.5785	0.5785	0.5785	0.5785	0.5785	0.5785	0.5785	0.5785	0.5785	0.5785	0.5788	0.5817	0.5778	0.5834	0.5781	0.5785	0.5766	0.5776	0.5786	0.5739
		359	0.5812	0.5812	0.5812	0.5812	0.5812	0.5812	0.5812	0.5812	0.5812	0.5812	0.5812	0.5812	0.5812	0.5812	0.5819	0.5816	0.5779	0.5836	0.5811	0.5811	0.5856	0.5813	0.5816	0.6011	0.5695	0.5812	0.5812	0.5812	0.5812	0.5812	0.5812	0.5812	0.5812	0.5812	0.5812	0.5812	0.5812	0.5815	0.5844	0.5805	0.586	0.5808	0.5812	0.5793	0.5804	0.5813	0.5767
		360	0.5946	0.5946	0.5946	0.5946	0.5946	0.5946	0.5946	0.5946	0.5946	0.5946	0.5946	0.5946	0.5946	0.5946	0.5952	0.595	0.5912	0.5971	0.5945	0.5945	0.5992	0.5947	0.595	0.6132	0.5826	0.5946	0.5946	0.5946	0.5946	0.5946	0.5946	0.5946	0.5946	0.5946	0.5946	0.5946	0.5946	0.5949	0.5979	0.5938	0.5996	0.5942	0.5946	0.5926	0.5938	0.5947	0.5897
		361	0.6034	0.6034	0.6034	0.6034	0.6034	0.6034	0.6034	0.6034	0.6034	0.6034	0.6034	0.6034	0.6034	0.6034	0.604	0.6039	0.6001	0.6059	0.6033	0.6034	0.6081	0.6035	0.6039	0.6212	0.5918	0.6034	0.6034	0.6034	0.6034	0.6034	0.6034	0.6034	0.6034	0.6034	0.6034	0.6034	0.6034	0.6037	0.6067	0.6027	0.6084	0.603	0.6035	0.6014	0.6026	0.6035	0.5984
		362	0.6285	0.6285	0.6285	0.6285	0.6285	0.6285	0.6285	0.6285	0.6285	0.6285	0.6285	0.6285	0.6285	0.6285	0.6291	0.629	0.6249	0.6311	0.6284	0.6285	0.6336	0.6286	0.6291	0.6455	0.6176	0.6285	0.6285	0.6285	0.6285	0.6285	0.6285	0.6285	0.6285	0.6285	0.6285	0.6285	0.6285	0.6289	0.632	0.6277	0.6339	0.6281	0.6286	0.6263	0.6277	0.6286	0.6229
		363	0.6509	0.6509	0.6509	0.6509	0.6509	0.6509	0.6509	0.6509	0.6509	0.6509	0.6509	0.6509	0.6509	0.6509	0.6514	0.6513	0.6472	0.6536	0.6508	0.6508	0.6562	0.6509	0.6515	0.6672	0.6421	0.6509	0.6509	0.6509	0.6509	0.6509	0.6509	0.6509	0.6509	0.6509	0.6509	0.6509	0.6509	0.6513	0.6545	0.65	0.6564	0.6504	0.651	0.6485	0.65	0.6509	0.6448
		364	0.6745	0.6745	0.6745	0.6745	0.6745	0.6745	0.6745	0.6745	0.6745	0.6745	0.6745	0.6745	0.6745	0.6745	0.6749	0.675	0.6707	0.6773	0.6744	0.6745	0.6802	0.6744	0.6752	0.6898	0.6662	0.6745	0.6745	0.6745	0.6745	0.6745	0.6745	0.6745	0.6745	0.6745	0.6745	0.6745	0.6745	0.6749	0.6782	0.6736	0.6803	0.674	0.6747	0.6719	0.6736	0.6745	0.668
		365	0.6968	0.6968	0.6968	0.6968	0.6968	0.6968	0.6968	0.6968	0.6968	0.6968	0.6968	0.6968	0.6968	0.6968	0.6972	0.6972	0.693	0.6996	0.6967	0.6967	0.7028	0.6966	0.6975	0.7111	0.69	0.6968	0.6968	0.6968	0.6968	0.6968	0.6968	0.6968	0.6968	0.6968	0.6968	0.6968	0.6968	0.6972	0.7006	0.6958	0.7027	0.6963	0.6971	0.6941	0.6959	0.6967	0.69
		366	0.7075	0.7075	0.7075	0.7075	0.7075	0.7075	0.7075	0.7075	0.7075	0.7075	0.7075	0.7075	0.7075	0.7075	0.7078	0.7079	0.7038	0.7103	0.7074	0.7075	0.7135	0.7073	0.7082	0.7211	0.7017	0.7075	0.7075	0.7075	0.7075	0.7075	0.7075	0.7075	0.7075	0.7075	0.7075	0.7075	0.7075	0.708	0.7112	0.7065	0.7133	0.707	0.7078	0.7047	0.7066	0.7074	0.7006
		367	0.7224	0.7224	0.7224	0.7224	0.7224	0.7224	0.7224	0.7224	0.7224	0.7224	0.7224	0.7224	0.7224	0.7224	0.7227	0.7229	0.7188	0.7252	0.7224	0.7224	0.7286	0.7222	0.7232	0.7353	0.7172	0.7224	0.7224	0.7224	0.7224	0.7224	0.7224	0.7224	0.7224	0.7224	0.7224	0.7224	0.7224	0.7229	0.7261	0.7215	0.7283	0.722	0.7228	0.7196	0.7216	0.7222	0.7155
		368	0.7388	0.7388	0.7388	0.7388	0.7388	0.7388	0.7388	0.7388	0.7388	0.7388	0.7388	0.7388	0.7388	0.7388	0.739	0.7393	0.7353	0.7415	0.7388	0.7389	0.7451	0.7385	0.7396	0.7511	0.734	0.7388	0.7388	0.7388	0.7388	0.7388	0.7388	0.7388	0.7388	0.7388	0.7388	0.7388	0.7388	0.7394	0.7424	0.7379	0.7446	0.7384	0.7392	0.736	0.738	0.7386	0.7318
		369	0.7394	0.7394	0.7394	0.7394	0.7394	0.7394	0.7394	0.7394	0.7394	0.7394	0.7394	0.7394	0.7394	0.7394	0.7396	0.7399	0.7362	0.742	0.7394	0.7395	0.7456	0.7391	0.7403	0.7588	0.7362	0.7394	0.7394	0.7394	0.7394	0.7394	0.7394	0.7394	0.7394	0.7394	0.7394	0.7394	0.7394	0.74	0.7428	0.7385	0.7449	0.739	0.7399	0.7366	0.7387	0.7391	0.7325
		370	0.7156	0.7156	0.7156	0.7156	0.7156	0.7156	0.7156	0.7156	0.7156	0.7156	0.7156	0.7156	0.7156	0.7156	0.7158	0.716	0.7127	0.7179	0.7156	0.7157	0.7216	0.7152	0.7165	0.7439	0.7165	0.7156	0.7156	0.7156	0.7156	0.7156	0.7156	0.7156	0.7156	0.7156	0.7156	0.7156	0.7156	0.7162	0.7187	0.7148	0.7207	0.7153	0.7162	0.713	0.715	0.7153	0.7091
		371	0.6937	0.6937	0.6937	0.6937	0.6937	0.6937	0.6937	0.6937	0.6937	0.6937	0.6937	0.6937	0.6937	0.6937	0.6938	0.6941	0.6912	0.6958	0.6938	0.6939	0.6994	0.6933	0.6946	0.7316	0.6986	0.6937	0.6937	0.6937	0.6937	0.6937	0.6937	0.6937	0.6937	0.6937	0.6937	0.6937	0.6937	0.6943	0.6965	0.693	0.6984	0.6934	0.6943	0.6913	0.6932	0.6934	0.6877
		372	0.6658	0.6658	0.6658	0.6658	0.6658	0.6658	0.6658	0.6658	0.6658	0.6658	0.6658	0.6658	0.6658	0.6658	0.6658	0.6661	0.6636	0.6676	0.6658	0.6659	0.671	0.6652	0.6665	0.7146	0.6761	0.6658	0.6658	0.6658	0.6658	0.6658	0.6658	0.6658	0.6658	0.6658	0.6658	0.6658	0.6658	0.6663	0.6681	0.665	0.6698	0.6655	0.6663	0.6635	0.6653	0.6654	0.6602
		373	0.6644	0.6644	0.6644	0.6644	0.6644	0.6644	0.6644	0.6644	0.6644	0.6644	0.6644	0.6644	0.6644	0.6644	0.6645	0.6647	0.6625	0.6661	0.6645	0.6646	0.6696	0.6638	0.6652	0.7228	0.6766	0.6644	0.6644	0.6644	0.6644	0.6644	0.6644	0.6644	0.6644	0.6644	0.6644	0.6644	0.6644	0.6649	0.6666	0.6637	0.6683	0.6642	0.6651	0.6622	0.664	0.664	0.659
		374	0.6923	0.6923	0.6923	0.6923	0.6923	0.6923	0.6923	0.6923	0.6923	0.6923	0.6923	0.6923	0.6923	0.6923	0.6923	0.6926	0.6904	0.6941	0.6923	0.6925	0.6978	0.6916	0.6932	0.7561	0.702	0.6923	0.6923	0.6923	0.6923	0.6923	0.6923	0.6923	0.6923	0.6923	0.6923	0.6923	0.6923	0.6928	0.6945	0.6916	0.6963	0.6921	0.693	0.6899	0.6919	0.6918	0.6865
		375	0.7388	0.7388	0.7388	0.7388	0.7388	0.7388	0.7388	0.7388	0.7388	0.7388	0.7388	0.7388	0.7388	0.7388	0.7388	0.7391	0.7368	0.7406	0.7388	0.739	0.7448	0.7379	0.7398	0.8029	0.7457	0.7388	0.7388	0.7388	0.7388	0.7388	0.7388	0.7388	0.7388	0.7388	0.7388	0.7388	0.7388	0.7393	0.741	0.738	0.7429	0.7385	0.7396	0.7362	0.7384	0.7381	0.7324
		376	0.7824	0.7824	0.7824	0.7824	0.7824	0.7824	0.7824	0.7824	0.7824	0.7824	0.7824	0.7824	0.7824	0.7824	0.7824	0.7827	0.7806	0.7843	0.7825	0.7827	0.7887	0.7815	0.7836	0.8441	0.7865	0.7824	0.7824	0.7824	0.7824	0.7824	0.7824	0.7824	0.7824	0.7824	0.7824	0.7824	0.7824	0.783	0.7846	0.7817	0.7865	0.7822	0.7834	0.7798	0.7821	0.7817	0.7759
		377	0.8228	0.8228	0.8228	0.8228	0.8228	0.8228	0.8228	0.8228	0.8228	0.8228	0.8228	0.8228	0.8228	0.8228	0.8228	0.8231	0.8212	0.8245	0.8229	0.823	0.8289	0.8218	0.824	0.8795	0.8251	0.8228	0.8228	0.8228	0.8228	0.8228	0.8228	0.8228	0.8228	0.8228	0.8228	0.8228	0.8228	0.8234	0.8248	0.8221	0.8266	0.8226	0.8238	0.8202	0.8225	0.822	0.8163
		378	0.8582	0.8582	0.8582	0.8582	0.8582	0.8582	0.8582	0.8582	0.8582	0.8582	0.8582	0.8582	0.8582	0.8582	0.8582	0.8584	0.8569	0.8597	0.8583	0.8585	0.864	0.8572	0.8594	0.9095	0.868	0.8582	0.8582	0.8582	0.8582	0.8582	0.8582	0.8582	0.8582	0.8582	0.8582	0.8582	0.8582	0.8587	0.8599	0.8576	0.8616	0.858	0.8592	0.8558	0.858	0.8574	0.8521
		379	0.8881	0.8881	0.8881	0.8881	0.8881	0.8881	0.8881	0.8881	0.8881	0.8881	0.8881	0.8881	0.8881	0.8881	0.8881	0.8882	0.887	0.8894	0.8882	0.8883	0.8934	0.887	0.8892	0.9331	0.9024	0.8881	0.8881	0.8881	0.8881	0.8881	0.8881	0.8881	0.8881	0.8881	0.8881	0.8881	0.8881	0.8885	0.8895	0.8876	0.891	0.8879	0.8891	0.8859	0.888	0.8873	0.8825
		380	0.916	0.916	0.916	0.916	0.916	0.916	0.916	0.916	0.916	0.916	0.916	0.916	0.916	0.916	0.916	0.9161	0.9152	0.917	0.916	0.9162	0.9206	0.915	0.9169	0.9484	0.931	0.916	0.916	0.916	0.916	0.916	0.916	0.916	0.916	0.916	0.916	0.916	0.916	0.9163	0.9171	0.9156	0.9183	0.9158	0.9169	0.9141	0.9159	0.9152	0.9111
		381	0.9343	0.9343	0.9343	0.9343	0.9343	0.9343	0.9343	0.9343	0.9343	0.9343	0.9343	0.9343	0.9343	0.9343	0.9343	0.9343	0.9337	0.935	0.9343	0.9344	0.9382	0.9333	0.9351	0.9582	0.9488	0.9343	0.9343	0.9343	0.9343	0.9343	0.9343	0.9343	0.9343	0.9343	0.9343	0.9343	0.9343	0.9345	0.9351	0.934	0.9361	0.9341	0.9351	0.9326	0.9343	0.9335	0.93
		382	0.9498	0.9498	0.9498	0.9498	0.9498	0.9498	0.9498	0.9498	0.9498	0.9498	0.9498	0.9498	0.9498	0.9498	0.9498	0.9498	0.9494	0.9504	0.9498	0.9499	0.9531	0.9489	0.9505	0.9668	0.9627	0.9498	0.9498	0.9498	0.9498	0.9498	0.9498	0.9498	0.9498	0.9498	0.9498	0.9498	0.9498	0.95	0.9504	0.9496	0.9513	0.9497	0.9505	0.9484	0.9499	0.9491	0.9462
		383	0.9614	0.9614	0.9614	0.9614	0.9614	0.9614	0.9614	0.9614	0.9614	0.9614	0.9614	0.9614	0.9614	0.9614	0.9614	0.9614	0.9611	0.9618	0.9614	0.9614	0.9641	0.9606	0.962	0.9734	0.9723	0.9614	0.9614	0.9614	0.9614	0.9614	0.9614	0.9614	0.9614	0.9614	0.9614	0.9614	0.9614	0.9615	0.9618	0.9612	0.9625	0.9612	0.9619	0.9602	0.9615	0.9608	0.9583
		384	0.9627	0.9627	0.9627	0.9627	0.9627	0.9627	0.9627	0.9627	0.9627	0.9627	0.9627	0.9627	0.9627	0.9627	0.9627	0.9627	0.9625	0.9631	0.9627	0.9628	0.9653	0.9619	0.9633	0.973	0.9747	0.9627	0.9627	0.9627	0.9627	0.9627	0.9627	0.9627	0.9627	0.9627	0.9627	0.9627	0.9627	0.9628	0.963	0.9625	0.9637	0.9626	0.9632	0.9616	0.9628	0.9621	0.9596
		385	0.9526	0.9526	0.9526	0.9526	0.9526	0.9526	0.9526	0.9526	0.9526	0.9526	0.9526	0.9526	0.9526	0.9526	0.9526	0.9526	0.9524	0.953	0.9526	0.9527	0.9556	0.9516	0.9533	0.9639	0.9706	0.9526	0.9526	0.9526	0.9526	0.9526	0.9526	0.9526	0.9526	0.9526	0.9526	0.9526	0.9526	0.9527	0.9529	0.9524	0.9537	0.9525	0.9532	0.9514	0.9528	0.9518	0.949
		386	0.9201	0.9201	0.9201	0.9201	0.9201	0.9201	0.9201	0.9201	0.9201	0.9201	0.9201	0.9201	0.9201	0.9201	0.9201	0.9201	0.9199	0.9206	0.9201	0.9202	0.9242	0.9188	0.9211	0.9362	0.9554	0.9201	0.9201	0.9201	0.9201	0.9201	0.9201	0.9201	0.9201	0.9201	0.9201	0.9201	0.9201	0.9203	0.9205	0.9199	0.9214	0.9199	0.9209	0.9185	0.9205	0.9191	0.9153
		387	0.8683	0.8683	0.8683	0.8683	0.8683	0.8683	0.8683	0.8683	0.8683	0.8683	0.8683	0.8683	0.8683	0.8683	0.8683	0.8683	0.8681	0.8688	0.8683	0.8684	0.8732	0.8666	0.8695	0.8896	0.9332	0.8683	0.8683	0.8683	0.8683	0.8683	0.8683	0.8683	0.8683	0.8683	0.8683	0.8683	0.8683	0.8684	0.8686	0.8681	0.8697	0.868	0.8692	0.8662	0.8688	0.8669	0.8623
		388	0.7989	0.7989	0.7989	0.7989	0.7989	0.7989	0.7989	0.7989	0.7989	0.7989	0.7989	0.7989	0.7989	0.7989	0.7989	0.7989	0.7987	0.7993	0.7989	0.799	0.8041	0.797	0.8002	0.8246	0.907	0.7989	0.7989	0.7989	0.7989	0.7989	0.7989	0.7989	0.7989	0.7989	0.7989	0.7989	0.7989	0.7989	0.7991	0.7987	0.8002	0.7986	0.7999	0.7967	0.7995	0.7974	0.7925
		389	0.7607	0.7607	0.7607	0.7607	0.7607	0.7607	0.7607	0.7607	0.7607	0.7607	0.7607	0.7607	0.7607	0.7607	0.7607	0.7607	0.7607	0.7611	0.7607	0.7608	0.7657	0.7589	0.7621	0.7827	0.8876	0.7607	0.7607	0.7607	0.7607	0.7607	0.7607	0.7607	0.7607	0.7607	0.7607	0.7607	0.7607	0.7607	0.7608	0.7605	0.7618	0.7605	0.7617	0.7586	0.7615	0.7593	0.7545
		390	0.7083	0.7083	0.7083	0.7083	0.7083	0.7083	0.7083	0.7083	0.7083	0.7083	0.7083	0.7083	0.7083	0.7083	0.7083	0.7083	0.7083	0.7085	0.7083	0.7084	0.7128	0.7065	0.7095	0.7226	0.8593	0.7083	0.7083	0.7083	0.7083	0.7083	0.7083	0.7083	0.7083	0.7083	0.7083	0.7083	0.7083	0.7083	0.7083	0.7082	0.7092	0.708	0.7091	0.7064	0.709	0.7069	0.7025
		391	0.6295	0.6295	0.6295	0.6295	0.6295	0.6295	0.6295	0.6295	0.6295	0.6295	0.6295	0.6295	0.6295	0.6295	0.6295	0.6295	0.6295	0.6297	0.6295	0.6296	0.633	0.6282	0.6306	0.6461	0.8142	0.6295	0.6295	0.6295	0.6295	0.6295	0.6295	0.6295	0.6295	0.6295	0.6295	0.6295	0.6295	0.6295	0.6295	0.6295	0.6301	0.6293	0.6302	0.6281	0.6302	0.6285	0.6251
		392	0.552	0.552	0.552	0.552	0.552	0.552	0.552	0.552	0.552	0.552	0.552	0.552	0.552	0.552	0.552	0.552	0.552	0.5521	0.552	0.552	0.5541	0.5511	0.5527	0.5702	0.7664	0.552	0.552	0.552	0.552	0.552	0.552	0.552	0.552	0.552	0.552	0.552	0.552	0.552	0.552	0.5519	0.5523	0.5519	0.5524	0.5511	0.5524	0.5513	0.5491
		393	0.439	0.439	0.439	0.439	0.439	0.439	0.439	0.439	0.439	0.439	0.439	0.439	0.439	0.439	0.439	0.439	0.439	0.439	0.439	0.439	0.439	0.4389	0.439	0.458	0.6877	0.439	0.439	0.439	0.439	0.439	0.439	0.439	0.439	0.439	0.439	0.439	0.439	0.439	0.439	0.4389	0.439	0.4389	0.439	0.4389	0.439	0.4389	0.4388
IUpred2	iupl	1	0.9807	0.9816	0.9807	0.9807	0.9807	0.9807	0.9807	0.9807	0.9807	0.9807	0.9807	0.9807	0.9807	0.9807	0.9807	0.9807	0.9807	0.9807	0.9807	0.9807	0.9807	0.9807	0.9807	0.9807	0.9807	0.9807	0.9807	0.9807	0.9807	0.9807	0.9807	0.9807	0.9807	0.9807	0.9807	0.9807	0.9807	0.9807	0.9807	0.9807	0.9807	0.9807	0.9807	0.9807	0.9807	0.9807	0.9807
		2	0.9849	0.9854	0.9849	0.9854	0.9849	0.9849	0.9849	0.9849	0.9849	0.9849	0.9849	0.9849	0.9849	0.9849	0.9849	0.9849	0.9849	0.9849	0.9849	0.9849	0.9849	0.9849	0.9849	0.9849	0.9849	0.9849	0.9849	0.9849	0.9849	0.9849	0.9849	0.9849	0.9849	0.9849	0.9849	0.9849	0.9849	0.9849	0.9849	0.9849	0.9849	0.9849	0.9849	0.9849	0.9849	0.9849	0.9849
		3	0.9875	0.9883	0.9875	0.9879	0.9875	0.9875	0.9875	0.9875	0.9875	0.9875	0.9875	0.9875	0.9875	0.9875	0.9875	0.9875	0.9875	0.9875	0.9875	0.9875	0.9875	0.9875	0.9875	0.9875	0.9875	0.9875	0.9875	0.9875	0.9875	0.9875	0.9875	0.9875	0.9875	0.9875	0.9875	0.9875	0.9875	0.9875	0.9875	0.9875	0.9875	0.9875	0.9875	0.9875	0.9875	0.9875	0.9875
		4	0.9693	0.9703	0.9684	0.9693	0.9693	0.9693	0.9693	0.9693	0.9693	0.9693	0.9693	0.9693	0.9693	0.9693	0.9693	0.9693	0.9693	0.9693	0.9693	0.9693	0.9693	0.9693	0.9693	0.9693	0.9693	0.9693	0.9693	0.9693	0.9693	0.9693	0.9693	0.9693	0.9693	0.9693	0.9693	0.9693	0.9693	0.9693	0.9693	0.9693	0.9693	0.9693	0.9693	0.9693	0.9693	0.9693	0.9693
		5	0.9657	0.9664	0.9649	0.9657	0.9657	0.9657	0.9657	0.9657	0.9657	0.9657	0.9657	0.9657	0.9657	0.9657	0.9657	0.9657	0.9657	0.9657	0.9657	0.9657	0.9657	0.9657	0.9657	0.9657	0.9657	0.9657	0.9657	0.9657	0.9657	0.9657	0.9657	0.9657	0.9657	0.9657	0.9657	0.9657	0.9657	0.9657	0.9657	0.9657	0.9657	0.9657	0.9657	0.9657	0.9657	0.9657	0.9657
		6	0.9717	0.9725	0.9703	0.9717	0.9717	0.9717	0.9717	0.9717	0.9717	0.9717	0.9717	0.9717	0.9717	0.9717	0.9717	0.9717	0.9717	0.9717	0.9717	0.9717	0.9717	0.9717	0.9717	0.9717	0.9717	0.9717	0.9717	0.9717	0.9717	0.9717	0.9717	0.9717	0.9717	0.9717	0.9717	0.9717	0.9717	0.9717	0.9717	0.9717	0.9717	0.9717	0.9717	0.9717	0.9717	0.9717	0.9717
		7	0.9762	0.977	0.9756	0.977	0.9762	0.9762	0.9762	0.9762	0.9762	0.9762	0.9762	0.9762	0.9762	0.9762	0.9762	0.9762	0.9762	0.9762	0.9762	0.9762	0.9762	0.9762	0.9762	0.9762	0.9762	0.9762	0.9762	0.9762	0.9762	0.9762	0.9762	0.9762	0.9762	0.9762	0.9762	0.9762	0.9762	0.9762	0.9762	0.9762	0.9762	0.9762	0.9762	0.9762	0.9762	0.9762	0.9762
		8	0.9762	0.977	0.9756	0.9762	0.9762	0.9762	0.9762	0.9762	0.9762	0.9762	0.9762	0.9762	0.9762	0.9762	0.9762	0.9762	0.9762	0.9762	0.9762	0.9762	0.9762	0.9762	0.9762	0.9762	0.9762	0.9762	0.9762	0.9762	0.9762	0.9762	0.9762	0.9762	0.9762	0.9762	0.9762	0.9762	0.9762	0.9762	0.9762	0.9762	0.9762	0.9762	0.9762	0.9762	0.9762	0.9762	0.9762
		9	0.9362	0.9362	0.9329	0.9362	0.9362	0.9362	0.9362	0.9362	0.9362	0.9362	0.9362	0.9362	0.9362	0.9362	0.9362	0.9362	0.9362	0.9362	0.9362	0.9362	0.9362	0.9362	0.9362	0.9362	0.9362	0.9362	0.9362	0.9362	0.9362	0.9362	0.9362	0.9362	0.9362	0.9362	0.9362	0.9362	0.9362	0.9362	0.9362	0.9362	0.9362	0.9362	0.9362	0.9362	0.9362	0.9362	0.9362
		10	0.9329	0.9346	0.9287	0.9329	0.9329	0.9329	0.9329	0.9329	0.9329	0.9329	0.9329	0.9329	0.9329	0.9329	0.9329	0.9329	0.9329	0.9329	0.9329	0.9329	0.9329	0.9329	0.9329	0.9329	0.9329	0.9329	0.9329	0.9329	0.9329	0.9329	0.9329	0.9329	0.9329	0.9329	0.9329	0.9329	0.9329	0.9329	0.9329	0.9329	0.9329	0.9329	0.9329	0.9329	0.9329	0.9329	0.9329
		11	0.9473	0.9473	0.9433	0.9473	0.9473	0.9473	0.9473	0.9473	0.9473	0.9473	0.9473	0.9473	0.9473	0.9473	0.9473	0.9473	0.9473	0.9473	0.9473	0.9473	0.9473	0.9473	0.9473	0.9473	0.9473	0.9473	0.9473	0.9473	0.9473	0.9473	0.9473	0.9473	0.9473	0.9473	0.9473	0.9473	0.9473	0.9473	0.9473	0.9473	0.9473	0.9473	0.9473	0.9473	0.9473	0.9473	0.9473
		12	0.9287	0.9308	0.9269	0.9308	0.9287	0.9287	0.9287	0.9287	0.9287	0.9287	0.9287	0.9287	0.9287	0.9287	0.9287	0.9287	0.9287	0.9287	0.9287	0.9287	0.9287	0.9287	0.9287	0.9287	0.9287	0.9287	0.9287	0.9287	0.9287	0.9287	0.9287	0.9287	0.9287	0.9287	0.9287	0.9287	0.9287	0.9287	0.9287	0.9287	0.9287	0.9287	0.9287	0.9287	0.9287	0.9287	0.9287
		13	0.8421	0.8421	0.8375	0.8421	0.8421	0.8421	0.8421	0.8421	0.8421	0.8421	0.8421	0.8421	0.8421	0.8421	0.8421	0.8421	0.8421	0.8421	0.8421	0.8421	0.8421	0.8421	0.8421	0.8421	0.8421	0.8421	0.8421	0.8421	0.8421	0.8421	0.8421	0.8421	0.8421	0.8421	0.8421	0.8421	0.8421	0.8421	0.8421	0.8421	0.8421	0.8421	0.8421	0.8421	0.8421	0.8421	0.8421
		14	0.8013	0.8013	0.7951	0.8013	0.8013	0.8013	0.8013	0.8013	0.8013	0.8013	0.8013	0.8013	0.8013	0.8013	0.8013	0.8013	0.8013	0.8013	0.8013	0.8013	0.8013	0.8013	0.8013	0.8013	0.8013	0.8013	0.8013	0.8013	0.8013	0.8013	0.8013	0.8013	0.8013	0.8013	0.8013	0.8013	0.8013	0.8013	0.8013	0.8013	0.8013	0.8013	0.8013	0.8013	0.8013	0.8013	0.8013
		15	0.708	0.708	0.7036	0.708	0.708	0.708	0.708	0.708	0.708	0.708	0.708	0.708	0.708	0.708	0.708	0.708	0.708	0.708	0.708	0.708	0.708	0.708	0.708	0.708	0.708	0.708	0.708	0.708	0.708	0.708	0.708	0.708	0.708	0.708	0.708	0.708	0.708	0.708	0.708	0.708	0.708	0.708	0.708	0.708	0.708	0.708	0.708
		16	0.5992	0.5992	0.5901	0.5992	0.5992	0.5992	0.5992	0.5992	0.5992	0.5992	0.5992	0.5992	0.5992	0.5992	0.5992	0.5992	0.5992	0.5992	0.5992	0.5992	0.5992	0.5992	0.5992	0.5992	0.5992	0.5992	0.5992	0.5992	0.5992	0.5992	0.5992	0.5992	0.5992	0.5992	0.5992	0.5992	0.5992	0.5992	0.5992	0.5992	0.5992	0.5992	0.5992	0.5992	0.5992	0.5992	0.5992
		17	0.6269	0.6322	0.6227	0.6322	0.6269	0.6269	0.6269	0.6269	0.6269	0.6269	0.6269	0.6269	0.6269	0.6269	0.6269	0.6269	0.6269	0.6269	0.6269	0.6269	0.6269	0.6269	0.6269	0.6269	0.6269	0.6269	0.6269	0.6269	0.6269	0.6269	0.6269	0.6269	0.6269	0.6269	0.6269	0.6269	0.6269	0.6269	0.6269	0.6269	0.6269	0.6269	0.6269	0.6269	0.6269	0.6269	0.6269
		18	0.6183	0.6183	0.6089	0.6183	0.6183	0.6183	0.6183	0.6183	0.6183	0.6183	0.6183	0.6183	0.6183	0.6183	0.6183	0.6183	0.6183	0.6183	0.6183	0.6183	0.6183	0.6183	0.6183	0.6183	0.6183	0.6183	0.6183	0.6183	0.6183	0.6183	0.6183	0.6183	0.6183	0.6183	0.6183	0.6183	0.6183	0.6183	0.6183	0.6183	0.6183	0.6183	0.6183	0.6183	0.6183	0.6183	0.6183
		19	0.5992	0.6043	0.5901	0.6043	0.5992	0.5992	0.5992	0.5992	0.5992	0.5992	0.5992	0.5992	0.5992	0.5992	0.5992	0.5992	0.5992	0.5992	0.5992	0.5992	0.5992	0.5992	0.5992	0.5992	0.5992	0.5992	0.5992	0.5992	0.5992	0.5992	0.5992	0.5992	0.5992	0.5992	0.5992	0.5992	0.5992	0.5992	0.5992	0.5992	0.5992	0.5992	0.5992	0.5992	0.5992	0.5992	0.5992
		20	0.6183	0.6183	0.6043	0.6183	0.6183	0.6183	0.6183	0.6183	0.6183	0.6183	0.6183	0.6183	0.6183	0.6183	0.6183	0.6183	0.6183	0.6183	0.6183	0.6183	0.6183	0.6183	0.6183	0.6183	0.6183	0.6183	0.6183	0.6183	0.6183	0.6183	0.6183	0.6183	0.6183	0.6183	0.6183	0.6183	0.6183	0.6183	0.6183	0.6183	0.6183	0.6183	0.6183	0.6183	0.6183	0.6183	0.6183
		21	0.6136	0.6183	0.6043	0.6183	0.6136	0.6136	0.6136	0.6136	0.6136	0.6136	0.6136	0.6136	0.6136	0.6136	0.6136	0.6136	0.6136	0.6136	0.6136	0.6136	0.6136	0.6136	0.6136	0.6136	0.6136	0.6136	0.6136	0.6136	0.6136	0.6136	0.6136	0.6136	0.6136	0.6136	0.6136	0.6136	0.6136	0.6136	0.6136	0.6136	0.6136	0.6136	0.6136	0.6136	0.6136	0.6136	0.6136
		22	0.5139	0.5139	0.5017	0.5139	0.5139	0.5139	0.5139	0.5139	0.5139	0.5139	0.5139	0.5139	0.5139	0.5139	0.5139	0.5139	0.5139	0.5139	0.5139	0.5139	0.5139	0.5139	0.5139	0.5139	0.5139	0.5139	0.5139	0.5139	0.5139	0.5139	0.5139	0.5139	0.5139	0.5139	0.5139	0.5139	0.5139	0.5139	0.5139	0.5139	0.5139	0.5139	0.5139	0.5139	0.5139	0.5139	0.5139
		23	0.4831	0.4831	0.4725	0.4831	0.4801	0.4801	0.4831	0.4831	0.4831	0.4831	0.4831	0.4831	0.4831	0.4831	0.4831	0.4831	0.4831	0.4831	0.4831	0.4831	0.4831	0.4831	0.4831	0.4831	0.4831	0.4831	0.4831	0.4831	0.4831	0.4831	0.4831	0.4831	0.4831	0.4831	0.4831	0.4831	0.4831	0.4831	0.4831	0.4831	0.4831	0.4831	0.4831	0.4831	0.4831	0.4831	0.4831
		24	0.4801	0.4831	0.4725	0.4801	0.4801	0.4801	0.4801	0.4801	0.4801	0.4801	0.4801	0.4801	0.4801	0.4801	0.4801	0.4801	0.4801	0.4801	0.4801	0.4801	0.4801	0.4801	0.4801	0.4801	0.4801	0.4801	0.4801	0.4801	0.4801	0.4801	0.4801	0.4801	0.4801	0.4801	0.4801	0.4801	0.4801	0.4801	0.4801	0.4801	0.4801	0.4801	0.4801	0.4801	0.4801	0.4801	0.4801
		25	0.4801	0.4801	0.4685	0.4801	0.4766	0.4766	0.4801	0.4801	0.4801	0.4801	0.4801	0.4801	0.4801	0.4801	0.4801	0.4801	0.4801	0.4801	0.4801	0.4801	0.4801	0.4801	0.4801	0.4801	0.4801	0.4801	0.4801	0.4801	0.4801	0.4801	0.4801	0.4801	0.4801	0.4801	0.4801	0.4801	0.4801	0.4801	0.4801	0.4801	0.4801	0.4801	0.4801	0.4801	0.4801	0.4801	0.4801
		26	0.5055	0.5055	0.494	0.5055	0.5017	0.5055	0.5055	0.5055	0.5055	0.5055	0.5055	0.5055	0.5055	0.5055	0.5055	0.5055	0.5055	0.5055	0.5055	0.5055	0.5055	0.5055	0.5055	0.5055	0.5055	0.5055	0.5055	0.5055	0.5055	0.5055	0.5055	0.5055	0.5055	0.5055	0.5055	0.5055	0.5055	0.5055	0.5055	0.5055	0.5055	0.5055	0.5055	0.5055	0.5055	0.5055	0.5055
		27	0.4766	0.4766	0.4652	0.4766	0.4725	0.4725	0.4766	0.4766	0.4766	0.4766	0.4766	0.4766	0.4766	0.4766	0.4766	0.4766	0.4766	0.4766	0.4766	0.4766	0.4766	0.4766	0.4766	0.4766	0.4766	0.4766	0.4766	0.4766	0.4766	0.4766	0.4766	0.4766	0.4766	0.4766	0.4766	0.4766	0.4766	0.4766	0.4766	0.4766	0.4766	0.4766	0.4766	0.4766	0.4766	0.4766	0.4766
		28	0.4685	0.4685	0.4582	0.4652	0.4652	0.4652	0.4685	0.4685	0.4685	0.4685	0.4685	0.4685	0.4685	0.4685	0.4685	0.4685	0.4685	0.4685	0.4685	0.4685	0.4685	0.4685	0.4685	0.4685	0.4685	0.4685	0.4685	0.4685	0.4685	0.4685	0.4685	0.4685	0.4685	0.4685	0.4685	0.4685	0.4685	0.4685	0.4685	0.4685	0.4685	0.4685	0.4685	0.4685	0.4685	0.4685	0.4685
		29	0.4369	0.4409	0.4256	0.4369	0.433	0.4369	0.4369	0.4369	0.4369	0.4369	0.4369	0.4369	0.4369	0.4369	0.4369	0.4369	0.4369	0.4369	0.4369	0.4369	0.4369	0.4369	0.4369	0.4369	0.4369	0.4369	0.4409	0.4369	0.4369	0.4369	0.4369	0.4369	0.4369	0.4369	0.4369	0.4369	0.4369	0.4369	0.4369	0.4369	0.4369	0.4369	0.4369	0.4369	0.4369	0.4369	0.4369
		30	0.5017	0.5055	0.4901	0.5017	0.4979	0.5017	0.5017	0.5017	0.5017	0.5017	0.5017	0.5017	0.5017	0.5017	0.5017	0.5017	0.5017	0.5017	0.5017	0.5017	0.5017	0.5017	0.5017	0.5017	0.5017	0.5055	0.5017	0.5017	0.5017	0.5017	0.5017	0.5017	0.5017	0.5017	0.5017	0.5017	0.5017	0.5017	0.5017	0.5017	0.5017	0.5017	0.5017	0.5017	0.5017	0.5017	0.5017
		31	0.5296	0.5342	0.5211	0.5342	0.5254	0.5296	0.5296	0.5296	0.5296	0.5296	0.5296	0.5296	0.5296	0.5296	0.5296	0.5296	0.5296	0.5296	0.5296	0.5296	0.5296	0.5296	0.5296	0.5296	0.5296	0.5342	0.5342	0.5296	0.5296	0.5296	0.5296	0.5296	0.5296	0.5296	0.5296	0.5296	0.5296	0.5296	0.5296	0.5296	0.5296	0.5296	0.5296	0.5296	0.5296	0.5296	0.5296
		32	0.5254	0.5296	0.5176	0.5254	0.5211	0.5254	0.5254	0.5254	0.5254	0.5254	0.5254	0.5254	0.5254	0.5254	0.5254	0.5254	0.5254	0.5254	0.5254	0.5254	0.5254	0.5254	0.5254	0.5254	0.5254	0.5296	0.5296	0.5254	0.5254	0.5254	0.5254	0.5254	0.5254	0.5254	0.5254	0.5254	0.5254	0.5254	0.5254	0.5254	0.5254	0.5254	0.5254	0.5254	0.5254	0.5254	0.5254
		33	0.5211	0.5254	0.5139	0.5211	0.5176	0.5211	0.5211	0.5211	0.5211	0.5211	0.5211	0.5211	0.5211	0.5211	0.5211	0.5211	0.5211	0.5211	0.5211	0.5211	0.5211	0.5211	0.5211	0.5211	0.5211	0.5254	0.5254	0.5211	0.5211	0.5211	0.5211	0.5211	0.5211	0.5211	0.5211	0.5211	0.5211	0.5211	0.5211	0.5211	0.5211	0.5211	0.5211	0.5211	0.5211	0.5211	0.5211
		34	0.6043	0.6089	0.5901	0.6043	0.5951	0.6043	0.6043	0.6043	0.6043	0.6043	0.6043	0.6043	0.6043	0.6043	0.6043	0.6043	0.6043	0.6043	0.6043	0.6043	0.6043	0.6043	0.6043	0.6043	0.6043	0.6089	0.6089	0.6043	0.6043	0.6043	0.6043	0.6043	0.6043	0.6043	0.6043	0.6043	0.6043	0.6043	0.6043	0.6043	0.6043	0.6043	0.6043	0.6043	0.6043	0.6043	0.6043
		35	0.5419	0.5456	0.5296	0.5419	0.5342	0.5382	0.5419	0.5419	0.5419	0.5419	0.5419	0.5419	0.5419	0.5419	0.5419	0.5419	0.5419	0.5419	0.5419	0.5419	0.5419	0.5419	0.5419	0.5419	0.5419	0.5456	0.5456	0.5382	0.5419	0.5419	0.5419	0.5419	0.5419	0.5419	0.5419	0.5419	0.5419	0.5419	0.5419	0.5419	0.5419	0.5419	0.5419	0.5419	0.5419	0.5419	0.5419
		36	0.6043	0.6089	0.5901	0.6043	0.5951	0.5992	0.6043	0.6043	0.6043	0.6043	0.6043	0.6043	0.6043	0.6043	0.6043	0.6043	0.6043	0.6043	0.6043	0.6043	0.6043	0.6043	0.6043	0.6043	0.6043	0.6089	0.6136	0.5992	0.6043	0.6043	0.6043	0.6043	0.6043	0.6043	0.6043	0.6043	0.6043	0.6043	0.6043	0.6043	0.6043	0.6043	0.6043	0.6043	0.6043	0.6043	0.6043
		37	0.708	0.7163	0.6948	0.708	0.6991	0.708	0.712	0.708	0.708	0.708	0.708	0.708	0.708	0.708	0.708	0.708	0.708	0.708	0.708	0.708	0.708	0.708	0.708	0.708	0.708	0.7163	0.7163	0.708	0.708	0.708	0.708	0.708	0.708	0.708	0.708	0.708	0.708	0.708	0.708	0.708	0.708	0.708	0.708	0.708	0.708	0.708	0.708
		38	0.712	0.7163	0.6991	0.712	0.7036	0.708	0.712	0.712	0.712	0.712	0.712	0.712	0.712	0.712	0.712	0.712	0.712	0.712	0.712	0.712	0.712	0.712	0.712	0.712	0.712	0.7163	0.7163	0.708	0.712	0.712	0.712	0.712	0.712	0.712	0.712	0.712	0.712	0.712	0.712	0.712	0.712	0.712	0.712	0.712	0.712	0.712	0.712
		39	0.712	0.7163	0.6991	0.712	0.7036	0.708	0.712	0.712	0.712	0.712	0.712	0.712	0.712	0.712	0.712	0.712	0.712	0.712	0.712	0.712	0.712	0.712	0.712	0.712	0.712	0.7163	0.7209	0.7036	0.712	0.712	0.712	0.712	0.712	0.712	0.712	0.712	0.712	0.712	0.712	0.712	0.712	0.712	0.712	0.712	0.712	0.712	0.712
		40	0.5951	0.5992	0.5854	0.5951	0.5854	0.5951	0.5951	0.5951	0.5951	0.5951	0.5951	0.5951	0.5951	0.5951	0.5951	0.5951	0.5951	0.5951	0.5951	0.5951	0.5951	0.5951	0.5951	0.5951	0.5951	0.6043	0.6043	0.5854	0.5951	0.5951	0.5951	0.5951	0.5951	0.5951	0.5951	0.5951	0.5951	0.5951	0.5951	0.5951	0.5951	0.5951	0.5951	0.5951	0.5951	0.5951	0.5951
		41	0.6089	0.6183	0.6043	0.6089	0.6043	0.6089	0.6136	0.6089	0.6089	0.6089	0.6089	0.6089	0.6089	0.6089	0.6089	0.6089	0.6089	0.6089	0.6089	0.6089	0.6089	0.6089	0.6089	0.6089	0.6089	0.6183	0.6227	0.6043	0.6089	0.6089	0.6089	0.6089	0.6089	0.6089	0.6089	0.6089	0.6089	0.6089	0.6089	0.6089	0.6089	0.6089	0.6089	0.6089	0.6089	0.6089	0.6089
		42	0.7036	0.708	0.6948	0.7036	0.6948	0.7036	0.708	0.7036	0.7036	0.7036	0.7036	0.7036	0.7036	0.7036	0.7036	0.7036	0.7036	0.7036	0.7036	0.7036	0.7036	0.7036	0.7036	0.7036	0.7036	0.708	0.712	0.6948	0.7036	0.7036	0.7036	0.7036	0.7036	0.7036	0.7036	0.7036	0.7036	0.7036	0.7036	0.7036	0.7036	0.7036	0.7036	0.7036	0.7036	0.7036	0.7036
		43	0.6576	0.6576	0.6482	0.6576	0.6482	0.6531	0.6576	0.6576	0.6576	0.6576	0.6576	0.6576	0.6576	0.6576	0.6576	0.6576	0.6576	0.6576	0.6576	0.6576	0.6576	0.6576	0.6576	0.6576	0.6576	0.662	0.6661	0.6427	0.6576	0.6531	0.6576	0.6576	0.6576	0.6576	0.6576	0.6576	0.6576	0.6576	0.6576	0.6576	0.6576	0.6576	0.6576	0.6576	0.6576	0.6576	0.6576
		44	0.5342	0.5382	0.5296	0.5342	0.5296	0.5342	0.5382	0.5342	0.5342	0.5342	0.5342	0.5342	0.5342	0.5342	0.5342	0.5342	0.5342	0.5342	0.5342	0.5342	0.5342	0.5342	0.5342	0.5342	0.5342	0.5456	0.5456	0.5254	0.5342	0.5342	0.5342	0.5342	0.5342	0.5342	0.5342	0.5342	0.5342	0.5342	0.5342	0.5342	0.5342	0.5342	0.5342	0.5342	0.5342	0.5342	0.5342
		45	0.5139	0.5176	0.5098	0.5139	0.5098	0.5139	0.5176	0.5139	0.5139	0.5139	0.5139	0.5139	0.5139	0.5139	0.5139	0.5139	0.5139	0.5139	0.5139	0.5139	0.5139	0.5139	0.5139	0.5139	0.5139	0.5211	0.5211	0.5017	0.5139	0.5139	0.5139	0.5139	0.5139	0.5139	0.5139	0.5139	0.5139	0.5139	0.5139	0.5139	0.5139	0.5139	0.5139	0.5139	0.5139	0.5139	0.5139
		46	0.6183	0.6183	0.6136	0.6183	0.6089	0.6136	0.6183	0.6183	0.6183	0.6183	0.6183	0.6183	0.6183	0.6183	0.6183	0.6183	0.6183	0.6183	0.6183	0.6183	0.6183	0.6183	0.6183	0.6183	0.6183	0.6227	0.6269	0.6043	0.6136	0.6136	0.6183	0.6183	0.6183	0.6183	0.6183	0.6183	0.6183	0.6183	0.6183	0.6183	0.6183	0.6183	0.6183	0.6183	0.6183	0.6183	0.6183
		47	0.6183	0.6183	0.6136	0.6183	0.6136	0.6183	0.6227	0.6183	0.6183	0.6183	0.6183	0.6183	0.6183	0.6183	0.6183	0.6183	0.6183	0.6183	0.6183	0.6183	0.6183	0.6183	0.6183	0.6183	0.6183	0.6269	0.6269	0.6043	0.6136	0.6136	0.6183	0.6183	0.6183	0.6183	0.6183	0.6183	0.6183	0.6183	0.6183	0.6183	0.6183	0.6183	0.6183	0.6183	0.6183	0.6183	0.6183
		48	0.6576	0.6576	0.6531	0.6576	0.6482	0.6531	0.6576	0.6531	0.6576	0.6576	0.6576	0.6576	0.6576	0.6576	0.6576	0.6576	0.6576	0.6576	0.6576	0.6576	0.6576	0.6576	0.6576	0.6576	0.6576	0.662	0.6661	0.6427	0.6531	0.6531	0.6576	0.6576	0.6576	0.6576	0.6576	0.6576	0.6576	0.6576	0.6576	0.6576	0.6576	0.6576	0.6576	0.6576	0.6576	0.6576	0.6576
		49	0.6375	0.6427	0.6375	0.6375	0.6322	0.6375	0.6427	0.6375	0.6375	0.6375	0.6375	0.6375	0.6375	0.6375	0.6375	0.6375	0.6375	0.6375	0.6375	0.6375	0.6375	0.6375	0.6375	0.6375	0.6375	0.6482	0.6531	0.6227	0.6375	0.6322	0.6375	0.6375	0.6375	0.6375	0.6375	0.6375	0.6375	0.6375	0.6375	0.6375	0.6375	0.6375	0.6375	0.6375	0.6375	0.6375	0.6375
		50	0.6948	0.6991	0.6948	0.6948	0.6906	0.6948	0.6991	0.6948	0.6948	0.6948	0.6948	0.6948	0.6948	0.6948	0.6948	0.6948	0.6948	0.6948	0.6948	0.6948	0.6948	0.6948	0.6948	0.6948	0.6948	0.7036	0.7036	0.6806	0.6948	0.6906	0.6948	0.6948	0.6948	0.6948	0.6948	0.6948	0.6948	0.6948	0.6948	0.6948	0.6948	0.6948	0.6948	0.6948	0.6948	0.6948	0.6948
		51	0.7629	0.7629	0.7595	0.7629	0.7595	0.7629	0.7672	0.7629	0.7629	0.7629	0.7629	0.7629	0.7629	0.7629	0.7629	0.7629	0.7629	0.7629	0.7629	0.7629	0.7629	0.7629	0.7629	0.7629	0.7629	0.7672	0.7718	0.7505	0.7595	0.7595	0.7629	0.7629	0.7629	0.7629	0.7629	0.7629	0.7629	0.7629	0.7629	0.7629	0.7629	0.7629	0.7629	0.7629	0.7629	0.7629	0.7629
		52	0.7595	0.7595	0.7595	0.7595	0.7547	0.7595	0.7629	0.7595	0.7595	0.7595	0.7595	0.7595	0.7595	0.7595	0.7595	0.7595	0.7595	0.7595	0.7595	0.7595	0.7595	0.7595	0.7595	0.7595	0.7595	0.7629	0.7672	0.7459	0.7547	0.7505	0.7595	0.7595	0.7595	0.7595	0.7595	0.7595	0.7595	0.7595	0.7595	0.7595	0.7595	0.7595	0.7595	0.7595	0.7595	0.7595	0.7595
		53	0.6991	0.7036	0.6948	0.6991	0.6948	0.6991	0.7036	0.6991	0.6991	0.6991	0.6991	0.6991	0.6991	0.6991	0.6991	0.6991	0.6991	0.6991	0.6991	0.6991	0.6991	0.6991	0.6991	0.6991	0.6991	0.708	0.708	0.6851	0.6948	0.6906	0.6991	0.6991	0.6991	0.6991	0.6991	0.6991	0.6991	0.6991	0.6991	0.6991	0.6991	0.6991	0.6991	0.6991	0.6991	0.6991	0.6991
		54	0.7951	0.7982	0.7951	0.7982	0.7916	0.7951	0.7982	0.7951	0.7951	0.7951	0.7951	0.7951	0.7951	0.7951	0.7951	0.7951	0.7951	0.7951	0.7951	0.7951	0.7951	0.7951	0.7951	0.7951	0.7951	0.8013	0.8013	0.7843	0.7951	0.7916	0.7951	0.7951	0.7951	0.7951	0.7951	0.7951	0.7951	0.7951	0.7951	0.7951	0.7951	0.7951	0.7951	0.7951	0.7951	0.7951	0.7951
		55	0.8235	0.8235	0.8198	0.8279	0.8198	0.8235	0.8279	0.8235	0.8235	0.8235	0.8235	0.8235	0.8235	0.8235	0.8235	0.8235	0.8235	0.8235	0.8235	0.8235	0.8235	0.8235	0.8235	0.8235	0.8235	0.8279	0.8279	0.8125	0.8198	0.8162	0.8235	0.8235	0.8235	0.8235	0.8235	0.8235	0.8235	0.8235	0.8235	0.8235	0.8235	0.8235	0.8235	0.8235	0.8235	0.8235	0.8235
		56	0.853	0.853	0.8493	0.853	0.8493	0.853	0.853	0.853	0.853	0.853	0.853	0.853	0.853	0.853	0.853	0.853	0.853	0.853	0.853	0.853	0.853	0.853	0.853	0.853	0.853	0.8565	0.8565	0.8421	0.8493	0.8462	0.8493	0.853	0.853	0.853	0.853	0.853	0.853	0.853	0.853	0.853	0.853	0.853	0.853	0.853	0.853	0.853	0.853
		57	0.8765	0.8765	0.8741	0.8765	0.8741	0.8765	0.8765	0.8765	0.8765	0.8765	0.8765	0.8765	0.8765	0.8765	0.8765	0.8765	0.8765	0.8765	0.8765	0.8765	0.8765	0.8765	0.8765	0.8765	0.8765	0.8792	0.8792	0.8681	0.8741	0.8713	0.8741	0.8765	0.8765	0.8765	0.8765	0.8765	0.8765	0.8765	0.8765	0.8765	0.8765	0.8765	0.8765	0.8765	0.8765	0.8765	0.8765
		58	0.8765	0.8765	0.8741	0.8765	0.8741	0.8741	0.8765	0.8741	0.8741	0.8765	0.8765	0.8765	0.8765	0.8765	0.8765	0.8765	0.8765	0.8765	0.8765	0.8765	0.8765	0.8765	0.8765	0.8765	0.8765	0.8792	0.8792	0.8681	0.8741	0.8713	0.8741	0.8765	0.8765	0.8765	0.8765	0.8765	0.8765	0.8765	0.8765	0.8765	0.8765	0.8765	0.8765	0.8765	0.8765	0.8765	0.8765
		59	0.8313	0.8343	0.8313	0.8343	0.8313	0.8313	0.8343	0.8313	0.8313	0.8313	0.8313	0.8313	0.8313	0.8313	0.8313	0.8313	0.8313	0.8313	0.8313	0.8313	0.8313	0.8313	0.8313	0.8313	0.8313	0.8375	0.8375	0.8198	0.8313	0.8279	0.8279	0.8343	0.8313	0.8313	0.8313	0.8313	0.8313	0.8313	0.8313	0.8313	0.8313	0.8313	0.8313	0.8313	0.8313	0.8313	0.8313
		60	0.7843	0.7881	0.7799	0.7881	0.7843	0.7843	0.7881	0.7843	0.7843	0.7843	0.7843	0.7843	0.7843	0.7843	0.7843	0.7843	0.7843	0.7843	0.7843	0.7843	0.7843	0.7843	0.7843	0.7843	0.7843	0.7916	0.7881	0.7718	0.7843	0.7755	0.7799	0.7881	0.7843	0.7843	0.7843	0.7843	0.7843	0.7843	0.7843	0.7843	0.7843	0.7843	0.7843	0.7843	0.7843	0.7843	0.7843
		61	0.8792	0.8828	0.8765	0.8828	0.8765	0.8792	0.8828	0.8792	0.8792	0.8792	0.8792	0.8792	0.8792	0.8792	0.8792	0.8792	0.8792	0.8792	0.8792	0.8792	0.8792	0.8792	0.8792	0.8792	0.8792	0.8828	0.8828	0.8741	0.8792	0.8765	0.8765	0.8828	0.8792	0.8792	0.8792	0.8792	0.8792	0.8792	0.8792	0.8792	0.8792	0.8792	0.8792	0.8792	0.8792	0.8792	0.8792
		62	0.8792	0.8828	0.8765	0.8828	0.8765	0.8792	0.8828	0.8792	0.8792	0.8792	0.8792	0.8792	0.8792	0.8792	0.8792	0.8792	0.8792	0.8792	0.8792	0.8792	0.8792	0.8792	0.8792	0.8792	0.8792	0.8853	0.8828	0.8741	0.8792	0.8765	0.8765	0.8828	0.8792	0.8792	0.8792	0.8792	0.8792	0.8792	0.8792	0.8792	0.8792	0.8792	0.8792	0.8792	0.8792	0.8792	0.8792
		63	0.8125	0.8125	0.805	0.8125	0.805	0.8085	0.8125	0.8085	0.8085	0.8125	0.8125	0.8125	0.8125	0.8125	0.8125	0.8125	0.8125	0.8125	0.8125	0.8125	0.8125	0.8125	0.8125	0.8125	0.8125	0.8162	0.8125	0.8013	0.8125	0.805	0.805	0.8125	0.8125	0.8125	0.8125	0.8125	0.8125	0.8125	0.8125	0.8125	0.8125	0.8125	0.8125	0.8125	0.8125	0.8125	0.8125
		64	0.8792	0.8828	0.8741	0.8792	0.8765	0.8792	0.8828	0.8765	0.8792	0.8792	0.8792	0.8792	0.8792	0.8792	0.8792	0.8792	0.8792	0.8792	0.8792	0.8792	0.8792	0.8792	0.8792	0.8792	0.8792	0.8828	0.8828	0.8713	0.8792	0.8765	0.8741	0.8828	0.8792	0.8792	0.8792	0.8792	0.8792	0.8792	0.8792	0.8792	0.8792	0.8792	0.8792	0.8792	0.8792	0.8792	0.8792
		65	0.9488	0.9503	0.9457	0.9503	0.9473	0.9488	0.9503	0.9488	0.9488	0.9488	0.9488	0.9488	0.9488	0.9488	0.9488	0.9488	0.9488	0.9488	0.9488	0.9488	0.9488	0.9488	0.9488	0.9488	0.9488	0.9519	0.9503	0.9457	0.9488	0.9473	0.9457	0.9503	0.9488	0.9488	0.9488	0.9488	0.9488	0.9488	0.9488	0.9488	0.9488	0.9488	0.9488	0.9488	0.9488	0.9488	0.9488
		66	0.9362	0.9381	0.9329	0.9381	0.9346	0.9362	0.9362	0.9346	0.9362	0.9362	0.9362	0.9362	0.9362	0.9362	0.9362	0.9362	0.9362	0.9362	0.9362	0.9362	0.9362	0.9362	0.9362	0.9362	0.9362	0.9381	0.9381	0.9308	0.9362	0.9346	0.9308	0.9381	0.9362	0.9362	0.9362	0.9362	0.9362	0.9362	0.9362	0.9362	0.9362	0.9362	0.9362	0.9362	0.9362	0.9362	0.9362
		67	0.9362	0.9381	0.9308	0.9362	0.9346	0.9362	0.9362	0.9346	0.9346	0.9362	0.9362	0.9362	0.9362	0.9362	0.9362	0.9362	0.9362	0.9362	0.9362	0.9362	0.9362	0.9362	0.9362	0.9362	0.9362	0.9381	0.9362	0.9308	0.9362	0.9346	0.9308	0.9381	0.9362	0.9362	0.9362	0.9362	0.9362	0.9362	0.9362	0.9362	0.9362	0.9362	0.9362	0.9362	0.9362	0.9362	0.9362
		68	0.9106	0.9126	0.9039	0.9106	0.9081	0.9106	0.9106	0.9081	0.9106	0.9106	0.9106	0.9106	0.9106	0.9106	0.9106	0.9106	0.9106	0.9106	0.9106	0.9106	0.9106	0.9106	0.9106	0.9106	0.9106	0.9151	0.9126	0.9039	0.9106	0.9081	0.9039	0.9126	0.9106	0.9106	0.9106	0.9106	0.9106	0.9106	0.9106	0.9106	0.9106	0.9106	0.9106	0.9106	0.9106	0.9106	0.9106
		69	0.8828	0.8853	0.8741	0.8828	0.8792	0.8828	0.8828	0.8792	0.8828	0.8828	0.8828	0.8828	0.8828	0.8828	0.8828	0.8828	0.8828	0.8828	0.8828	0.8828	0.8828	0.8828	0.8828	0.8828	0.8828	0.8872	0.8853	0.8741	0.8828	0.8792	0.8741	0.8853	0.8828	0.8828	0.8828	0.8828	0.8828	0.8828	0.8828	0.8828	0.8828	0.8828	0.8828	0.8828	0.8828	0.8828	0.8828
		70	0.892	0.8942	0.8853	0.892	0.8894	0.892	0.892	0.8894	0.892	0.892	0.892	0.892	0.892	0.892	0.892	0.892	0.892	0.892	0.892	0.892	0.892	0.892	0.892	0.892	0.892	0.8966	0.8942	0.8853	0.892	0.8894	0.8853	0.8942	0.892	0.892	0.892	0.892	0.892	0.892	0.892	0.892	0.892	0.892	0.892	0.892	0.892	0.892	0.892
		71	0.8792	0.8828	0.8713	0.8792	0.8765	0.8792	0.8792	0.8765	0.8792	0.8792	0.8792	0.8792	0.8792	0.8792	0.8792	0.8792	0.8792	0.8792	0.8792	0.8792	0.8792	0.8792	0.8792	0.8792	0.8792	0.8828	0.8828	0.8713	0.8792	0.8765	0.8713	0.8828	0.8792	0.8792	0.8792	0.8792	0.8792	0.8792	0.8792	0.8792	0.8792	0.8792	0.8792	0.8792	0.8792	0.8792	0.8792
		72	0.8765	0.8792	0.8681	0.8765	0.8741	0.8765	0.8792	0.8741	0.8765	0.8765	0.8765	0.8765	0.8765	0.8765	0.8765	0.8765	0.8765	0.8765	0.8765	0.8765	0.8765	0.8765	0.8765	0.8765	0.8765	0.8828	0.8792	0.8681	0.8765	0.8765	0.8681	0.8792	0.8765	0.8765	0.8765	0.8765	0.8765	0.8765	0.8765	0.8765	0.8765	0.8765	0.8765	0.8765	0.8765	0.8765	0.8765
		73	0.8375	0.8421	0.8279	0.8375	0.8343	0.8375	0.8421	0.8343	0.8375	0.8375	0.8375	0.8375	0.8375	0.8375	0.8375	0.8375	0.8375	0.8375	0.8375	0.8375	0.8375	0.8375	0.8375	0.8375	0.8375	0.8462	0.8421	0.8279	0.8421	0.8375	0.8279	0.8421	0.8375	0.8375	0.8375	0.8375	0.8375	0.8375	0.8375	0.8375	0.8375	0.8375	0.8375	0.8375	0.8375	0.8375	0.8375
		74	0.8421	0.8462	0.8313	0.8421	0.8375	0.8421	0.8421	0.8375	0.8421	0.8421	0.8421	0.8421	0.8421	0.8421	0.8421	0.8421	0.8421	0.8421	0.8421	0.8421	0.8421	0.8421	0.8421	0.8421	0.8421	0.8493	0.8462	0.8313	0.8421	0.8421	0.8313	0.8462	0.8421	0.8421	0.8421	0.8421	0.8421	0.8421	0.8421	0.8421	0.8421	0.8421	0.8421	0.8421	0.8421	0.8421	0.8421
		75	0.8421	0.8462	0.8313	0.8421	0.8375	0.8421	0.8421	0.8375	0.8421	0.8421	0.8421	0.8421	0.8421	0.8421	0.8421	0.8421	0.8421	0.8421	0.8421	0.8421	0.8421	0.8421	0.8421	0.8421	0.8421	0.8493	0.8462	0.8313	0.8421	0.8421	0.8313	0.8462	0.8421	0.8421	0.8421	0.8421	0.8421	0.8421	0.8421	0.8421	0.8421	0.8421	0.8421	0.8421	0.8421	0.8421	0.8421
		76	0.8235	0.8279	0.8125	0.8235	0.8198	0.8235	0.8235	0.8198	0.8235	0.8235	0.8235	0.8235	0.8235	0.8235	0.8235	0.8235	0.8235	0.8235	0.8235	0.8235	0.8235	0.8235	0.8235	0.8235	0.8235	0.8313	0.8279	0.8125	0.8235	0.8235	0.8125	0.8279	0.8235	0.8235	0.8235	0.8235	0.8235	0.8235	0.8235	0.8235	0.8235	0.8235	0.8235	0.8235	0.8235	0.8235	0.8235
		77	0.8765	0.8792	0.8655	0.8765	0.8713	0.8741	0.8765	0.8741	0.8741	0.8765	0.8765	0.8765	0.8765	0.8765	0.8765	0.8765	0.8765	0.8765	0.8765	0.8765	0.8765	0.8765	0.8765	0.8765	0.8765	0.8792	0.8765	0.8681	0.8765	0.8765	0.8681	0.8792	0.8765	0.8765	0.8765	0.8765	0.8765	0.8765	0.8765	0.8765	0.8765	0.8765	0.8765	0.8765	0.8765	0.8765	0.8765
		78	0.8343	0.8421	0.8235	0.8375	0.8313	0.8343	0.8375	0.8313	0.8343	0.8375	0.8343	0.8343	0.8343	0.8343	0.8343	0.8343	0.8343	0.8343	0.8343	0.8343	0.8343	0.8343	0.8343	0.8343	0.8343	0.8421	0.8375	0.8235	0.8375	0.8343	0.8235	0.8421	0.8343	0.8343	0.8343	0.8343	0.8343	0.8343	0.8343	0.8343	0.8343	0.8343	0.8343	0.8343	0.8343	0.8343	0.8343
		79	0.8375	0.8421	0.8235	0.8375	0.8343	0.8343	0.8375	0.8343	0.8375	0.8375	0.8375	0.8375	0.8375	0.8375	0.8375	0.8375	0.8375	0.8375	0.8375	0.8375	0.8375	0.8375	0.8375	0.8375	0.8375	0.8462	0.8421	0.8279	0.8375	0.8375	0.8279	0.8421	0.8375	0.8375	0.8375	0.8375	0.8375	0.8375	0.8375	0.8375	0.8375	0.8375	0.8375	0.8375	0.8375	0.8375	0.8375
		80	0.8565	0.8596	0.8421	0.8565	0.853	0.8565	0.8565	0.853	0.8565	0.8565	0.8565	0.8565	0.8565	0.8565	0.8565	0.8565	0.8565	0.8565	0.8565	0.8565	0.8565	0.8565	0.8565	0.8565	0.8565	0.8623	0.8596	0.8462	0.8565	0.8565	0.8462	0.8596	0.8565	0.8565	0.8565	0.8565	0.8565	0.8565	0.8565	0.8565	0.8565	0.8565	0.8565	0.8565	0.8565	0.8565	0.8565
		81	0.7799	0.7843	0.7672	0.7799	0.7755	0.7755	0.7799	0.7755	0.7799	0.7799	0.7799	0.7799	0.7799	0.7799	0.7799	0.7799	0.7799	0.7799	0.7799	0.7799	0.7799	0.7799	0.7799	0.7799	0.7799	0.7881	0.7843	0.7672	0.7799	0.7799	0.7672	0.7843	0.7799	0.7799	0.7799	0.7799	0.7799	0.7799	0.7799	0.7799	0.7799	0.7799	0.7799	0.7799	0.7799	0.7799	0.7799
		82	0.7799	0.7843	0.7672	0.7799	0.7755	0.7755	0.7799	0.7755	0.7799	0.7799	0.7799	0.7799	0.7799	0.7799	0.7799	0.7799	0.7799	0.7799	0.7799	0.7799	0.7799	0.7799	0.7799	0.7799	0.7799	0.7881	0.7799	0.7672	0.7799	0.7799	0.7672	0.7843	0.7799	0.7799	0.7799	0.7799	0.7799	0.7799	0.7799	0.7799	0.7799	0.7799	0.7799	0.7799	0.7799	0.7799	0.7799
		83	0.6755	0.6806	0.662	0.6755	0.6712	0.6755	0.6806	0.6712	0.6755	0.6806	0.6755	0.6755	0.6755	0.6755	0.6755	0.6755	0.6755	0.6755	0.6755	0.6755	0.6755	0.6755	0.6755	0.6755	0.6755	0.6851	0.6806	0.662	0.6806	0.6755	0.662	0.6806	0.6755	0.6755	0.6755	0.6755	0.6755	0.6755	0.6755	0.6755	0.6755	0.6755	0.6755	0.6755	0.6755	0.6755	0.6755
		84	0.7415	0.7459	0.7289	0.7415	0.7369	0.7369	0.7415	0.7369	0.7415	0.7459	0.7415	0.7415	0.7415	0.7415	0.7415	0.7415	0.7415	0.7415	0.7415	0.7415	0.7415	0.7415	0.7415	0.7415	0.7415	0.7505	0.7459	0.7289	0.7415	0.7415	0.7289	0.7459	0.7369	0.7415	0.7415	0.7415	0.7415	0.7415	0.7415	0.7415	0.7415	0.7415	0.7415	0.7415	0.7415	0.7415	0.7415
		85	0.7629	0.7672	0.7505	0.7629	0.7595	0.7595	0.7629	0.7595	0.7629	0.7672	0.7629	0.7629	0.7629	0.7629	0.7629	0.7629	0.7629	0.7629	0.7629	0.7629	0.7629	0.7629	0.7629	0.7629	0.7629	0.7672	0.7672	0.7505	0.7629	0.7629	0.7505	0.7672	0.7595	0.7629	0.7629	0.7629	0.7629	0.7629	0.7629	0.7629	0.7629	0.7629	0.7629	0.7629	0.7629	0.7629	0.7629
		86	0.7331	0.7369	0.7209	0.7331	0.725	0.7289	0.7331	0.7289	0.7331	0.7369	0.7289	0.7289	0.7331	0.7331	0.7331	0.7331	0.7331	0.7331	0.7331	0.7331	0.7331	0.7331	0.7331	0.7331	0.7331	0.7369	0.7369	0.7209	0.7331	0.7331	0.7209	0.7369	0.7289	0.7289	0.7331	0.7331	0.7331	0.7331	0.7331	0.7331	0.7331	0.7331	0.7331	0.7331	0.7331	0.7331	0.7331
		87	0.6948	0.6991	0.6806	0.6948	0.6851	0.6906	0.6948	0.6906	0.6948	0.6991	0.6906	0.6906	0.6948	0.6948	0.6948	0.6948	0.6948	0.6948	0.6948	0.6948	0.6948	0.6948	0.6948	0.6948	0.6948	0.6991	0.6991	0.6806	0.6948	0.6948	0.6806	0.6991	0.6906	0.6906	0.6948	0.6948	0.6948	0.6948	0.6948	0.6948	0.6948	0.6948	0.6948	0.6948	0.6948	0.6948	0.6948
		88	0.6948	0.6991	0.6806	0.6948	0.6906	0.6906	0.6948	0.6906	0.6948	0.6991	0.6948	0.6948	0.6948	0.6948	0.6948	0.6948	0.6948	0.6948	0.6948	0.6948	0.6948	0.6948	0.6948	0.6948	0.6948	0.6991	0.6991	0.6806	0.6948	0.6948	0.6806	0.6991	0.6906	0.6906	0.6948	0.6948	0.6948	0.6948	0.6948	0.6948	0.6948	0.6948	0.6948	0.6948	0.6948	0.6948	0.6948
		89	0.7163	0.7209	0.7036	0.7163	0.712	0.712	0.7163	0.712	0.7163	0.7209	0.712	0.712	0.7163	0.7163	0.7163	0.7163	0.7163	0.7163	0.7163	0.7163	0.7163	0.7163	0.7163	0.7163	0.7163	0.7209	0.7209	0.7036	0.7163	0.7163	0.7036	0.7209	0.712	0.712	0.7163	0.7163	0.7163	0.7163	0.7163	0.7163	0.7163	0.7163	0.7163	0.7163	0.7163	0.7163	0.7163
		90	0.7595	0.7629	0.7505	0.7595	0.7547	0.7595	0.7629	0.7547	0.7595	0.7672	0.7595	0.7595	0.7629	0.7595	0.7595	0.7595	0.7595	0.7595	0.7595	0.7595	0.7595	0.7595	0.7595	0.7595	0.7595	0.7629	0.7629	0.7505	0.7595	0.7595	0.7505	0.7629	0.7547	0.7547	0.7595	0.7595	0.7595	0.7595	0.7595	0.7595	0.7595	0.7595	0.7595	0.7595	0.7595	0.7595	0.7595
		91	0.725	0.7289	0.7163	0.725	0.7209	0.725	0.7289	0.725	0.725	0.7331	0.725	0.725	0.7289	0.725	0.725	0.725	0.725	0.725	0.725	0.725	0.725	0.725	0.725	0.725	0.725	0.7289	0.7289	0.7163	0.725	0.725	0.7163	0.7289	0.7209	0.7209	0.725	0.725	0.725	0.725	0.725	0.725	0.725	0.725	0.725	0.725	0.725	0.725	0.725
		92	0.7289	0.7289	0.7163	0.725	0.7209	0.725	0.7289	0.725	0.7289	0.7331	0.725	0.725	0.7289	0.7289	0.7289	0.7289	0.7289	0.7289	0.7289	0.7289	0.7289	0.7289	0.7289	0.7289	0.7289	0.7289	0.7289	0.7163	0.725	0.725	0.7163	0.7289	0.7209	0.7209	0.7289	0.725	0.7289	0.7289	0.7289	0.7289	0.7289	0.7289	0.7289	0.7289	0.7289	0.7289	0.7289
		93	0.5758	0.5758	0.562	0.5758	0.5665	0.5707	0.5758	0.5707	0.5758	0.5807	0.5707	0.5707	0.5758	0.5758	0.5758	0.5758	0.5758	0.5758	0.5758	0.5758	0.5758	0.5758	0.5758	0.5758	0.5758	0.5807	0.5807	0.562	0.5758	0.5758	0.562	0.5807	0.5665	0.5707	0.5758	0.5758	0.5758	0.5758	0.5758	0.5758	0.5758	0.5758	0.5758	0.5758	0.5758	0.5758	0.5758
		94	0.6227	0.6227	0.6089	0.6227	0.6183	0.6183	0.6227	0.6183	0.6227	0.6322	0.6183	0.6183	0.6227	0.6227	0.6227	0.6227	0.6227	0.6227	0.6227	0.6227	0.6227	0.6227	0.6227	0.6227	0.6227	0.6269	0.6269	0.6136	0.6227	0.6227	0.6136	0.6227	0.6136	0.6183	0.6227	0.6183	0.6227	0.6227	0.6227	0.6227	0.6227	0.6227	0.6227	0.6227	0.6227	0.6227	0.6227
		95	0.6576	0.6806	0.6427	0.6576	0.6531	0.6531	0.662	0.6531	0.6576	0.6661	0.6531	0.6531	0.662	0.6576	0.6576	0.6576	0.6576	0.6576	0.6576	0.6576	0.6576	0.6576	0.6576	0.6576	0.6576	0.662	0.662	0.6482	0.6576	0.6576	0.6482	0.662	0.6482	0.6531	0.6576	0.6576	0.6576	0.6576	0.6576	0.6576	0.6576	0.6576	0.6576	0.6576	0.6576	0.6576	0.6576
		96	0.6227	0.6427	0.6089	0.6227	0.6183	0.6183	0.6227	0.6183	0.6227	0.6322	0.6183	0.6183	0.6269	0.6227	0.6227	0.6227	0.6227	0.6227	0.6227	0.6227	0.6227	0.6227	0.6227	0.6227	0.6227	0.6269	0.6269	0.6136	0.6183	0.6227	0.6136	0.6227	0.6136	0.6136	0.6227	0.6183	0.6227	0.6227	0.6227	0.6227	0.6227	0.6227	0.6227	0.6227	0.6227	0.6227	0.6227
		97	0.5296	0.5456	0.5176	0.5254	0.5211	0.5254	0.5296	0.5254	0.5296	0.5382	0.5254	0.5254	0.5342	0.5296	0.5296	0.5296	0.5296	0.5296	0.5296	0.5296	0.5296	0.5296	0.5296	0.5296	0.5296	0.5342	0.5342	0.5211	0.5254	0.5296	0.5211	0.5296	0.5211	0.5211	0.5296	0.5254	0.5254	0.5296	0.5296	0.5296	0.5296	0.5296	0.5296	0.5296	0.5296	0.5296	0.5296
		98	0.5098	0.5296	0.4979	0.5098	0.5055	0.5055	0.5098	0.5098	0.5098	0.5176	0.5055	0.5055	0.5139	0.5098	0.5098	0.5098	0.5098	0.5098	0.5098	0.5098	0.5098	0.5098	0.5098	0.5098	0.5098	0.5139	0.5139	0.5017	0.5098	0.5098	0.5017	0.5139	0.5017	0.5017	0.5098	0.5098	0.5098	0.5098	0.5098	0.5098	0.5098	0.5098	0.5098	0.5098	0.5098	0.5098	0.5098
		99	0.4292	0.4441	0.4186	0.4256	0.422	0.4256	0.4292	0.4256	0.4292	0.4369	0.4256	0.4256	0.433	0.4292	0.4292	0.4292	0.4292	0.4292	0.4292	0.4292	0.4292	0.4292	0.4292	0.4292	0.4292	0.433	0.433	0.4186	0.4256	0.4256	0.4186	0.4292	0.4186	0.422	0.4292	0.4256	0.4292	0.4292	0.4292	0.4292	0.4292	0.4292	0.4292	0.4292	0.4292	0.4292	0.4292
		100	0.4017	0.4186	0.2988	0.4017	0.3983	0.4017	0.4051	0.4017	0.4051	0.4119	0.4017	0.4017	0.4087	0.4017	0.4017	0.4017	0.4017	0.4017	0.4017	0.4017	0.4017	0.4017	0.4017	0.4017	0.4017	0.4087	0.4087	0.3948	0.4017	0.4017	0.3948	0.4051	0.3948	0.3983	0.4051	0.4017	0.4017	0.4017	0.4017	0.4017	0.4017	0.4017	0.4017	0.4017	0.4017	0.4017	0.4017
		101	0.3426	0.3599	0.2399	0.3426	0.3392	0.3392	0.346	0.3426	0.346	0.3529	0.3392	0.3392	0.3494	0.3426	0.3426	0.3426	0.3426	0.3426	0.3426	0.3426	0.3426	0.3426	0.3426	0.3426	0.3426	0.3494	0.3494	0.3356	0.3426	0.3426	0.3356	0.346	0.3321	0.3356	0.3426	0.3392	0.3426	0.3426	0.3426	0.3426	0.3426	0.3426	0.3426	0.3426	0.3426	0.3426	0.3426
		102	0.4441	0.4582	0.3356	0.4409	0.4409	0.4409	0.4476	0.4409	0.4441	0.4541	0.4409	0.4409	0.4507	0.4441	0.4441	0.4441	0.4441	0.4441	0.4441	0.4441	0.4441	0.4441	0.4441	0.4441	0.4441	0.4476	0.4507	0.4369	0.4409	0.4441	0.4369	0.4476	0.433	0.4369	0.4441	0.4409	0.4441	0.4441	0.4441	0.4441	0.4441	0.4441	0.4441	0.4441	0.4441	0.4441	0.4441
		103	0.3215	0.3392	0.2164	0.3215	0.3182	0.3182	0.3249	0.3215	0.3249	0.3356	0.3182	0.3182	0.3286	0.3215	0.3215	0.3215	0.3215	0.3215	0.3215	0.3215	0.3215	0.3215	0.3215	0.3215	0.3215	0.3286	0.3286	0.3149	0.3182	0.3215	0.3149	0.3249	0.3117	0.3149	0.3215	0.3182	0.3249	0.3215	0.3215	0.3215	0.3215	0.3215	0.3215	0.3215	0.3215	0.3215	0.3215
		104	0.3182	0.3321	0.2129	0.3149	0.3149	0.3149	0.3215	0.3149	0.3182	0.3286	0.3149	0.3149	0.3249	0.3149	0.3182	0.3182	0.3182	0.3182	0.3182	0.3182	0.3182	0.3182	0.3182	0.3182	0.3182	0.3215	0.3249	0.3087	0.3149	0.3149	0.3087	0.3215	0.3053	0.3087	0.3182	0.3117	0.3182	0.3182	0.3182	0.3182	0.3182	0.3182	0.3182	0.3182	0.3182	0.3182	0.3182
		105	0.3182	0.3321	0.2094	0.3149	0.3117	0.3149	0.3182	0.3149	0.3182	0.3286	0.3149	0.3117	0.3249	0.3149	0.3182	0.3182	0.3182	0.3182	0.3182	0.3182	0.3182	0.3182	0.3182	0.3182	0.3182	0.3215	0.3249	0.3087	0.3149	0.3149	0.3087	0.3215	0.3053	0.3087	0.3182	0.3117	0.3182	0.3182	0.3182	0.3182	0.3182	0.3182	0.3182	0.3182	0.3182	0.3182	0.3182
		106	0.3149	0.3321	0.2094	0.3149	0.3117	0.3149	0.3182	0.3149	0.3182	0.3286	0.3117	0.3117	0.3249	0.3117	0.3149	0.3149	0.3149	0.3149	0.3149	0.3149	0.3149	0.3149	0.3149	0.3149	0.3149	0.3215	0.3215	0.3087	0.3149	0.3149	0.3087	0.3182	0.3053	0.3087	0.3182	0.3117	0.3182	0.3149	0.3149	0.3149	0.3149	0.3149	0.3149	0.3149	0.3149	0.3149	0.3149
		107	0.3249	0.3392	0.2164	0.3215	0.3182	0.3215	0.3249	0.3215	0.3249	0.3356	0.3182	0.3182	0.3321	0.3215	0.3249	0.3249	0.3249	0.3249	0.3249	0.3249	0.3249	0.3249	0.3249	0.3249	0.3249	0.3286	0.3321	0.3149	0.3215	0.3215	0.3149	0.3286	0.3117	0.3149	0.3249	0.3182	0.3249	0.3249	0.3249	0.3249	0.3249	0.3249	0.3249	0.3249	0.3249	0.3249	0.3249
		108	0.3807	0.3948	0.2715	0.3774	0.3774	0.3774	0.3807	0.3774	0.3807	0.391	0.3774	0.3774	0.3872	0.3774	0.3807	0.3807	0.3807	0.3807	0.3807	0.3807	0.3807	0.3807	0.3807	0.3807	0.3807	0.384	0.3872	0.3704	0.3774	0.3774	0.374	0.384	0.3704	0.3704	0.3807	0.374	0.3807	0.3807	0.3807	0.3807	0.3807	0.3807	0.3807	0.3807	0.3807	0.3807	0.3807
		109	0.3356	0.3494	0.2258	0.3321	0.3321	0.3321	0.3356	0.3321	0.3356	0.346	0.3286	0.3321	0.3426	0.3321	0.3356	0.3356	0.3356	0.3356	0.3356	0.3356	0.3356	0.3356	0.3356	0.3356	0.3356	0.3392	0.3426	0.3249	0.3321	0.3321	0.3249	0.3392	0.3215	0.3249	0.3356	0.3286	0.3356	0.3356	0.3356	0.3356	0.3356	0.3356	0.3356	0.3356	0.3356	0.3356	0.3356
		110	0.3321	0.346	0.2258	0.3321	0.3286	0.3321	0.3356	0.3321	0.3356	0.346	0.3286	0.3286	0.3426	0.3286	0.3321	0.3321	0.3321	0.3321	0.3321	0.3321	0.3321	0.3321	0.3321	0.3321	0.3321	0.3392	0.3392	0.3249	0.3286	0.3321	0.3249	0.3356	0.3215	0.3215	0.3356	0.3249	0.3356	0.3321	0.3321	0.3321	0.3321	0.3321	0.3321	0.3321	0.3321	0.3321	0.3321
		111	0.3149	0.3286	0.2064	0.3117	0.3087	0.3117	0.3149	0.3117	0.3149	0.3249	0.3087	0.3087	0.3215	0.3087	0.3149	0.3149	0.3149	0.3149	0.3149	0.3149	0.3149	0.3149	0.3149	0.3149	0.3149	0.3182	0.3215	0.3053	0.3117	0.3117	0.3053	0.3182	0.3019	0.3053	0.3149	0.3087	0.3149	0.3149	0.3149	0.3149	0.3149	0.3149	0.3149	0.3149	0.3149	0.3149	0.3149
		112	0.268	0.2817	0.1643	0.2645	0.2609	0.2645	0.268	0.2645	0.268	0.2783	0.2609	0.2609	0.2752	0.2609	0.268	0.268	0.268	0.268	0.268	0.268	0.268	0.268	0.268	0.268	0.268	0.2715	0.2752	0.2575	0.2645	0.2645	0.2575	0.2715	0.2541	0.2575	0.268	0.2609	0.268	0.268	0.268	0.268	0.268	0.268	0.268	0.268	0.268	0.268	0.268
		113	0.268	0.2817	0.1643	0.2645	0.2609	0.2645	0.268	0.2645	0.268	0.2783	0.2609	0.2609	0.2752	0.2609	0.268	0.268	0.268	0.268	0.268	0.268	0.268	0.268	0.268	0.268	0.268	0.2715	0.2752	0.2575	0.2645	0.2645	0.2575	0.2715	0.2541	0.2575	0.268	0.2609	0.268	0.268	0.268	0.268	0.268	0.268	0.268	0.268	0.268	0.268	0.268
		114	0.2645	0.2783	0.1583	0.2609	0.2609	0.2609	0.268	0.2609	0.2645	0.2752	0.2609	0.2609	0.2715	0.2575	0.2645	0.2645	0.2645	0.2645	0.2645	0.2645	0.2645	0.2645	0.2645	0.2645	0.2645	0.268	0.2715	0.2541	0.2609	0.2609	0.2575	0.268	0.2503	0.2541	0.2645	0.2575	0.2575	0.2645	0.2645	0.2645	0.2645	0.2645	0.2645	0.2645	0.2645	0.2645	0.2645
		115	0.2541	0.268	0.1501	0.2541	0.2503	0.2541	0.2575	0.2541	0.2575	0.268	0.2503	0.2503	0.2645	0.2503	0.2541	0.2541	0.2541	0.2541	0.2541	0.2541	0.2541	0.2541	0.2541	0.2541	0.2541	0.2575	0.2609	0.247	0.2503	0.2541	0.247	0.2575	0.2436	0.247	0.2575	0.2503	0.2503	0.2541	0.2541	0.2541	0.2541	0.2541	0.2541	0.2541	0.2541	0.2541	0.2541
		116	0.1643	0.1643	0.087	0.1611	0.1611	0.1643	0.1671	0.1643	0.1671	0.1759	0.1611	0.1611	0.1731	0.1583	0.1643	0.1643	0.1643	0.1643	0.1643	0.1643	0.1643	0.1643	0.1643	0.1643	0.1643	0.1702	0.1702	0.1583	0.1611	0.1643	0.1583	0.1702	0.1554	0.1583	0.1671	0.1611	0.1611	0.1643	0.1643	0.1643	0.1643	0.1643	0.1643	0.1643	0.1643	0.1643	0.1643
		117	0.1671	0.1671	0.0888	0.1643	0.1611	0.1643	0.1671	0.1643	0.1702	0.1759	0.1643	0.1611	0.1731	0.1611	0.1671	0.1671	0.1671	0.1671	0.1671	0.1671	0.1671	0.1671	0.1671	0.1671	0.1671	0.1702	0.1731	0.1583	0.1643	0.1643	0.1583	0.1702	0.1554	0.1583	0.1671	0.1611	0.1611	0.1671	0.1671	0.1671	0.1671	0.1671	0.1671	0.1671	0.1671	0.1671	0.1671
		118	0.2752	0.2752	0.1671	0.2715	0.268	0.2715	0.2752	0.2715	0.2752	0.2849	0.2715	0.268	0.2817	0.268	0.2752	0.2752	0.2752	0.2752	0.2752	0.2752	0.2752	0.2752	0.2752	0.2752	0.2752	0.2783	0.2817	0.2645	0.2715	0.2715	0.2645	0.2783	0.2645	0.2645	0.2752	0.268	0.268	0.2752	0.2752	0.2752	0.2752	0.2752	0.2752	0.2752	0.2752	0.2752	0.2752
		119	0.247	0.247	0.1449	0.2436	0.2399	0.2436	0.247	0.2436	0.247	0.2575	0.2436	0.2399	0.2541	0.2399	0.247	0.247	0.247	0.247	0.247	0.247	0.247	0.247	0.247	0.247	0.247	0.2503	0.2541	0.2364	0.2436	0.2436	0.2364	0.2503	0.2364	0.2364	0.247	0.2399	0.2399	0.247	0.247	0.247	0.247	0.247	0.247	0.247	0.247	0.247	0.247
		120	0.2817	0.2817	0.1731	0.2783	0.2436	0.2817	0.2849	0.2783	0.2849	0.2918	0.2783	0.2783	0.2884	0.2752	0.2817	0.2817	0.2817	0.2817	0.2817	0.2817	0.2817	0.2817	0.2817	0.2817	0.2817	0.2849	0.2884	0.2752	0.2783	0.2817	0.2715	0.2849	0.2715	0.2715	0.2817	0.2783	0.2783	0.2817	0.2817	0.2817	0.2817	0.2817	0.2817	0.2817	0.2817	0.2817	0.2817
		121	0.2918	0.2951	0.2752	0.2918	0.2541	0.2783	0.2951	0.2884	0.2951	0.3019	0.2884	0.2884	0.3019	0.2849	0.2918	0.2918	0.2918	0.2918	0.2918	0.2918	0.2918	0.2918	0.2918	0.2918	0.2918	0.2951	0.2988	0.2849	0.2884	0.2918	0.2849	0.2951	0.2817	0.2817	0.2951	0.2884	0.2884	0.2918	0.2918	0.2918	0.2918	0.2918	0.2918	0.2918	0.2918	0.2918	0.2918
		122	0.346	0.3494	0.3286	0.346	0.3087	0.3321	0.3494	0.346	0.3494	0.3566	0.3426	0.3426	0.3529	0.3392	0.346	0.346	0.346	0.346	0.346	0.346	0.346	0.346	0.346	0.346	0.346	0.3494	0.3529	0.3392	0.3426	0.346	0.3392	0.3494	0.3392	0.3392	0.346	0.3426	0.3426	0.346	0.346	0.346	0.346	0.346	0.346	0.346	0.346	0.346	0.346
		123	0.3117	0.3117	0.2951	0.3087	0.2752	0.2988	0.3117	0.3087	0.3149	0.3215	0.3087	0.3087	0.3182	0.3019	0.3117	0.3117	0.3117	0.3117	0.3117	0.3117	0.3117	0.3117	0.3117	0.3117	0.3117	0.3494	0.3182	0.3053	0.3087	0.3117	0.3053	0.3149	0.3019	0.3019	0.3117	0.3087	0.3087	0.3117	0.3117	0.3117	0.3117	0.3117	0.3117	0.3117	0.3117	0.3117	0.3117
		124	0.3149	0.3149	0.2988	0.3117	0.2752	0.3019	0.3149	0.3117	0.3149	0.3215	0.3117	0.3087	0.3215	0.3053	0.3149	0.3149	0.3149	0.3149	0.3149	0.3149	0.3149	0.3149	0.3149	0.3149	0.3149	0.3494	0.3182	0.3053	0.3117	0.3149	0.3053	0.3149	0.3053	0.3019	0.3117	0.3087	0.3087	0.3149	0.3149	0.3149	0.3149	0.3149	0.3149	0.3149	0.3149	0.3149	0.3149
		125	0.2783	0.2783	0.2541	0.2752	0.2364	0.2645	0.2783	0.2752	0.2817	0.2849	0.2752	0.2715	0.2849	0.268	0.2783	0.2783	0.2783	0.2783	0.2783	0.2783	0.2783	0.2783	0.2783	0.2783	0.2783	0.3117	0.2817	0.2715	0.2752	0.2783	0.2715	0.2783	0.268	0.268	0.2752	0.2752	0.268	0.2783	0.2783	0.2783	0.2783	0.2783	0.2783	0.2783	0.2783	0.2783	0.2783
		126	0.2951	0.2988	0.2752	0.2918	0.2575	0.2817	0.2988	0.2951	0.2988	0.3053	0.2918	0.2918	0.3019	0.2884	0.2951	0.2951	0.2951	0.2951	0.2951	0.2951	0.2951	0.2951	0.2951	0.2951	0.2951	0.3286	0.3019	0.2884	0.2918	0.2951	0.2918	0.2988	0.2884	0.2849	0.2951	0.2918	0.2849	0.2951	0.2951	0.2951	0.2951	0.2951	0.2951	0.2951	0.2951	0.2951	0.2951
		127	0.2364	0.2399	0.2164	0.2328	0.2002	0.2224	0.2399	0.2328	0.2399	0.247	0.2328	0.2328	0.2436	0.2258	0.2364	0.2364	0.2364	0.2364	0.2364	0.2364	0.2364	0.2364	0.2364	0.2364	0.2364	0.2715	0.2436	0.2292	0.2328	0.2364	0.2292	0.2399	0.2258	0.2258	0.2364	0.2328	0.2258	0.2364	0.2364	0.2364	0.2364	0.2364	0.2364	0.2364	0.2364	0.2364	0.2364
		128	0.2094	0.2129	0.1914	0.2064	0.1759	0.1969	0.2129	0.2064	0.2129	0.2193	0.2064	0.2064	0.2164	0.2002	0.2129	0.2094	0.2094	0.2094	0.2094	0.2094	0.2094	0.2094	0.2094	0.2094	0.2094	0.2436	0.2575	0.2034	0.2064	0.2094	0.2034	0.2129	0.2002	0.2002	0.2094	0.2064	0.2002	0.2094	0.2094	0.2094	0.2094	0.2094	0.2094	0.2094	0.2094	0.2094	0.2094
		129	0.2002	0.2034	0.1823	0.2002	0.1671	0.1881	0.2034	0.2002	0.2034	0.2094	0.1969	0.1969	0.2064	0.1914	0.2034	0.2002	0.2002	0.2002	0.2002	0.2002	0.2002	0.2002	0.2002	0.2002	0.2002	0.2364	0.247	0.1942	0.1969	0.2002	0.1942	0.2034	0.1942	0.1914	0.2002	0.1969	0.1942	0.2002	0.2002	0.2002	0.2002	0.2002	0.2002	0.2002	0.2002	0.2002	0.2002
		130	0.2258	0.2258	0.2034	0.2224	0.1914	0.2129	0.2258	0.2224	0.2292	0.2364	0.2224	0.2224	0.2328	0.2164	0.2292	0.2258	0.2258	0.2258	0.2258	0.2258	0.2258	0.2258	0.2258	0.2258	0.2258	0.2609	0.2752	0.2193	0.2224	0.2258	0.2193	0.2292	0.2164	0.2164	0.2258	0.2224	0.2164	0.2258	0.2258	0.2258	0.2258	0.2258	0.2258	0.2258	0.2258	0.2258	0.2258
		131	0.1373	0.1399	0.1184	0.1349	0.1115	0.1275	0.1399	0.1349	0.1399	0.1449	0.1349	0.1349	0.1424	0.1298	0.1399	0.1373	0.1373	0.1373	0.1373	0.1373	0.1373	0.1373	0.1373	0.1373	0.1373	0.1643	0.1759	0.1323	0.1349	0.1373	0.1323	0.1399	0.1298	0.1298	0.1373	0.1349	0.1251	0.1373	0.1373	0.1373	0.1373	0.1373	0.1373	0.1373	0.1373	0.1373	0.1373
		132	0.1554	0.1554	0.1323	0.1501	0.1251	0.1449	0.1554	0.1528	0.1583	0.1611	0.1528	0.1501	0.1611	0.1476	0.1583	0.1554	0.1554	0.1554	0.1554	0.1554	0.1554	0.1554	0.1554	0.1554	0.1554	0.1852	0.1942	0.1501	0.1528	0.1554	0.1501	0.1554	0.1476	0.1476	0.1528	0.1501	0.1424	0.1554	0.1554	0.1554	0.1554	0.1554	0.1554	0.1554	0.1554	0.1554	0.1554
		133	0.1554	0.1583	0.1349	0.1528	0.1275	0.1476	0.1702	0.1554	0.1611	0.1643	0.1554	0.1528	0.1643	0.1501	0.1611	0.1554	0.1554	0.1554	0.1554	0.1554	0.1554	0.1554	0.1554	0.1554	0.1554	0.1881	0.1969	0.1528	0.1554	0.1583	0.1528	0.1583	0.1501	0.1501	0.1554	0.1528	0.1449	0.1554	0.1554	0.1554	0.1554	0.1554	0.1554	0.1554	0.1554	0.1554	0.1554
		134	0.1643	0.1671	0.1424	0.1611	0.1349	0.1528	0.1791	0.1643	0.1671	0.1731	0.1611	0.1611	0.1702	0.1554	0.1671	0.1643	0.1643	0.1643	0.1643	0.1643	0.1643	0.1643	0.1643	0.1643	0.1643	0.1942	0.2064	0.1048	0.1611	0.1643	0.1583	0.1671	0.1583	0.1554	0.1643	0.1611	0.1528	0.1643	0.1643	0.1643	0.1643	0.1643	0.1643	0.1643	0.1643	0.1643	0.1643
		135	0.1942	0.1942	0.1731	0.1914	0.1611	0.1823	0.2094	0.1914	0.1969	0.2034	0.1914	0.1914	0.2002	0.1852	0.1969	0.1942	0.1942	0.1942	0.1942	0.1942	0.1942	0.1942	0.1942	0.1942	0.1942	0.2258	0.2399	0.1275	0.1914	0.1942	0.1852	0.1969	0.1852	0.1852	0.1942	0.1881	0.1852	0.1942	0.1942	0.1942	0.1942	0.1942	0.1942	0.1942	0.1942	0.1942	0.1942
		136	0.1162	0.1162	0.1028	0.1137	0.0929	0.107	0.1275	0.1137	0.1184	0.1229	0.1137	0.1137	0.1206	0.1092	0.1206	0.1162	0.1162	0.1162	0.1162	0.1162	0.1162	0.1162	0.1162	0.1162	0.1162	0.1424	0.1476	0.0704	0.1137	0.1162	0.1092	0.1184	0.1092	0.1092	0.1162	0.1115	0.1115	0.1162	0.1162	0.1162	0.1162	0.1162	0.1162	0.1162	0.1162	0.1162	0.1162
		137	0.1449	0.1449	0.1298	0.1424	0.1184	0.1349	0.1583	0.1424	0.1449	0.1528	0.1424	0.1424	0.1501	0.1373	0.1501	0.1449	0.1449	0.1449	0.1449	0.1449	0.1449	0.1449	0.1449	0.1449	0.1449	0.1731	0.1823	0.0909	0.1424	0.1424	0.1373	0.1476	0.1349	0.1349	0.1449	0.1399	0.1399	0.1449	0.1449	0.1449	0.1449	0.1449	0.1449	0.1449	0.1449	0.1449	0.1449
		138	0.1583	0.1583	0.1424	0.1554	0.1298	0.1476	0.1731	0.1554	0.1583	0.1671	0.1554	0.1554	0.1643	0.1501	0.1643	0.1583	0.1583	0.1583	0.1583	0.1583	0.1583	0.1583	0.1583	0.1583	0.1583	0.1881	0.1969	0.1007	0.1554	0.1554	0.1501	0.1611	0.1476	0.1501	0.1583	0.1528	0.1528	0.1583	0.1583	0.1583	0.1583	0.1583	0.1583	0.1583	0.1583	0.1583	0.1583
		139	0.1373	0.1399	0.1251	0.1373	0.1115	0.1298	0.1528	0.1373	0.1399	0.1476	0.1349	0.1349	0.1449	0.1323	0.1449	0.1373	0.1373	0.1373	0.1373	0.1373	0.1373	0.1373	0.1373	0.1373	0.1373	0.1671	0.1759	0.0851	0.1373	0.1373	0.1323	0.1399	0.1298	0.1298	0.1399	0.1323	0.1349	0.1373	0.1373	0.1373	0.1373	0.1373	0.1373	0.1373	0.1373	0.1373	0.1373
		140	0.1583	0.1583	0.1424	0.1554	0.1298	0.1476	0.1731	0.1554	0.1583	0.1671	0.1554	0.1554	0.1643	0.1501	0.1643	0.1583	0.1583	0.1583	0.1583	0.1583	0.1583	0.1583	0.1583	0.1583	0.1583	0.1881	0.1969	0.1007	0.1554	0.1554	0.1501	0.1583	0.1476	0.1501	0.1583	0.1528	0.1528	0.1583	0.1583	0.1583	0.1583	0.1583	0.1583	0.1583	0.1583	0.1583	0.1583
		141	0.2292	0.2292	0.2094	0.2258	0.2258	0.2164	0.247	0.2258	0.2292	0.2399	0.2258	0.2258	0.2364	0.2193	0.2364	0.2292	0.2292	0.2292	0.2292	0.2292	0.2292	0.2292	0.2292	0.2292	0.2292	0.2645	0.2752	0.1554	0.2129	0.2258	0.2224	0.2292	0.2193	0.2193	0.2292	0.2224	0.2224	0.2292	0.2292	0.2292	0.2292	0.2292	0.2292	0.2292	0.2292	0.2292	0.2292
		142	0.2364	0.2399	0.2193	0.2364	0.2328	0.2364	0.2575	0.2364	0.2399	0.247	0.2328	0.2328	0.2436	0.2292	0.247	0.2364	0.2399	0.2364	0.2364	0.2364	0.2364	0.2364	0.2364	0.2364	0.2364	0.2715	0.2849	0.1643	0.2193	0.2193	0.2292	0.2399	0.2292	0.2258	0.2399	0.2292	0.2328	0.2364	0.2364	0.2364	0.2364	0.2364	0.2364	0.2364	0.2364	0.2364	0.2364
		143	0.2609	0.2645	0.2436	0.2575	0.2575	0.2609	0.2783	0.2609	0.2645	0.2715	0.2609	0.2575	0.2715	0.2541	0.2752	0.2609	0.2645	0.2609	0.2609	0.2609	0.2609	0.2609	0.2609	0.2609	0.2609	0.2951	0.3053	0.1823	0.247	0.2436	0.2541	0.2645	0.2541	0.2503	0.2645	0.2541	0.2575	0.2645	0.2609	0.2609	0.2609	0.2609	0.2609	0.2609	0.2609	0.2609	0.2609
		144	0.2918	0.2951	0.2752	0.2918	0.2884	0.2918	0.3087	0.2918	0.2951	0.3019	0.2884	0.2884	0.2988	0.2849	0.3053	0.2918	0.2918	0.2918	0.2918	0.2918	0.2918	0.2918	0.2918	0.2918	0.2918	0.2951	0.3356	0.2094	0.2752	0.2752	0.2849	0.2951	0.2849	0.2849	0.2951	0.2849	0.2849	0.2918	0.2918	0.2918	0.2918	0.2918	0.2918	0.2918	0.2918	0.2918	0.2918
		145	0.391	0.391	0.3704	0.3872	0.3872	0.391	0.4087	0.3872	0.391	0.3983	0.3872	0.3872	0.3983	0.384	0.4017	0.391	0.391	0.391	0.391	0.391	0.391	0.391	0.391	0.391	0.391	0.391	0.4369	0.3117	0.374	0.374	0.3087	0.391	0.384	0.384	0.391	0.384	0.3807	0.391	0.391	0.391	0.391	0.391	0.391	0.391	0.391	0.391	0.391
		146	0.4979	0.4979	0.4831	0.4979	0.494	0.4979	0.5176	0.494	0.4979	0.5055	0.494	0.494	0.5055	0.4901	0.5098	0.4979	0.4979	0.4979	0.4979	0.4979	0.4979	0.4979	0.4979	0.4979	0.4979	0.5017	0.5493	0.4149	0.4801	0.4801	0.4119	0.4979	0.4901	0.4901	0.5017	0.4901	0.494	0.4979	0.4979	0.4979	0.4979	0.4979	0.4979	0.4979	0.4979	0.4979	0.4979
		147	0.4256	0.4292	0.4149	0.4256	0.4256	0.4256	0.4476	0.4051	0.4292	0.4369	0.4256	0.4256	0.433	0.422	0.4409	0.4256	0.4256	0.4292	0.4256	0.4256	0.4256	0.4256	0.4256	0.4256	0.4256	0.4292	0.4725	0.346	0.4119	0.4087	0.3426	0.4292	0.4186	0.4186	0.4292	0.422	0.4256	0.4292	0.4292	0.4256	0.4256	0.4256	0.4256	0.4256	0.4256	0.4256	0.4256
		148	0.4979	0.4979	0.4831	0.4979	0.494	0.494	0.5176	0.4766	0.4979	0.5055	0.494	0.494	0.5017	0.4901	0.5098	0.4979	0.494	0.4979	0.4979	0.4979	0.4979	0.4979	0.4979	0.4979	0.4979	0.4979	0.5493	0.4119	0.4801	0.4801	0.4119	0.4979	0.4901	0.4864	0.4979	0.4901	0.494	0.4979	0.4979	0.4979	0.4979	0.4979	0.4979	0.4979	0.4979	0.4979	0.4979
		149	0.494	0.494	0.4831	0.494	0.4901	0.494	0.5139	0.4725	0.494	0.5017	0.494	0.4901	0.5017	0.4901	0.5055	0.494	0.494	0.4979	0.494	0.494	0.494	0.494	0.494	0.494	0.494	0.4979	0.4979	0.4119	0.4766	0.4766	0.4119	0.4979	0.4864	0.4864	0.4979	0.4901	0.4901	0.494	0.4979	0.494	0.494	0.494	0.494	0.494	0.494	0.494	0.494
		150	0.4652	0.4685	0.4541	0.4652	0.4619	0.4652	0.4831	0.4441	0.4685	0.4766	0.4652	0.4619	0.4725	0.4619	0.4801	0.4652	0.4652	0.4685	0.4652	0.4652	0.4652	0.4652	0.4652	0.4652	0.4652	0.4685	0.4685	0.384	0.4507	0.4476	0.384	0.4685	0.4582	0.4582	0.4685	0.4619	0.4652	0.4685	0.4685	0.4652	0.4652	0.4652	0.4652	0.4652	0.4652	0.4652	0.4652
		151	0.4369	0.4369	0.4256	0.4369	0.433	0.4369	0.4541	0.4149	0.4369	0.4476	0.4369	0.433	0.4441	0.4292	0.4507	0.4369	0.433	0.4409	0.4369	0.4369	0.4369	0.4369	0.4369	0.4369	0.4369	0.4409	0.4409	0.3529	0.422	0.4186	0.3529	0.4685	0.4292	0.4256	0.4409	0.4292	0.4369	0.4369	0.4409	0.4369	0.4369	0.4369	0.4369	0.4369	0.4369	0.4369	0.4369
		152	0.4766	0.4766	0.4685	0.4766	0.4725	0.4766	0.494	0.4507	0.4766	0.4864	0.4725	0.4725	0.4831	0.4685	0.4901	0.4766	0.4725	0.4801	0.4766	0.4766	0.4766	0.4766	0.4766	0.4766	0.4766	0.4801	0.4801	0.391	0.4582	0.4582	0.3872	0.5055	0.4652	0.4652	0.4801	0.4685	0.4831	0.4766	0.4801	0.4766	0.4766	0.4766	0.4766	0.4766	0.4766	0.4766	0.4766
		153	0.3631	0.3667	0.3599	0.3631	0.3599	0.3631	0.3807	0.3426	0.3631	0.374	0.3631	0.3599	0.374	0.3566	0.3774	0.3631	0.3599	0.3704	0.3631	0.3631	0.3631	0.3631	0.3631	0.3631	0.3631	0.3704	0.3704	0.2817	0.3494	0.346	0.2783	0.3948	0.3529	0.3529	0.3667	0.3566	0.3704	0.3631	0.3704	0.3631	0.3631	0.3631	0.3631	0.3631	0.3631	0.3631	0.3631
		154	0.4119	0.4119	0.4087	0.4119	0.4087	0.4119	0.4119	0.391	0.4119	0.422	0.4119	0.4087	0.4186	0.4051	0.4256	0.4119	0.4087	0.4186	0.4119	0.4119	0.4119	0.4119	0.4119	0.4119	0.4119	0.4186	0.4186	0.3286	0.3948	0.3948	0.3286	0.4441	0.4017	0.4017	0.4149	0.4051	0.4186	0.4119	0.4186	0.4119	0.4119	0.4119	0.4119	0.4119	0.4119	0.4119	0.4119
		155	0.4087	0.4119	0.4051	0.4087	0.4087	0.4087	0.4119	0.3872	0.4119	0.4186	0.4087	0.4087	0.4149	0.4017	0.422	0.4087	0.4051	0.4149	0.4087	0.4087	0.4087	0.4087	0.4087	0.4087	0.4087	0.4149	0.4149	0.4017	0.3948	0.391	0.3249	0.4409	0.3983	0.3983	0.4119	0.4017	0.4149	0.4119	0.4149	0.4087	0.4119	0.4087	0.4087	0.4087	0.4087	0.4087	0.4087
		156	0.4685	0.4685	0.4619	0.4652	0.4652	0.4652	0.4685	0.4441	0.4685	0.4766	0.4652	0.4652	0.4725	0.4582	0.4801	0.4652	0.4619	0.4725	0.4685	0.4685	0.4685	0.4685	0.4685	0.4685	0.4685	0.4725	0.4725	0.4582	0.4507	0.4507	0.384	0.4979	0.4582	0.4582	0.4685	0.4619	0.4725	0.4685	0.4725	0.4685	0.4685	0.4685	0.4685	0.4685	0.4685	0.4685	0.4685
		157	0.5901	0.5901	0.5807	0.5901	0.5854	0.5901	0.5951	0.562	0.5901	0.5992	0.5854	0.5854	0.5992	0.5807	0.6043	0.5901	0.5807	0.5992	0.5901	0.5901	0.5901	0.5901	0.5901	0.5901	0.5901	0.5951	0.5951	0.5807	0.5665	0.5665	0.4901	0.6269	0.5807	0.5758	0.5901	0.5807	0.5901	0.5901	0.5992	0.5901	0.5901	0.5901	0.5901	0.5901	0.5901	0.5901	0.5901
		158	0.6531	0.6576	0.6427	0.6531	0.6531	0.6531	0.6576	0.6227	0.662	0.6661	0.6531	0.6531	0.662	0.6427	0.6661	0.6531	0.6427	0.6661	0.6531	0.6531	0.6531	0.6531	0.6531	0.6531	0.6531	0.6576	0.662	0.6427	0.6322	0.6322	0.5456	0.6906	0.6427	0.6427	0.6576	0.6482	0.6576	0.6576	0.662	0.6576	0.6576	0.6531	0.6531	0.6531	0.6531	0.6531	0.6531
		159	0.5854	0.5854	0.5707	0.5854	0.5807	0.5854	0.5854	0.5577	0.5951	0.5951	0.5854	0.5807	0.5951	0.5758	0.6043	0.5854	0.5758	0.5951	0.5854	0.5854	0.5854	0.5854	0.5854	0.5854	0.5854	0.5901	0.5901	0.5758	0.562	0.5665	0.4901	0.6227	0.5758	0.5707	0.5854	0.5807	0.5901	0.5854	0.5951	0.5854	0.5901	0.5854	0.5854	0.5854	0.5854	0.5854	0.5854
		160	0.5951	0.5951	0.5807	0.5951	0.5901	0.5951	0.5951	0.5665	0.6043	0.6043	0.5901	0.5901	0.6043	0.5854	0.6089	0.5901	0.5854	0.6043	0.5951	0.5951	0.5951	0.5951	0.5951	0.5951	0.5951	0.5992	0.5992	0.5854	0.5707	0.5707	0.494	0.6322	0.5854	0.5807	0.5951	0.5854	0.5992	0.5951	0.6043	0.5951	0.5992	0.5951	0.5951	0.5951	0.5951	0.5951	0.5951
		161	0.6089	0.6089	0.5951	0.6089	0.6043	0.6089	0.6089	0.5807	0.6183	0.6183	0.6043	0.6043	0.6183	0.5992	0.6227	0.6089	0.5992	0.6183	0.6089	0.6089	0.6089	0.6089	0.6089	0.6089	0.6089	0.6136	0.6136	0.5992	0.5854	0.5854	0.5055	0.6482	0.5992	0.5951	0.6089	0.5992	0.6136	0.6089	0.6183	0.6089	0.6136	0.6089	0.6089	0.6089	0.6089	0.6089	0.6089
		162	0.5176	0.5211	0.5098	0.5176	0.5139	0.5176	0.5211	0.494	0.5254	0.5296	0.5176	0.5139	0.5254	0.5098	0.5342	0.5176	0.5098	0.5296	0.5176	0.5176	0.5176	0.5176	0.5176	0.5176	0.5176	0.5254	0.5254	0.5098	0.5176	0.4979	0.4292	0.5533	0.5098	0.5055	0.5176	0.5098	0.5211	0.5176	0.5254	0.5176	0.5211	0.5176	0.5176	0.5176	0.5176	0.5176	0.5176
		163	0.4441	0.4441	0.433	0.4441	0.4409	0.4409	0.4441	0.4186	0.4476	0.4507	0.4409	0.4409	0.4507	0.433	0.4541	0.4409	0.433	0.4507	0.4441	0.4409	0.4441	0.4441	0.4441	0.4441	0.4441	0.4476	0.4476	0.433	0.4409	0.4409	0.3566	0.4725	0.433	0.4292	0.4441	0.4369	0.4476	0.4441	0.4507	0.4409	0.4476	0.4409	0.4441	0.4441	0.4441	0.4441	0.4441
		164	0.4256	0.4292	0.4186	0.4292	0.4256	0.4256	0.4292	0.4051	0.433	0.4409	0.4256	0.4256	0.4369	0.4186	0.4369	0.4256	0.4149	0.4369	0.4292	0.4256	0.4256	0.4256	0.4256	0.4256	0.4256	0.433	0.433	0.4186	0.4256	0.4256	0.3426	0.4582	0.4149	0.4149	0.4292	0.422	0.433	0.4292	0.4369	0.4292	0.433	0.4256	0.4256	0.4256	0.4256	0.4256	0.4256
		165	0.4292	0.4292	0.422	0.4292	0.4256	0.4292	0.433	0.4087	0.4369	0.4409	0.4292	0.4256	0.4369	0.4186	0.4409	0.4292	0.4186	0.4409	0.4292	0.4292	0.4292	0.4292	0.4292	0.4292	0.4292	0.4369	0.4369	0.422	0.4292	0.4292	0.346	0.4619	0.4186	0.4186	0.433	0.422	0.433	0.4292	0.4409	0.433	0.4369	0.4292	0.4292	0.4292	0.4292	0.4292	0.4292
		166	0.3053	0.3053	0.2918	0.3053	0.3019	0.3053	0.3087	0.2849	0.3087	0.3149	0.3019	0.3019	0.3117	0.2951	0.3149	0.3053	0.2951	0.3149	0.3053	0.3053	0.3053	0.3053	0.3053	0.3053	0.3053	0.3087	0.3087	0.2951	0.3019	0.3053	0.2951	0.3321	0.2951	0.2951	0.3053	0.2988	0.3019	0.3053	0.3117	0.3053	0.3087	0.3053	0.3117	0.3053	0.3053	0.3053	0.3053
		167	0.3182	0.3182	0.3053	0.3182	0.3149	0.3182	0.3215	0.2988	0.3249	0.3286	0.3182	0.3149	0.3249	0.3087	0.3286	0.3182	0.3087	0.3286	0.3182	0.3182	0.3182	0.3182	0.3182	0.3182	0.3182	0.3249	0.3249	0.3117	0.3182	0.3182	0.3117	0.3494	0.3087	0.3087	0.3182	0.3117	0.3182	0.3182	0.3286	0.3182	0.3215	0.3182	0.3249	0.3182	0.3182	0.3182	0.3182
		168	0.3667	0.3667	0.3494	0.3631	0.3631	0.3631	0.3667	0.3631	0.3704	0.374	0.3631	0.3631	0.3704	0.3566	0.3774	0.3631	0.3566	0.374	0.3667	0.3631	0.3667	0.3667	0.3667	0.3667	0.3667	0.3704	0.3704	0.3566	0.3631	0.3667	0.3566	0.3948	0.3566	0.3529	0.3667	0.3599	0.3631	0.3631	0.374	0.3667	0.3704	0.3631	0.3704	0.3631	0.3667	0.3667	0.3667
		169	0.3566	0.3566	0.3392	0.3529	0.3529	0.3529	0.3566	0.3529	0.3631	0.3631	0.3529	0.3529	0.3631	0.346	0.3667	0.3529	0.346	0.3631	0.3566	0.3529	0.3566	0.3566	0.3566	0.3566	0.3566	0.3599	0.3599	0.346	0.3529	0.3566	0.346	0.384	0.346	0.3426	0.3566	0.3494	0.3529	0.3566	0.3631	0.3566	0.3599	0.3529	0.3631	0.3566	0.3566	0.3566	0.3566
		170	0.391	0.3948	0.3774	0.391	0.3872	0.391	0.3948	0.391	0.3983	0.4017	0.391	0.3872	0.3983	0.384	0.4017	0.391	0.384	0.4017	0.391	0.391	0.3948	0.3948	0.391	0.391	0.391	0.3948	0.3948	0.384	0.391	0.391	0.384	0.4186	0.384	0.3807	0.391	0.3872	0.3872	0.391	0.3983	0.391	0.3983	0.391	0.3983	0.391	0.391	0.391	0.391
		171	0.4292	0.4292	0.4149	0.4292	0.4256	0.4256	0.433	0.4292	0.433	0.4369	0.4256	0.4256	0.433	0.422	0.4369	0.4292	0.4186	0.4369	0.4292	0.4256	0.4292	0.4292	0.4292	0.4292	0.4292	0.433	0.433	0.422	0.4256	0.4292	0.422	0.4582	0.4186	0.4186	0.4292	0.422	0.422	0.4292	0.4369	0.4292	0.433	0.4292	0.4369	0.4292	0.4292	0.4292	0.4292
		172	0.3249	0.3249	0.3053	0.3249	0.3215	0.3249	0.3286	0.3249	0.3321	0.3321	0.3249	0.3215	0.3286	0.3182	0.3321	0.3249	0.3182	0.3321	0.3249	0.3249	0.3356	0.3249	0.3249	0.3249	0.3249	0.3286	0.3286	0.3182	0.3249	0.3249	0.3215	0.3249	0.3182	0.3182	0.3249	0.3215	0.3149	0.3249	0.3321	0.3249	0.3321	0.3249	0.3392	0.3249	0.3249	0.3249	0.3249
		173	0.391	0.391	0.3704	0.391	0.3872	0.391	0.3948	0.391	0.3983	0.3983	0.3872	0.3872	0.3948	0.384	0.3983	0.391	0.384	0.3948	0.391	0.391	0.4017	0.391	0.391	0.391	0.391	0.391	0.391	0.384	0.3872	0.391	0.3872	0.391	0.384	0.3807	0.391	0.3872	0.3774	0.391	0.3948	0.391	0.3948	0.3872	0.4051	0.391	0.391	0.391	0.391
		174	0.4901	0.4901	0.4685	0.4901	0.4864	0.4901	0.494	0.4901	0.4979	0.4979	0.4901	0.4864	0.494	0.4864	0.4979	0.4901	0.4831	0.494	0.4901	0.4901	0.5017	0.4901	0.4901	0.4901	0.4901	0.4901	0.494	0.4864	0.4901	0.4901	0.4864	0.4901	0.4831	0.4831	0.494	0.4864	0.4801	0.4901	0.494	0.494	0.4979	0.4901	0.5055	0.4901	0.4901	0.4901	0.4901
		175	0.4864	0.4864	0.4685	0.4901	0.4831	0.4864	0.4901	0.4864	0.494	0.494	0.4864	0.4831	0.4901	0.4831	0.494	0.4864	0.4831	0.494	0.4864	0.4864	0.4979	0.4901	0.4864	0.4864	0.4864	0.4864	0.4901	0.4831	0.4864	0.4864	0.4831	0.4864	0.4831	0.4801	0.4901	0.4831	0.4766	0.4864	0.4901	0.4901	0.494	0.4864	0.5017	0.4864	0.4864	0.4864	0.4864
		176	0.4831	0.4831	0.4652	0.4831	0.4801	0.4831	0.4864	0.4831	0.4901	0.4901	0.4831	0.4801	0.4864	0.4801	0.4901	0.4831	0.4766	0.4864	0.4831	0.4831	0.494	0.4831	0.4831	0.4831	0.4831	0.4831	0.4864	0.4801	0.4801	0.4801	0.4801	0.4831	0.4766	0.4766	0.4864	0.4801	0.4685	0.4831	0.4864	0.4831	0.4901	0.4831	0.4979	0.4831	0.4831	0.4831	0.4831
		177	0.4864	0.4864	0.4652	0.4864	0.4831	0.4864	0.4901	0.4864	0.494	0.494	0.4831	0.4831	0.4901	0.4831	0.494	0.4864	0.4801	0.4901	0.4864	0.4864	0.4979	0.4864	0.4864	0.4864	0.4864	0.4864	0.4901	0.4801	0.4831	0.4831	0.4831	0.4864	0.4801	0.4801	0.4901	0.4831	0.4725	0.4864	0.4901	0.4864	0.494	0.4831	0.5017	0.4831	0.4864	0.4864	0.4864
		178	0.4051	0.4051	0.3872	0.4051	0.4017	0.4051	0.4087	0.4051	0.4119	0.5017	0.4051	0.4017	0.4087	0.4017	0.4119	0.4087	0.3983	0.4119	0.4051	0.4051	0.4149	0.4087	0.4051	0.4051	0.4051	0.4087	0.4087	0.4017	0.4051	0.4051	0.4017	0.4087	0.3983	0.3983	0.4087	0.4017	0.3948	0.4051	0.4119	0.4051	0.4119	0.4051	0.4186	0.4051	0.4051	0.4051	0.4051
		179	0.3807	0.3807	0.3631	0.384	0.3774	0.3807	0.384	0.3807	0.3807	0.4766	0.3807	0.3774	0.3872	0.3774	0.391	0.384	0.374	0.3872	0.384	0.3807	0.3948	0.384	0.3807	0.3807	0.3807	0.384	0.3872	0.3774	0.3807	0.3807	0.3774	0.384	0.374	0.374	0.384	0.3774	0.3704	0.3807	0.3872	0.3807	0.391	0.3807	0.3948	0.3807	0.3807	0.384	0.3807
		180	0.4369	0.4369	0.4186	0.4369	0.433	0.4369	0.4409	0.4369	0.4369	0.5342	0.4087	0.433	0.4409	0.433	0.4441	0.4369	0.4292	0.4409	0.4369	0.4369	0.4507	0.4369	0.4369	0.4369	0.4369	0.4369	0.4409	0.4292	0.4369	0.433	0.433	0.4369	0.3392	0.4292	0.4409	0.433	0.422	0.4369	0.4441	0.4369	0.4441	0.4369	0.4507	0.4369	0.4369	0.4369	0.4369
		181	0.4541	0.4541	0.4369	0.4541	0.4507	0.4541	0.4582	0.4541	0.4541	0.5533	0.4256	0.4507	0.4582	0.4507	0.4619	0.4541	0.4476	0.4582	0.4541	0.4541	0.4685	0.4541	0.4541	0.4541	0.4541	0.4541	0.4582	0.4476	0.4541	0.4507	0.4507	0.4582	0.3566	0.4476	0.4582	0.4507	0.4409	0.4541	0.4619	0.4541	0.4619	0.4541	0.4685	0.4541	0.4541	0.4541	0.4541
		182	0.4476	0.4476	0.4256	0.4476	0.4441	0.4476	0.4507	0.4441	0.4476	0.5456	0.4186	0.4441	0.4507	0.4409	0.4541	0.4476	0.4409	0.4507	0.4476	0.4476	0.4582	0.4476	0.4476	0.4476	0.4476	0.4476	0.4507	0.4409	0.4441	0.4441	0.4409	0.4476	0.3494	0.4409	0.4476	0.4409	0.433	0.4476	0.4507	0.4476	0.4541	0.4441	0.4619	0.4441	0.4441	0.4476	0.4476
		183	0.4979	0.4979	0.4766	0.4979	0.494	0.4979	0.5017	0.4979	0.4979	0.6089	0.4685	0.494	0.5017	0.494	0.5055	0.4979	0.4901	0.5017	0.4979	0.4979	0.5139	0.4979	0.4979	0.4979	0.4979	0.4979	0.5017	0.4901	0.4979	0.494	0.494	0.4979	0.3983	0.4119	0.5017	0.494	0.4831	0.4979	0.5017	0.4979	0.5055	0.4979	0.5139	0.494	0.4979	0.4979	0.4979
		184	0.4864	0.4864	0.4652	0.4864	0.4831	0.4864	0.4901	0.4864	0.4864	0.5951	0.4582	0.4507	0.4901	0.4831	0.494	0.4864	0.4801	0.4901	0.4864	0.4864	0.5017	0.4864	0.4864	0.4864	0.4864	0.4864	0.4901	0.4801	0.4831	0.4831	0.4831	0.4864	0.3872	0.4017	0.4901	0.4831	0.4725	0.4864	0.4901	0.4864	0.494	0.4864	0.5017	0.4831	0.4831	0.4864	0.4864
		185	0.4119	0.4149	0.391	0.4119	0.4087	0.4119	0.4149	0.4119	0.4119	0.5098	0.384	0.3807	0.4186	0.4087	0.422	0.4149	0.4051	0.4186	0.4119	0.4149	0.4292	0.4149	0.4119	0.4119	0.4119	0.4149	0.4149	0.4051	0.4119	0.4119	0.4087	0.4149	0.3149	0.3286	0.4149	0.4087	0.4017	0.4119	0.4186	0.4119	0.422	0.4119	0.4256	0.4119	0.4119	0.4119	0.4119
		186	0.4119	0.4119	0.391	0.4119	0.4087	0.4119	0.4149	0.4087	0.4119	0.5055	0.3807	0.3774	0.4149	0.4051	0.4186	0.4119	0.4017	0.4149	0.4119	0.4119	0.4256	0.4119	0.4119	0.4119	0.4119	0.4119	0.4149	0.4017	0.4087	0.4087	0.4051	0.4119	0.3149	0.3286	0.433	0.4051	0.3983	0.4119	0.4149	0.4087	0.4186	0.4087	0.422	0.4087	0.4087	0.4119	0.4087
		187	0.4831	0.4831	0.4685	0.4831	0.4801	0.4831	0.4864	0.4831	0.4831	0.5951	0.4541	0.4476	0.5577	0.4766	0.494	0.4831	0.4766	0.4901	0.4831	0.4831	0.4979	0.4864	0.4831	0.4831	0.4831	0.4864	0.4864	0.4766	0.4831	0.4801	0.4766	0.4864	0.384	0.3983	0.5055	0.4801	0.4766	0.4831	0.4901	0.4831	0.494	0.4831	0.4901	0.4831	0.4801	0.4831	0.4801
		188	0.4725	0.4725	0.4582	0.4725	0.4685	0.4725	0.4766	0.4725	0.4725	0.5807	0.4441	0.4369	0.5456	0.4652	0.4831	0.4725	0.4619	0.4801	0.4725	0.4725	0.4864	0.4766	0.4725	0.4725	0.4725	0.4725	0.4766	0.4652	0.4685	0.4685	0.4652	0.4725	0.374	0.3872	0.4979	0.4685	0.4652	0.4725	0.4801	0.4725	0.4831	0.4725	0.4801	0.4685	0.4685	0.4725	0.4685
		189	0.4766	0.4766	0.4619	0.4766	0.4725	0.4766	0.4801	0.4725	0.4725	0.5854	0.4441	0.4409	0.5493	0.4685	0.4831	0.4766	0.4652	0.4801	0.4766	0.4766	0.4901	0.4766	0.4766	0.4766	0.4766	0.4766	0.4801	0.4685	0.4725	0.4725	0.4685	0.4766	0.374	0.391	0.4979	0.4186	0.4685	0.4766	0.4831	0.4725	0.4864	0.4725	0.4831	0.4725	0.4725	0.4766	0.4725
		190	0.4864	0.4901	0.4725	0.4901	0.4864	0.4864	0.4901	0.4864	0.4864	0.5992	0.4582	0.4541	0.562	0.4831	0.4979	0.4864	0.4801	0.494	0.4864	0.4901	0.5017	0.4901	0.4864	0.4864	0.4864	0.4901	0.494	0.4801	0.4831	0.4831	0.4801	0.4901	0.3872	0.4017	0.5139	0.4292	0.4801	0.4864	0.494	0.4864	0.4979	0.4864	0.494	0.4831	0.4831	0.4864	0.4831
		191	0.4087	0.4087	0.3948	0.4087	0.4051	0.4087	0.4119	0.4051	0.4087	0.5055	0.3774	0.374	0.4766	0.4017	0.4186	0.4087	0.3983	0.4149	0.4087	0.4087	0.422	0.4087	0.4087	0.4087	0.4087	0.4087	0.4119	0.3983	0.4051	0.4051	0.3983	0.4119	0.3087	0.3249	0.4292	0.3529	0.4017	0.4087	0.4149	0.4051	0.4186	0.4051	0.4149	0.4051	0.4051	0.4087	0.4051
		192	0.4051	0.4051	0.391	0.4051	0.4017	0.4051	0.4087	0.4017	0.4051	0.5017	0.3774	0.3704	0.4725	0.3983	0.4149	0.4051	0.3948	0.4119	0.4051	0.4051	0.4186	0.4051	0.4051	0.4051	0.4051	0.4087	0.4119	0.3983	0.4017	0.4017	0.3983	0.4087	0.3053	0.3215	0.4292	0.3494	0.3983	0.4051	0.4149	0.4051	0.4149	0.4051	0.4119	0.4017	0.4017	0.4051	0.4017
		193	0.4831	0.4831	0.4766	0.4864	0.4801	0.4831	0.4864	0.4801	0.4831	0.5951	0.4507	0.4476	0.562	0.4766	0.494	0.4831	0.4725	0.4901	0.4831	0.4831	0.4901	0.4864	0.4831	0.4831	0.4831	0.4864	0.4901	0.4725	0.4801	0.4801	0.4725	0.4864	0.3807	0.3983	0.5098	0.4256	0.4831	0.4864	0.494	0.4831	0.494	0.4831	0.4831	0.4801	0.4801	0.4831	0.4766
		194	0.4979	0.5017	0.4901	0.5017	0.494	0.4979	0.5017	0.494	0.4979	0.6136	0.4685	0.4652	0.5807	0.4901	0.5098	0.4979	0.4864	0.5055	0.4979	0.4979	0.5055	0.5017	0.4979	0.4979	0.4979	0.5017	0.5055	0.4901	0.494	0.494	0.4864	0.5017	0.3948	0.4119	0.5254	0.4409	0.4979	0.5017	0.5098	0.4979	0.5098	0.4979	0.4979	0.494	0.494	0.5017	0.494
		195	0.4051	0.4087	0.3983	0.4087	0.4017	0.4051	0.4087	0.4051	0.4051	0.5055	0.3774	0.374	0.4766	0.3983	0.4149	0.4051	0.3948	0.4119	0.4051	0.4051	0.4119	0.4087	0.4051	0.4051	0.4051	0.4119	0.4119	0.3983	0.4051	0.4017	0.3948	0.4119	0.3053	0.3215	0.4292	0.3494	0.3566	0.4087	0.4186	0.4051	0.4186	0.4051	0.4051	0.4051	0.4017	0.4087	0.4017
		196	0.3494	0.3494	0.3426	0.3494	0.346	0.346	0.3529	0.346	0.346	0.4441	0.3182	0.3149	0.4186	0.3392	0.3599	0.3494	0.3356	0.3566	0.3494	0.3494	0.3529	0.3494	0.346	0.3494	0.3494	0.3529	0.3529	0.3392	0.346	0.3426	0.3356	0.3529	0.247	0.2645	0.3704	0.2918	0.2988	0.3494	0.3599	0.346	0.3599	0.346	0.346	0.346	0.3426	0.3494	0.3426
		197	0.346	0.346	0.3392	0.346	0.3426	0.3426	0.3494	0.3426	0.3426	0.4409	0.3149	0.3117	0.4149	0.3356	0.3566	0.346	0.3321	0.3529	0.346	0.346	0.3529	0.346	0.3426	0.346	0.346	0.3494	0.3529	0.3356	0.3426	0.3426	0.3321	0.3494	0.2436	0.2609	0.3667	0.2884	0.2951	0.346	0.3566	0.3426	0.3566	0.3426	0.346	0.3426	0.3392	0.346	0.3392
		198	0.3529	0.3529	0.346	0.3529	0.3494	0.3494	0.3566	0.3494	0.3494	0.4476	0.3215	0.3182	0.422	0.3426	0.3631	0.3529	0.3392	0.3599	0.3529	0.3529	0.3566	0.3566	0.3494	0.3529	0.3529	0.3566	0.3566	0.3426	0.3494	0.346	0.3392	0.3566	0.2503	0.268	0.3774	0.2951	0.3019	0.3529	0.3631	0.3494	0.3631	0.3494	0.3494	0.3494	0.346	0.3529	0.346
		199	0.4186	0.422	0.4149	0.422	0.4149	0.4186	0.422	0.4149	0.4186	0.4292	0.391	0.384	0.4901	0.4119	0.4292	0.422	0.4087	0.4256	0.4186	0.4186	0.4256	0.422	0.4186	0.4186	0.4186	0.4256	0.4256	0.4087	0.4186	0.4149	0.4087	0.422	0.3182	0.3356	0.4441	0.3631	0.3667	0.422	0.4292	0.4186	0.4292	0.4186	0.4186	0.4186	0.4149	0.422	0.4119
		200	0.4507	0.4541	0.4476	0.4541	0.4507	0.4507	0.4541	0.4507	0.4507	0.4652	0.422	0.4186	0.5254	0.4476	0.4619	0.4541	0.4409	0.4582	0.4541	0.4507	0.4582	0.4541	0.4507	0.4507	0.4507	0.4582	0.4582	0.4441	0.4507	0.4476	0.4409	0.4541	0.3494	0.3704	0.4766	0.3948	0.3983	0.4541	0.4619	0.4507	0.4652	0.4507	0.4541	0.4507	0.4507	0.4541	0.4476
		201	0.433	0.4369	0.4292	0.4369	0.433	0.433	0.4369	0.433	0.433	0.4476	0.4292	0.4017	0.5055	0.4292	0.4409	0.4369	0.422	0.4409	0.4369	0.433	0.4409	0.4369	0.433	0.433	0.433	0.4409	0.4409	0.4256	0.433	0.4292	0.4256	0.4369	0.422	0.3529	0.4582	0.3774	0.3807	0.4369	0.4441	0.433	0.4476	0.433	0.4369	0.433	0.433	0.4369	0.4292
		202	0.3215	0.3215	0.3182	0.3249	0.3182	0.3215	0.3249	0.3182	0.3215	0.3356	0.3182	0.2884	0.391	0.3149	0.3286	0.3215	0.3087	0.3286	0.3215	0.3215	0.3286	0.3249	0.3215	0.3215	0.3215	0.3249	0.3286	0.3117	0.3182	0.3182	0.3117	0.3249	0.3087	0.2399	0.346	0.268	0.2715	0.3215	0.3321	0.3215	0.3356	0.3215	0.3215	0.3182	0.3182	0.3249	0.3149
		203	0.3182	0.3182	0.3149	0.3182	0.3149	0.3149	0.3215	0.3149	0.3149	0.3286	0.3149	0.2849	0.384	0.2503	0.3249	0.3182	0.3053	0.3249	0.3182	0.3149	0.3215	0.3215	0.3149	0.3182	0.3182	0.3215	0.3249	0.3087	0.3149	0.3117	0.3087	0.3215	0.3053	0.2364	0.3426	0.2645	0.268	0.3182	0.3286	0.3182	0.3286	0.3149	0.3182	0.3149	0.3149	0.3182	0.3117
		204	0.3215	0.3215	0.3182	0.3215	0.3182	0.3182	0.3215	0.3182	0.3182	0.3321	0.3182	0.2884	0.3872	0.2541	0.3249	0.3215	0.3087	0.3286	0.3215	0.3182	0.3249	0.3215	0.3182	0.3215	0.3215	0.3249	0.3249	0.3117	0.3182	0.3149	0.3087	0.3249	0.3087	0.3149	0.3426	0.2645	0.2715	0.3215	0.3321	0.3182	0.3321	0.3182	0.3215	0.3182	0.3182	0.3215	0.3117
		205	0.3807	0.3807	0.3774	0.384	0.3774	0.3807	0.384	0.3774	0.3807	0.391	0.3774	0.3774	0.4476	0.3149	0.3872	0.3807	0.3704	0.3872	0.3807	0.3774	0.3872	0.384	0.3807	0.3807	0.3807	0.384	0.3872	0.3704	0.3774	0.3774	0.3704	0.384	0.3704	0.374	0.4051	0.3249	0.3286	0.3807	0.391	0.3807	0.391	0.3774	0.3807	0.3774	0.3807	0.384	0.374
		206	0.4051	0.4051	0.4017	0.4051	0.4017	0.4017	0.4051	0.4017	0.4017	0.4149	0.4017	0.4017	0.4685	0.3356	0.4087	0.4051	0.391	0.4087	0.4051	0.4017	0.4087	0.4051	0.4017	0.4051	0.4051	0.4087	0.4087	0.3948	0.4017	0.3983	0.3948	0.4087	0.391	0.3983	0.4256	0.3494	0.3529	0.4051	0.4119	0.4051	0.4149	0.4017	0.4051	0.4017	0.4017	0.4051	0.3983
		207	0.3566	0.3599	0.3566	0.3599	0.3529	0.3566	0.3599	0.3566	0.3566	0.3704	0.3529	0.3529	0.422	0.2918	0.3631	0.3599	0.346	0.3631	0.3566	0.3566	0.3631	0.3599	0.3566	0.3566	0.3566	0.3631	0.3631	0.3494	0.3566	0.3529	0.346	0.3599	0.346	0.3494	0.3631	0.3019	0.3087	0.3599	0.3667	0.3566	0.3704	0.3566	0.3566	0.3566	0.3566	0.3599	0.3494
		208	0.3631	0.3631	0.3599	0.3667	0.3599	0.3631	0.3667	0.3599	0.3631	0.374	0.3599	0.3599	0.3704	0.2988	0.3704	0.3631	0.3529	0.3704	0.3631	0.3631	0.3704	0.3667	0.3631	0.3631	0.3631	0.3667	0.3704	0.3566	0.3631	0.3599	0.3529	0.3667	0.3529	0.3566	0.3667	0.3087	0.3117	0.3631	0.374	0.3631	0.374	0.3631	0.3631	0.3631	0.3599	0.3631	0.3566
		209	0.3774	0.3774	0.374	0.3774	0.3704	0.374	0.3774	0.374	0.374	0.3872	0.374	0.3704	0.384	0.3087	0.384	0.3774	0.3631	0.384	0.3774	0.374	0.384	0.3774	0.374	0.3774	0.3774	0.3807	0.3807	0.3667	0.374	0.374	0.3667	0.3807	0.3631	0.3704	0.3807	0.3182	0.3249	0.3774	0.3872	0.3774	0.3872	0.374	0.3774	0.374	0.374	0.3774	0.3667
		210	0.3019	0.3019	0.2988	0.3019	0.2988	0.2988	0.3053	0.2988	0.3019	0.3117	0.2988	0.2988	0.3087	0.2328	0.3087	0.3019	0.2918	0.3117	0.3019	0.3019	0.3087	0.3053	0.3019	0.3019	0.3019	0.3087	0.3087	0.2918	0.3019	0.2988	0.2918	0.3053	0.2918	0.2951	0.3053	0.2951	0.2503	0.3019	0.3117	0.3019	0.3117	0.3019	0.3019	0.3019	0.2988	0.3019	0.2951
		211	0.3019	0.3053	0.3019	0.3053	0.2988	0.3019	0.3053	0.3019	0.3019	0.3149	0.3019	0.2988	0.3117	0.2364	0.3117	0.3053	0.2918	0.3117	0.3019	0.3019	0.3087	0.3053	0.3019	0.3019	0.3019	0.3087	0.3087	0.2951	0.3019	0.2988	0.2918	0.3087	0.2918	0.2988	0.3053	0.2951	0.2541	0.3053	0.3149	0.3019	0.3149	0.3019	0.3019	0.3019	0.2988	0.3053	0.2951
		212	0.3872	0.3872	0.3872	0.3872	0.3807	0.384	0.3872	0.384	0.3872	0.3983	0.384	0.3807	0.3948	0.3215	0.3948	0.3872	0.3774	0.3948	0.3872	0.3872	0.3948	0.391	0.3872	0.3872	0.3872	0.3948	0.391	0.3774	0.3872	0.384	0.3774	0.391	0.3774	0.3807	0.391	0.3807	0.3356	0.3872	0.3983	0.3872	0.3983	0.3872	0.3872	0.3872	0.384	0.3872	0.3807
		213	0.4087	0.4087	0.4051	0.4087	0.4017	0.4051	0.4087	0.4051	0.4051	0.4149	0.4051	0.4017	0.4149	0.3392	0.4149	0.4087	0.3983	0.4119	0.4051	0.4051	0.4119	0.4087	0.4087	0.4087	0.4087	0.4119	0.4119	0.3983	0.4051	0.4051	0.3983	0.4119	0.3983	0.4017	0.4087	0.3983	0.3566	0.4087	0.4149	0.4051	0.4149	0.4051	0.4087	0.4051	0.4017	0.4087	0.4017
		214	0.4652	0.4685	0.4652	0.4685	0.4619	0.4652	0.4685	0.4652	0.4652	0.4766	0.4652	0.4619	0.4766	0.4017	0.4766	0.4652	0.4582	0.4725	0.4652	0.4652	0.4725	0.4685	0.4652	0.4652	0.4652	0.4725	0.4685	0.4582	0.4652	0.4619	0.4582	0.4685	0.4582	0.4619	0.4685	0.4619	0.4149	0.4685	0.4766	0.4652	0.4766	0.4652	0.4685	0.4652	0.4619	0.4685	0.4619
		215	0.4119	0.4119	0.4087	0.4119	0.4051	0.4087	0.4119	0.4087	0.4119	0.4186	0.4087	0.4051	0.4186	0.3426	0.4186	0.4119	0.4017	0.4149	0.4087	0.4119	0.4149	0.4119	0.4119	0.4119	0.4119	0.4149	0.4149	0.4017	0.4119	0.4087	0.4017	0.4149	0.4017	0.4051	0.4119	0.4051	0.3599	0.4119	0.4186	0.4087	0.4186	0.4087	0.4119	0.4119	0.4051	0.4119	0.4051
		216	0.494	0.494	0.494	0.494	0.4901	0.494	0.4979	0.494	0.494	0.5055	0.494	0.4901	0.5017	0.4256	0.5055	0.494	0.4864	0.5017	0.494	0.494	0.5017	0.4979	0.494	0.494	0.494	0.5017	0.4979	0.4864	0.494	0.4901	0.4864	0.4979	0.4864	0.4864	0.4979	0.4864	0.494	0.4979	0.5055	0.494	0.5055	0.494	0.494	0.494	0.4901	0.4979	0.4901
		217	0.5665	0.5665	0.5665	0.5665	0.562	0.5665	0.5707	0.5665	0.5665	0.5758	0.5665	0.562	0.5758	0.4901	0.5807	0.5665	0.5577	0.5758	0.5665	0.5665	0.5758	0.5707	0.5665	0.5665	0.5665	0.5707	0.5707	0.5577	0.5665	0.562	0.5577	0.5707	0.5577	0.5577	0.5707	0.5577	0.5665	0.5665	0.5758	0.562	0.5758	0.5665	0.5665	0.5665	0.562	0.5707	0.562
		218	0.5707	0.5707	0.5707	0.5707	0.5665	0.5707	0.5758	0.5707	0.5707	0.5807	0.5665	0.5665	0.5807	0.494	0.5807	0.5707	0.562	0.5758	0.5707	0.5707	0.5807	0.5758	0.5707	0.5707	0.5707	0.5758	0.5758	0.562	0.5707	0.5665	0.562	0.5758	0.562	0.562	0.5758	0.562	0.5707	0.5707	0.5807	0.5665	0.5807	0.5707	0.5707	0.5707	0.5665	0.5758	0.5665
		219	0.433	0.433	0.433	0.433	0.4292	0.433	0.4369	0.433	0.433	0.4409	0.433	0.4292	0.4409	0.3667	0.4441	0.433	0.4256	0.4409	0.433	0.433	0.4476	0.433	0.433	0.433	0.433	0.4369	0.4369	0.4256	0.433	0.4292	0.4256	0.4369	0.4256	0.4256	0.433	0.4256	0.4256	0.433	0.4409	0.4292	0.4409	0.433	0.4409	0.433	0.4292	0.433	0.4256
		220	0.4369	0.4369	0.4369	0.4369	0.433	0.433	0.4369	0.433	0.4369	0.4441	0.433	0.433	0.4441	0.3704	0.4441	0.433	0.4292	0.4409	0.4369	0.4369	0.4507	0.4369	0.4369	0.4369	0.4369	0.4409	0.4409	0.4292	0.4369	0.433	0.4292	0.4409	0.4292	0.4292	0.4369	0.4292	0.4292	0.4369	0.4441	0.433	0.4441	0.4369	0.4441	0.4369	0.433	0.4369	0.4292
		221	0.433	0.433	0.433	0.433	0.4292	0.433	0.4369	0.433	0.433	0.4409	0.433	0.4292	0.4409	0.3667	0.4441	0.433	0.4256	0.4409	0.433	0.433	0.4476	0.433	0.433	0.433	0.433	0.4369	0.4369	0.4256	0.433	0.433	0.4256	0.4369	0.4256	0.4256	0.4369	0.4256	0.4256	0.433	0.4409	0.4292	0.4409	0.433	0.4409	0.433	0.4292	0.433	0.4256
		222	0.3631	0.3631	0.3631	0.3631	0.3599	0.3631	0.3667	0.3631	0.3667	0.374	0.3631	0.3599	0.374	0.2988	0.374	0.3631	0.3566	0.3704	0.3631	0.3667	0.3774	0.3667	0.3667	0.3631	0.3631	0.3704	0.3667	0.3566	0.3631	0.3631	0.3566	0.3667	0.3566	0.3566	0.3667	0.3566	0.3599	0.3631	0.374	0.3599	0.374	0.3631	0.3704	0.3631	0.3599	0.3667	0.3566
		223	0.4582	0.4582	0.4582	0.4582	0.4541	0.4582	0.4619	0.4541	0.4582	0.4652	0.4582	0.4541	0.4652	0.391	0.4685	0.4582	0.4507	0.4652	0.4582	0.4582	0.4725	0.4582	0.4582	0.4582	0.4582	0.4619	0.4619	0.4507	0.4582	0.4582	0.4507	0.4619	0.4507	0.4507	0.4582	0.4507	0.4507	0.4582	0.4652	0.4541	0.4652	0.4582	0.4652	0.4582	0.4541	0.4582	0.4507
		224	0.3807	0.3807	0.3807	0.3807	0.374	0.3774	0.3807	0.3774	0.3807	0.3872	0.3774	0.374	0.3872	0.374	0.391	0.3774	0.3704	0.3872	0.3774	0.3807	0.3948	0.3807	0.3807	0.3807	0.3807	0.384	0.384	0.3704	0.3807	0.3774	0.3704	0.384	0.3704	0.374	0.3807	0.374	0.374	0.3807	0.3872	0.374	0.3872	0.3774	0.384	0.3807	0.374	0.3807	0.374
		225	0.3872	0.3872	0.3872	0.3872	0.384	0.3872	0.3872	0.384	0.3872	0.3948	0.384	0.384	0.3948	0.3807	0.3983	0.384	0.3807	0.3948	0.3872	0.3872	0.4017	0.3872	0.3872	0.3872	0.3872	0.391	0.391	0.3807	0.3872	0.3872	0.3774	0.391	0.3807	0.3807	0.3872	0.3807	0.3807	0.3872	0.3948	0.384	0.3948	0.384	0.3948	0.3872	0.3807	0.3872	0.3807
		226	0.3182	0.3182	0.3182	0.3182	0.3149	0.3182	0.3182	0.3149	0.3182	0.3249	0.3149	0.3117	0.3249	0.3117	0.4087	0.3149	0.3087	0.3249	0.3182	0.3182	0.3321	0.3182	0.3182	0.3182	0.3182	0.3215	0.3215	0.3087	0.3182	0.3149	0.3087	0.3215	0.3087	0.3117	0.3182	0.3117	0.3117	0.3182	0.3249	0.3117	0.3249	0.3149	0.3249	0.3182	0.3117	0.3182	0.3117
		227	0.3426	0.3426	0.3426	0.3426	0.3426	0.3426	0.3426	0.3426	0.346	0.3494	0.3426	0.3392	0.3529	0.3356	0.433	0.3426	0.3356	0.3494	0.3426	0.346	0.3566	0.3426	0.346	0.3426	0.3426	0.346	0.346	0.3356	0.3426	0.3426	0.3356	0.3494	0.3356	0.3356	0.3426	0.3392	0.3392	0.346	0.3529	0.3392	0.3494	0.3426	0.3494	0.3426	0.3392	0.3426	0.3356
		228	0.2783	0.2783	0.2783	0.2783	0.2752	0.2783	0.2752	0.2752	0.2817	0.2849	0.2783	0.2715	0.2849	0.2715	0.3667	0.2752	0.2715	0.2849	0.2783	0.2783	0.2988	0.2783	0.2783	0.2783	0.2783	0.2783	0.2817	0.2715	0.2783	0.2783	0.2715	0.2817	0.2715	0.2715	0.2783	0.2752	0.2645	0.2783	0.2849	0.2715	0.2849	0.2752	0.2884	0.2783	0.2715	0.2783	0.2715
		229	0.3286	0.3286	0.3286	0.3286	0.3286	0.3286	0.3286	0.3286	0.3321	0.3356	0.3286	0.3249	0.3356	0.3249	0.4186	0.3286	0.3249	0.3356	0.3286	0.3321	0.3494	0.3286	0.3321	0.3286	0.3286	0.3321	0.3321	0.3215	0.3286	0.3286	0.3249	0.3321	0.3249	0.3249	0.3286	0.3249	0.3149	0.3286	0.3356	0.3249	0.3356	0.3286	0.3426	0.3286	0.3249	0.3286	0.3249
		230	0.3087	0.3087	0.3087	0.3087	0.3053	0.3087	0.3087	0.3087	0.3117	0.3149	0.3087	0.3053	0.3149	0.3019	0.3948	0.3053	0.3019	0.3149	0.3087	0.3117	0.3286	0.3087	0.3117	0.3087	0.3087	0.3087	0.3117	0.3019	0.3087	0.3087	0.3019	0.3117	0.3019	0.3053	0.3087	0.3053	0.2951	0.3087	0.3149	0.3053	0.3149	0.3087	0.3215	0.3087	0.3019	0.3087	0.3019
		231	0.384	0.384	0.384	0.384	0.384	0.384	0.384	0.384	0.3872	0.391	0.384	0.3807	0.391	0.3807	0.4725	0.384	0.3807	0.391	0.384	0.3872	0.4051	0.384	0.3872	0.384	0.384	0.384	0.3872	0.3774	0.384	0.384	0.3807	0.3872	0.3807	0.3807	0.384	0.3807	0.3704	0.384	0.3872	0.3807	0.391	0.384	0.3983	0.384	0.3807	0.384	0.3807
		232	0.2752	0.2752	0.2752	0.2752	0.2715	0.2752	0.2752	0.2715	0.2783	0.2783	0.2715	0.2715	0.2783	0.268	0.3599	0.2715	0.268	0.2817	0.2752	0.2752	0.3019	0.2715	0.2752	0.2752	0.2752	0.2752	0.2783	0.268	0.2715	0.2752	0.2715	0.2783	0.268	0.268	0.2752	0.2715	0.2541	0.2752	0.2783	0.2715	0.2783	0.2715	0.2918	0.2715	0.268	0.2715	0.268
		233	0.2328	0.2328	0.2328	0.2328	0.2328	0.2328	0.2292	0.2292	0.2364	0.2399	0.2292	0.2292	0.2399	0.2258	0.3215	0.2292	0.2258	0.2399	0.2328	0.2364	0.2609	0.2292	0.2364	0.2328	0.2328	0.2328	0.2364	0.2258	0.2292	0.2328	0.2292	0.2364	0.2258	0.2258	0.2328	0.2292	0.2164	0.2328	0.2364	0.2292	0.2399	0.2292	0.2503	0.2292	0.2258	0.2292	0.2258
		234	0.2164	0.2164	0.2164	0.2164	0.2129	0.2164	0.2129	0.2129	0.2193	0.2224	0.2129	0.2129	0.2224	0.2094	0.3019	0.2129	0.2094	0.2224	0.2164	0.2164	0.2436	0.2129	0.2164	0.2164	0.2164	0.2164	0.2193	0.2094	0.2129	0.2164	0.2094	0.2193	0.2094	0.2094	0.2164	0.2129	0.2002	0.2129	0.2193	0.2129	0.2224	0.2129	0.2328	0.2129	0.2094	0.2129	0.2094
		235	0.2094	0.2094	0.2094	0.2094	0.2094	0.2094	0.2094	0.2094	0.2129	0.2164	0.2064	0.2064	0.2164	0.2034	0.2988	0.2064	0.2034	0.2193	0.2094	0.2129	0.2364	0.2064	0.2129	0.2094	0.2094	0.2094	0.2129	0.2034	0.2064	0.2094	0.2064	0.2129	0.2034	0.2034	0.2094	0.2094	0.1942	0.2094	0.2129	0.2064	0.2164	0.2064	0.2258	0.2064	0.2064	0.2064	0.2034
		236	0.2328	0.2328	0.2328	0.2328	0.2328	0.2328	0.2328	0.2328	0.2399	0.2436	0.2328	0.2292	0.2399	0.2258	0.3215	0.2328	0.2258	0.2436	0.2364	0.2364	0.2645	0.2292	0.2364	0.2328	0.2328	0.2328	0.2364	0.2292	0.2328	0.2364	0.2292	0.2364	0.2258	0.2258	0.2328	0.2328	0.2193	0.2328	0.2399	0.2292	0.2436	0.2328	0.2503	0.2328	0.2292	0.2292	0.2258
		237	0.2436	0.2436	0.2436	0.2436	0.2399	0.2436	0.2399	0.2399	0.247	0.2503	0.2399	0.2364	0.247	0.2328	0.3286	0.2399	0.2328	0.2503	0.2436	0.2436	0.2715	0.2399	0.2436	0.2436	0.2436	0.2399	0.2436	0.2364	0.2399	0.2436	0.2364	0.2436	0.2328	0.2328	0.2399	0.2399	0.2258	0.2399	0.247	0.2399	0.2503	0.2399	0.2575	0.2399	0.2364	0.2364	0.2328
		238	0.2436	0.2436	0.2436	0.2436	0.2399	0.2436	0.2399	0.2399	0.247	0.2503	0.2399	0.2364	0.247	0.2328	0.3286	0.2399	0.2364	0.2503	0.2436	0.2436	0.2715	0.2399	0.2436	0.2436	0.2436	0.2399	0.2436	0.2364	0.2399	0.2436	0.2364	0.2436	0.2364	0.2328	0.2399	0.2399	0.2258	0.2399	0.247	0.2399	0.2503	0.2399	0.2575	0.2399	0.2364	0.2364	0.2328
		239	0.2328	0.2328	0.2328	0.2328	0.2328	0.2328	0.2292	0.2292	0.2364	0.2399	0.2292	0.2292	0.2364	0.2224	0.3182	0.2258	0.2258	0.2399	0.2328	0.2328	0.2609	0.2292	0.2328	0.2328	0.2328	0.2328	0.2328	0.2258	0.2292	0.2328	0.2292	0.2364	0.2258	0.2224	0.2292	0.2292	0.2164	0.2328	0.2364	0.2328	0.2399	0.2292	0.247	0.2292	0.2292	0.2258	0.2224
		240	0.374	0.374	0.374	0.374	0.374	0.374	0.3704	0.3704	0.3774	0.3807	0.374	0.3704	0.3774	0.3667	0.4619	0.3704	0.2884	0.3807	0.374	0.374	0.3983	0.3704	0.374	0.374	0.374	0.374	0.3774	0.3667	0.374	0.374	0.3667	0.3774	0.3667	0.3631	0.3704	0.3704	0.3631	0.374	0.3774	0.374	0.3807	0.3704	0.384	0.374	0.3704	0.3704	0.3667
		241	0.3087	0.3087	0.3087	0.3087	0.3087	0.3087	0.3053	0.3053	0.3117	0.3149	0.3053	0.3053	0.3149	0.2988	0.3983	0.3019	0.2193	0.3149	0.3087	0.3087	0.3286	0.3053	0.3087	0.3087	0.3087	0.3087	0.3087	0.3019	0.3087	0.3087	0.3019	0.3117	0.2988	0.2988	0.3053	0.3053	0.2988	0.3117	0.3149	0.3087	0.3149	0.3053	0.3149	0.3087	0.3019	0.3053	0.2988
		242	0.247	0.247	0.247	0.247	0.247	0.247	0.247	0.247	0.2503	0.2575	0.247	0.2436	0.2541	0.2364	0.3356	0.2436	0.1671	0.2575	0.2503	0.247	0.2715	0.247	0.247	0.247	0.247	0.247	0.2503	0.2436	0.247	0.2503	0.2399	0.2541	0.2399	0.2364	0.247	0.2436	0.2399	0.2541	0.2575	0.247	0.2575	0.2436	0.2575	0.247	0.2436	0.2436	0.2364
		243	0.3182	0.3182	0.3182	0.3182	0.3182	0.3182	0.3149	0.3149	0.3215	0.3249	0.3149	0.3149	0.3215	0.3087	0.4051	0.3117	0.2292	0.3249	0.3182	0.3182	0.3392	0.3149	0.3182	0.3182	0.3182	0.3182	0.3182	0.3117	0.3182	0.3182	0.3117	0.3215	0.3087	0.3087	0.3149	0.3149	0.3087	0.3215	0.3249	0.3149	0.3249	0.3149	0.3249	0.3149	0.3117	0.3117	0.3087
		244	0.2541	0.2541	0.2541	0.2541	0.2541	0.2541	0.2503	0.2503	0.2575	0.2645	0.2541	0.2503	0.2609	0.2436	0.3426	0.2503	0.1702	0.2645	0.2575	0.2541	0.2752	0.2541	0.2541	0.2541	0.2541	0.2541	0.2575	0.2503	0.2541	0.2541	0.247	0.2609	0.2436	0.2436	0.2541	0.2503	0.247	0.2609	0.3286	0.2541	0.2645	0.2503	0.2609	0.2541	0.247	0.2503	0.2436
		245	0.268	0.268	0.268	0.268	0.268	0.268	0.2645	0.2645	0.2715	0.2752	0.2645	0.2645	0.2752	0.2541	0.3566	0.2609	0.1823	0.2783	0.268	0.268	0.2884	0.2645	0.268	0.268	0.268	0.268	0.268	0.2645	0.2645	0.268	0.2575	0.2715	0.2575	0.2575	0.2645	0.2609	0.2609	0.2715	0.3392	0.2645	0.2752	0.2645	0.2752	0.2645	0.2609	0.2609	0.2541
		246	0.2645	0.2645	0.2645	0.2645	0.2645	0.2645	0.2645	0.2645	0.268	0.2752	0.2645	0.2645	0.2752	0.2541	0.3529	0.2609	0.1791	0.2752	0.268	0.2645	0.2849	0.2645	0.268	0.2645	0.2645	0.2645	0.2645	0.2609	0.2645	0.2645	0.2575	0.2715	0.2541	0.2541	0.2645	0.2609	0.2575	0.268	0.3392	0.2645	0.2752	0.2609	0.2715	0.2645	0.2609	0.2609	0.2541
		247	0.2783	0.2783	0.2783	0.2783	0.2783	0.2783	0.2783	0.2752	0.2817	0.2884	0.2752	0.2752	0.2849	0.268	0.2884	0.2752	0.1914	0.346	0.2783	0.2783	0.2951	0.2752	0.2783	0.2783	0.2783	0.2783	0.2783	0.2752	0.2752	0.2783	0.2715	0.2817	0.2645	0.268	0.2783	0.2715	0.2715	0.2817	0.3529	0.2752	0.2884	0.2752	0.2817	0.2752	0.2715	0.2752	0.268
		248	0.3019	0.3019	0.3019	0.3019	0.3019	0.3019	0.3019	0.2988	0.3053	0.3117	0.2988	0.3019	0.3087	0.2918	0.3117	0.2988	0.2129	0.3704	0.3019	0.3019	0.3215	0.3019	0.3019	0.3019	0.3019	0.3019	0.3019	0.3019	0.3019	0.3019	0.2951	0.3053	0.2918	0.2918	0.3019	0.2988	0.2951	0.3053	0.3774	0.2918	0.3117	0.2988	0.3087	0.3019	0.2988	0.2988	0.2918
		249	0.4186	0.4186	0.4186	0.4186	0.4186	0.4186	0.4186	0.4186	0.422	0.433	0.4186	0.4186	0.4292	0.4119	0.4292	0.4149	0.3286	0.4901	0.422	0.422	0.433	0.4186	0.422	0.4186	0.4186	0.4186	0.4186	0.4186	0.4186	0.4186	0.4119	0.4256	0.4087	0.4119	0.422	0.4149	0.4186	0.4256	0.4979	0.4087	0.433	0.4186	0.422	0.4186	0.4149	0.4186	0.4119
		250	0.4119	0.4119	0.4119	0.4119	0.4119	0.4119	0.4119	0.4087	0.4119	0.422	0.4087	0.4087	0.4186	0.4017	0.422	0.4087	0.3215	0.4801	0.4119	0.4119	0.422	0.4119	0.4119	0.4119	0.4119	0.4119	0.4119	0.4119	0.4119	0.4119	0.4051	0.4149	0.4017	0.4017	0.4149	0.4051	0.4087	0.4149	0.4901	0.4017	0.422	0.4087	0.4119	0.4087	0.4087	0.4119	0.4017
		251	0.4119	0.4119	0.4119	0.4119	0.4119	0.4119	0.4119	0.4087	0.4119	0.422	0.4087	0.4119	0.4186	0.4017	0.422	0.4087	0.3215	0.4831	0.4119	0.4119	0.422	0.4119	0.4119	0.4119	0.4119	0.4119	0.4119	0.4119	0.4119	0.4119	0.4051	0.4149	0.4017	0.4017	0.4149	0.4051	0.4087	0.4149	0.4901	0.4017	0.422	0.4087	0.4119	0.4087	0.4087	0.4119	0.4017
		252	0.4119	0.4119	0.4119	0.4119	0.4119	0.4119	0.4119	0.4119	0.4149	0.4256	0.4119	0.4119	0.422	0.4051	0.4256	0.4087	0.3215	0.4831	0.4119	0.4149	0.4256	0.4119	0.4149	0.4119	0.4119	0.4119	0.4119	0.4119	0.4119	0.4119	0.4051	0.4186	0.4017	0.4051	0.4149	0.4087	0.4119	0.4186	0.4901	0.4017	0.4256	0.4119	0.4149	0.4119	0.4087	0.4119	0.4051
		253	0.5342	0.5342	0.5342	0.5342	0.5342	0.5342	0.5342	0.5342	0.5342	0.5456	0.5296	0.5342	0.5456	0.5254	0.5456	0.5296	0.4369	0.6227	0.5342	0.5342	0.5419	0.5342	0.5342	0.5342	0.5342	0.5342	0.5342	0.5342	0.5342	0.5342	0.5254	0.5382	0.5211	0.5211	0.5382	0.5254	0.5382	0.5419	0.6322	0.5211	0.5456	0.5342	0.5296	0.5296	0.5296	0.5342	0.5254
		254	0.494	0.494	0.494	0.494	0.494	0.494	0.494	0.494	0.494	0.5098	0.4901	0.494	0.5055	0.4864	0.5055	0.4901	0.4017	0.5758	0.494	0.494	0.5017	0.4979	0.4979	0.494	0.494	0.494	0.494	0.494	0.494	0.494	0.4864	0.4979	0.4831	0.4864	0.5017	0.4901	0.4979	0.5017	0.5901	0.4831	0.5098	0.494	0.494	0.494	0.4901	0.494	0.4864
		255	0.4369	0.4369	0.4369	0.4369	0.4369	0.4369	0.4369	0.433	0.4369	0.4507	0.433	0.4369	0.4476	0.4256	0.4476	0.433	0.3426	0.5098	0.4369	0.4369	0.4441	0.4369	0.4369	0.4369	0.4369	0.4369	0.4369	0.4369	0.4369	0.4369	0.4292	0.4409	0.422	0.4256	0.4409	0.4292	0.4409	0.4441	0.5176	0.4256	0.5342	0.433	0.433	0.433	0.433	0.4369	0.4256
		256	0.4369	0.4369	0.4369	0.4369	0.4369	0.4369	0.4369	0.433	0.4369	0.4507	0.433	0.433	0.4476	0.4256	0.4476	0.433	0.3426	0.5098	0.433	0.433	0.4441	0.4369	0.4369	0.4369	0.4369	0.4369	0.4369	0.4369	0.4369	0.4369	0.4292	0.4409	0.422	0.4256	0.4409	0.4292	0.4409	0.4441	0.5176	0.4256	0.5342	0.433	0.433	0.433	0.433	0.4369	0.4256
		257	0.4541	0.4541	0.4541	0.4541	0.4541	0.4541	0.4541	0.4541	0.4541	0.4685	0.4507	0.4541	0.4619	0.4476	0.4619	0.4507	0.3599	0.5296	0.4541	0.4541	0.4619	0.4541	0.4541	0.4541	0.4541	0.4541	0.4541	0.4541	0.4541	0.4541	0.4476	0.4582	0.4409	0.4476	0.4582	0.4476	0.4541	0.4619	0.5382	0.4441	0.5533	0.4507	0.4541	0.4507	0.4507	0.4541	0.4476
		258	0.4541	0.4541	0.4541	0.4541	0.4541	0.4541	0.4541	0.4541	0.4541	0.4685	0.4507	0.4541	0.4619	0.4476	0.4619	0.4507	0.3599	0.5296	0.4541	0.4507	0.4619	0.4541	0.4541	0.4541	0.4541	0.4541	0.4541	0.4541	0.4541	0.4541	0.4476	0.4582	0.4409	0.4476	0.4582	0.4476	0.4541	0.4619	0.5382	0.4441	0.5533	0.4507	0.4541	0.4507	0.4507	0.4541	0.4476
		259	0.4541	0.4541	0.4541	0.4541	0.4541	0.4541	0.4541	0.4541	0.4541	0.4685	0.4507	0.4541	0.4652	0.4476	0.4652	0.4541	0.3631	0.5296	0.4541	0.4541	0.4619	0.4582	0.4541	0.4541	0.4541	0.4541	0.4541	0.4541	0.4582	0.4541	0.4507	0.4582	0.4441	0.4476	0.4619	0.4476	0.4582	0.4619	0.5419	0.4441	0.5533	0.4541	0.4541	0.4541	0.4507	0.4541	0.4476
		260	0.3704	0.3704	0.3704	0.3704	0.3704	0.3704	0.3704	0.3704	0.3704	0.384	0.3667	0.3704	0.3807	0.3599	0.3807	0.3704	0.2783	0.4409	0.3704	0.3704	0.3774	0.374	0.3704	0.3704	0.3704	0.3704	0.3704	0.3704	0.3704	0.3704	0.3667	0.374	0.3566	0.3631	0.374	0.3631	0.374	0.3774	0.4507	0.3599	0.4619	0.3704	0.3704	0.3667	0.3667	0.3704	0.3599
		261	0.3566	0.3566	0.3566	0.3566	0.3566	0.3566	0.3566	0.3529	0.3566	0.3704	0.3494	0.3529	0.3667	0.346	0.3631	0.3566	0.3426	0.422	0.3529	0.3529	0.3599	0.3566	0.3566	0.3566	0.3566	0.3566	0.3566	0.3566	0.3566	0.3566	0.3494	0.3566	0.3426	0.346	0.3599	0.346	0.3566	0.3599	0.433	0.3426	0.4476	0.3529	0.3529	0.3529	0.3494	0.3566	0.346
		262	0.374	0.374	0.374	0.374	0.374	0.374	0.374	0.3704	0.3704	0.3872	0.3667	0.3704	0.3807	0.3631	0.3807	0.3704	0.3599	0.4409	0.3704	0.3704	0.3774	0.374	0.374	0.374	0.374	0.374	0.374	0.374	0.374	0.3704	0.3667	0.374	0.3599	0.3631	0.3774	0.3631	0.374	0.374	0.4507	0.3599	0.4619	0.3599	0.3704	0.3704	0.3667	0.374	0.3631
		263	0.4292	0.4292	0.4292	0.4292	0.4292	0.4292	0.4292	0.4256	0.4292	0.4409	0.422	0.4256	0.4369	0.4186	0.4369	0.4292	0.4149	0.4979	0.4256	0.4256	0.433	0.4292	0.4292	0.4292	0.4292	0.4292	0.4292	0.4292	0.4292	0.4292	0.4256	0.4292	0.4149	0.422	0.433	0.422	0.4292	0.4292	0.5098	0.4186	0.5211	0.4149	0.4292	0.4256	0.4256	0.4292	0.4186
		264	0.3774	0.3774	0.3774	0.3774	0.3774	0.3774	0.3774	0.3774	0.3774	0.391	0.374	0.3774	0.3872	0.3704	0.3872	0.3774	0.3631	0.4476	0.3774	0.3774	0.384	0.3807	0.3774	0.3774	0.3774	0.3774	0.3774	0.3774	0.3774	0.3774	0.3774	0.3807	0.3631	0.3704	0.384	0.3704	0.3807	0.3774	0.4582	0.3667	0.4685	0.3667	0.3774	0.3774	0.374	0.3807	0.3704
		265	0.3321	0.3321	0.3321	0.3321	0.3321	0.3321	0.3321	0.3321	0.3321	0.346	0.3286	0.3286	0.3392	0.3249	0.3392	0.3321	0.3215	0.3983	0.3321	0.3321	0.346	0.3356	0.3321	0.3321	0.3321	0.3321	0.3321	0.3321	0.3321	0.3321	0.3321	0.3321	0.3215	0.3249	0.3356	0.3249	0.3286	0.3321	0.3426	0.3215	0.422	0.3182	0.374	0.3286	0.3286	0.3321	0.3249
		266	0.3807	0.3807	0.3807	0.3807	0.3807	0.3807	0.3807	0.3807	0.3807	0.391	0.3774	0.3774	0.3872	0.374	0.3872	0.3807	0.3704	0.4476	0.3774	0.3807	0.391	0.3807	0.3807	0.3807	0.3807	0.3807	0.3807	0.3807	0.3807	0.3807	0.3807	0.3807	0.3704	0.374	0.384	0.374	0.374	0.3807	0.391	0.3704	0.4685	0.3667	0.422	0.3774	0.3774	0.3807	0.374
		267	0.2752	0.2752	0.2752	0.2752	0.2752	0.2752	0.2752	0.2715	0.2715	0.2849	0.268	0.2715	0.2817	0.268	0.2817	0.2752	0.2609	0.3392	0.2715	0.2752	0.3872	0.2752	0.2752	0.2752	0.2752	0.2752	0.2752	0.2752	0.2752	0.2752	0.2752	0.2752	0.2609	0.268	0.2783	0.268	0.2609	0.2752	0.2817	0.2645	0.3599	0.2609	0.3182	0.2715	0.268	0.2752	0.268
		268	0.3599	0.3599	0.3599	0.3599	0.3599	0.3599	0.3599	0.3599	0.3566	0.3667	0.3566	0.3566	0.3631	0.3529	0.3667	0.3599	0.3494	0.3667	0.3566	0.3599	0.4766	0.3599	0.3599	0.3599	0.3599	0.3599	0.3599	0.3599	0.3599	0.3599	0.3599	0.3599	0.3494	0.3529	0.3631	0.3529	0.346	0.3599	0.3667	0.3494	0.4441	0.346	0.4051	0.3356	0.3566	0.3599	0.3529
		269	0.3529	0.3529	0.3529	0.3529	0.3529	0.3529	0.3529	0.3529	0.3529	0.3631	0.3494	0.3494	0.3599	0.346	0.3631	0.3529	0.3426	0.3599	0.3494	0.3529	0.4685	0.3529	0.3529	0.3529	0.3529	0.3529	0.3529	0.3529	0.3529	0.3529	0.3529	0.3529	0.3426	0.346	0.3566	0.3494	0.3392	0.3529	0.3599	0.3529	0.4409	0.3392	0.4017	0.3286	0.3494	0.3529	0.346
		270	0.346	0.346	0.346	0.346	0.346	0.346	0.346	0.346	0.346	0.3566	0.3426	0.3426	0.3494	0.3392	0.3529	0.346	0.3356	0.3529	0.3426	0.346	0.4619	0.3494	0.346	0.346	0.346	0.346	0.346	0.346	0.346	0.346	0.346	0.346	0.3356	0.3356	0.346	0.3392	0.3321	0.346	0.3529	0.346	0.433	0.3321	0.391	0.3215	0.3426	0.346	0.3392
		271	0.3529	0.3529	0.3529	0.3529	0.3529	0.3529	0.3529	0.3529	0.3494	0.3599	0.3494	0.3494	0.3566	0.346	0.3599	0.3529	0.3426	0.3566	0.3494	0.3494	0.4685	0.3566	0.3494	0.3529	0.3529	0.3529	0.3529	0.3529	0.3529	0.3529	0.3529	0.3529	0.3426	0.3426	0.3529	0.346	0.3392	0.3529	0.3599	0.3494	0.4369	0.3392	0.3983	0.3286	0.3215	0.3494	0.346
		272	0.3529	0.3529	0.3529	0.3529	0.3529	0.3529	0.3529	0.3529	0.3529	0.3631	0.3494	0.3494	0.3566	0.346	0.3599	0.3529	0.3426	0.3599	0.3494	0.3529	0.4685	0.3599	0.3529	0.3529	0.3529	0.3529	0.3529	0.3529	0.3529	0.3529	0.3529	0.3529	0.3426	0.346	0.3566	0.3494	0.3392	0.3529	0.3599	0.3529	0.4409	0.3392	0.4017	0.3286	0.3249	0.3529	0.346
		273	0.3529	0.3529	0.3529	0.3529	0.3529	0.3529	0.3529	0.3529	0.3494	0.3599	0.3494	0.3494	0.3566	0.346	0.3599	0.3529	0.3426	0.3566	0.3529	0.3494	0.4652	0.3566	0.3494	0.3529	0.3529	0.3529	0.3529	0.3529	0.3529	0.3529	0.3529	0.3529	0.3426	0.3426	0.3529	0.346	0.3392	0.3529	0.3599	0.3529	0.4369	0.3392	0.3983	0.3286	0.3249	0.3494	0.346
		274	0.346	0.346	0.346	0.346	0.346	0.346	0.346	0.346	0.346	0.3566	0.3426	0.346	0.3529	0.3392	0.3529	0.3494	0.3392	0.3529	0.346	0.346	0.4619	0.3529	0.346	0.3494	0.346	0.346	0.346	0.346	0.346	0.346	0.346	0.346	0.3392	0.3392	0.3494	0.3426	0.3356	0.346	0.3566	0.3494	0.433	0.3356	0.3948	0.3215	0.3215	0.346	0.3392
		275	0.4087	0.4087	0.4087	0.4087	0.4087	0.4087	0.4087	0.4087	0.4087	0.4186	0.4051	0.4051	0.4119	0.4051	0.4149	0.4087	0.4017	0.4119	0.4087	0.4087	0.5296	0.4149	0.4087	0.4119	0.4087	0.4087	0.4087	0.4087	0.4087	0.4087	0.4087	0.4087	0.4017	0.4017	0.4119	0.4051	0.3983	0.4087	0.4149	0.4087	0.4979	0.3948	0.4582	0.384	0.3807	0.4087	0.4051
		276	0.4725	0.4725	0.4725	0.4725	0.4725	0.4725	0.4725	0.4725	0.4685	0.4801	0.4685	0.4685	0.4725	0.4685	0.4766	0.4725	0.4619	0.4766	0.4725	0.4725	0.6043	0.4801	0.4685	0.4725	0.4725	0.4725	0.4725	0.4725	0.4725	0.4725	0.4725	0.4725	0.4619	0.4652	0.4766	0.4685	0.4582	0.4685	0.4766	0.4725	0.4801	0.4582	0.5254	0.4476	0.4441	0.4725	0.4685
		277	0.4766	0.4766	0.4766	0.4766	0.4766	0.4766	0.4766	0.4766	0.4766	0.4831	0.4725	0.4725	0.4766	0.4725	0.4801	0.4766	0.4685	0.4766	0.4766	0.4766	0.6089	0.4831	0.4725	0.4801	0.4766	0.4766	0.4766	0.4766	0.4766	0.4766	0.4766	0.4766	0.4685	0.4685	0.4801	0.4725	0.4619	0.4725	0.4801	0.4766	0.4831	0.4619	0.5296	0.4507	0.4476	0.4766	0.4725
		278	0.4864	0.4864	0.4864	0.4864	0.4864	0.4864	0.4864	0.4864	0.4864	0.494	0.4864	0.4864	0.4901	0.4864	0.494	0.4864	0.4801	0.4901	0.4864	0.4864	0.6227	0.494	0.4864	0.4901	0.4864	0.4864	0.4864	0.4864	0.4864	0.4864	0.4864	0.4864	0.4801	0.4831	0.494	0.4831	0.4725	0.4864	0.494	0.4864	0.494	0.4766	0.5419	0.4652	0.4619	0.4901	0.4864
		279	0.422	0.422	0.422	0.422	0.422	0.422	0.422	0.422	0.422	0.4292	0.4186	0.4186	0.4256	0.4186	0.4292	0.422	0.4149	0.4256	0.422	0.422	0.5419	0.4292	0.422	0.4256	0.422	0.422	0.422	0.422	0.422	0.422	0.422	0.422	0.4149	0.4149	0.4256	0.4186	0.4087	0.422	0.4292	0.422	0.4292	0.4087	0.4725	0.3983	0.3948	0.422	0.4186
		280	0.422	0.422	0.422	0.422	0.422	0.422	0.422	0.422	0.422	0.4292	0.4186	0.422	0.4256	0.4186	0.4292	0.4256	0.4149	0.4256	0.422	0.422	0.5419	0.433	0.422	0.4256	0.422	0.422	0.422	0.422	0.422	0.422	0.422	0.422	0.4149	0.4186	0.4292	0.4186	0.4119	0.422	0.4292	0.422	0.4292	0.4119	0.4725	0.3983	0.3983	0.4256	0.3631
		281	0.5098	0.5098	0.5098	0.5098	0.5098	0.5098	0.5098	0.5098	0.5098	0.5139	0.5055	0.5055	0.5098	0.5055	0.5139	0.5098	0.5017	0.5098	0.5098	0.5098	0.6531	0.5176	0.5098	0.5139	0.5098	0.5098	0.5098	0.5098	0.5098	0.5098	0.5098	0.5098	0.5017	0.5017	0.5139	0.5055	0.494	0.5098	0.5139	0.5098	0.5176	0.494	0.5665	0.4831	0.4801	0.5098	0.4476
		282	0.4979	0.4979	0.4979	0.4979	0.4979	0.4979	0.4979	0.4979	0.4979	0.5017	0.494	0.494	0.4979	0.494	0.5017	0.4979	0.4901	0.5017	0.4979	0.494	0.6375	0.5055	0.5017	0.5017	0.4979	0.4979	0.4979	0.4979	0.4979	0.4979	0.4979	0.4979	0.4901	0.4901	0.5017	0.494	0.4831	0.4979	0.5017	0.4979	0.5055	0.4831	0.5533	0.4725	0.4725	0.4979	0.4369
		283	0.5493	0.5493	0.5493	0.5493	0.5493	0.5493	0.5493	0.5493	0.5493	0.5577	0.5493	0.5493	0.5533	0.5493	0.5533	0.5533	0.5456	0.5533	0.5533	0.5493	0.7036	0.5577	0.5533	0.5533	0.5533	0.5493	0.5493	0.5493	0.5493	0.5493	0.5493	0.5493	0.5456	0.5456	0.5533	0.5493	0.5342	0.5493	0.5533	0.5533	0.5577	0.5493	0.6183	0.5211	0.5211	0.5533	0.4864
		284	0.562	0.562	0.562	0.562	0.562	0.562	0.562	0.562	0.562	0.5665	0.5577	0.5577	0.562	0.5577	0.5665	0.562	0.5533	0.562	0.562	0.5577	0.712	0.5665	0.562	0.5665	0.562	0.562	0.562	0.562	0.562	0.562	0.562	0.562	0.5533	0.5533	0.5665	0.5577	0.5456	0.5577	0.5665	0.562	0.5665	0.5577	0.6269	0.5342	0.5296	0.562	0.494
		285	0.6576	0.6576	0.6576	0.6576	0.6576	0.6576	0.6576	0.6576	0.6576	0.662	0.6531	0.6531	0.6576	0.6576	0.662	0.6576	0.6531	0.6576	0.6576	0.6576	0.7951	0.6661	0.662	0.662	0.6576	0.6576	0.6576	0.6576	0.6576	0.6576	0.6576	0.6576	0.6531	0.6482	0.662	0.6531	0.6375	0.6576	0.662	0.6576	0.662	0.6576	0.7209	0.6227	0.6227	0.6576	0.5807
		286	0.7982	0.7982	0.7982	0.7982	0.7982	0.7982	0.7982	0.7982	0.7982	0.8013	0.7982	0.7982	0.8013	0.7982	0.8013	0.8013	0.7951	0.8013	0.7982	0.7982	0.8966	0.805	0.8013	0.8013	0.8013	0.7982	0.7982	0.7982	0.7982	0.7982	0.7982	0.7982	0.7951	0.7951	0.8013	0.7982	0.7916	0.7982	0.8013	0.7982	0.805	0.7982	0.8085	0.7718	0.7718	0.8013	0.7331
		287	0.8235	0.8235	0.8235	0.8235	0.8235	0.8235	0.8235	0.8235	0.8235	0.8235	0.8198	0.8198	0.8235	0.8235	0.8279	0.8235	0.8198	0.8235	0.8235	0.8198	0.9126	0.8313	0.8279	0.8279	0.8235	0.8235	0.8235	0.8235	0.8235	0.8235	0.8235	0.8235	0.8198	0.8198	0.8279	0.8198	0.8125	0.8235	0.8235	0.8235	0.8279	0.8235	0.8343	0.7982	0.7982	0.8235	0.7629
		288	0.9151	0.9151	0.9151	0.9151	0.9151	0.9151	0.9151	0.9151	0.9151	0.9151	0.9126	0.9126	0.9151	0.9151	0.9151	0.9151	0.9106	0.9126	0.9126	0.9126	0.9168	0.919	0.9151	0.9168	0.9151	0.9151	0.9151	0.9151	0.9151	0.9151	0.9151	0.9151	0.9126	0.9106	0.9168	0.9126	0.9106	0.9151	0.9151	0.9151	0.9168	0.9151	0.9168	0.8991	0.8991	0.9151	0.8765
		289	0.853	0.853	0.853	0.853	0.853	0.853	0.853	0.853	0.853	0.8565	0.853	0.853	0.853	0.853	0.8565	0.8565	0.8493	0.8565	0.853	0.853	0.8596	0.8623	0.8565	0.8596	0.8565	0.853	0.853	0.853	0.853	0.853	0.853	0.853	0.8493	0.8493	0.8596	0.8493	0.8493	0.8565	0.8596	0.8565	0.8596	0.853	0.8565	0.853	0.8313	0.8565	0.7982
		290	0.8765	0.8765	0.8765	0.8765	0.8765	0.8765	0.8765	0.8765	0.8765	0.8765	0.8741	0.8741	0.8765	0.8765	0.8792	0.8765	0.8713	0.8765	0.8741	0.8741	0.8792	0.8828	0.8765	0.8792	0.8765	0.8765	0.8765	0.8765	0.8765	0.8765	0.8765	0.8765	0.8741	0.8741	0.8792	0.8741	0.8741	0.8765	0.8792	0.8765	0.8792	0.8765	0.8792	0.8741	0.8565	0.8765	0.8235
		291	0.8942	0.8942	0.8942	0.8942	0.8942	0.8942	0.8942	0.8942	0.8942	0.8966	0.8942	0.8942	0.8942	0.8942	0.8991	0.8966	0.892	0.8942	0.8942	0.8942	0.8991	0.8966	0.8966	0.8966	0.8966	0.8942	0.8942	0.8942	0.8942	0.8942	0.8942	0.8942	0.892	0.892	0.8966	0.892	0.892	0.8966	0.8991	0.8942	0.8991	0.8942	0.8966	0.8942	0.8792	0.8966	0.853
		292	0.892	0.892	0.892	0.892	0.892	0.892	0.892	0.892	0.892	0.892	0.892	0.892	0.892	0.892	0.8966	0.892	0.8894	0.892	0.892	0.892	0.8966	0.8942	0.8942	0.8942	0.892	0.892	0.892	0.892	0.892	0.892	0.892	0.892	0.8894	0.8894	0.8942	0.8894	0.8894	0.892	0.8942	0.892	0.8942	0.892	0.8942	0.892	0.892	0.8942	0.8462
		293	0.8894	0.8894	0.8894	0.8894	0.8894	0.8894	0.8894	0.8894	0.8894	0.892	0.8894	0.8894	0.892	0.8894	0.8942	0.892	0.8872	0.892	0.8894	0.8894	0.8966	0.892	0.892	0.892	0.892	0.8894	0.8894	0.8894	0.8894	0.8894	0.8894	0.8894	0.8894	0.8894	0.892	0.8894	0.8894	0.892	0.8942	0.8894	0.8942	0.892	0.892	0.8894	0.892	0.892	0.8462
		294	0.892	0.892	0.892	0.892	0.892	0.892	0.892	0.892	0.892	0.892	0.892	0.892	0.8942	0.892	0.8966	0.892	0.8894	0.892	0.892	0.892	0.8966	0.8942	0.8942	0.8942	0.892	0.892	0.892	0.892	0.892	0.892	0.892	0.892	0.892	0.892	0.8942	0.8894	0.8894	0.8942	0.8966	0.892	0.8966	0.892	0.8942	0.892	0.892	0.8942	0.8462
		295	0.8872	0.8872	0.8872	0.8872	0.8872	0.8872	0.8872	0.8872	0.8872	0.8872	0.8872	0.8872	0.8872	0.8872	0.892	0.8872	0.8853	0.8872	0.8872	0.8872	0.892	0.8872	0.8894	0.8894	0.8872	0.8872	0.8872	0.8872	0.8872	0.8872	0.8872	0.8872	0.8853	0.8853	0.8894	0.8853	0.8853	0.8894	0.8894	0.8872	0.8894	0.8872	0.8894	0.8872	0.8872	0.8894	0.8375
		296	0.8828	0.8828	0.8828	0.8828	0.8828	0.8828	0.8828	0.8828	0.8828	0.8828	0.8828	0.8828	0.8853	0.8828	0.8872	0.8828	0.8792	0.8853	0.8828	0.8828	0.8894	0.8853	0.8853	0.8853	0.8853	0.8828	0.8828	0.8828	0.8828	0.8828	0.8828	0.8828	0.8828	0.8828	0.8853	0.8828	0.8828	0.8853	0.8872	0.8828	0.8872	0.8828	0.8853	0.8828	0.8853	0.8853	0.8313
		297	0.8655	0.8655	0.8655	0.8655	0.8655	0.8655	0.8655	0.8655	0.8655	0.8655	0.8655	0.8655	0.8655	0.8623	0.8713	0.8655	0.8623	0.8681	0.8655	0.8655	0.8741	0.8655	0.8681	0.8681	0.8655	0.8655	0.8655	0.8655	0.8655	0.8655	0.8655	0.8655	0.8655	0.8623	0.8681	0.8623	0.8623	0.8681	0.8713	0.8655	0.8713	0.8655	0.8681	0.8655	0.8655	0.8655	0.8085
		298	0.8085	0.8085	0.8085	0.8085	0.8085	0.8085	0.8085	0.8085	0.8085	0.8085	0.8085	0.8085	0.8085	0.8013	0.8162	0.8085	0.8013	0.8125	0.8085	0.805	0.8198	0.8085	0.8125	0.8085	0.8085	0.8085	0.8085	0.8085	0.8085	0.8085	0.8085	0.8085	0.805	0.805	0.8085	0.805	0.805	0.8085	0.8162	0.8085	0.8162	0.8085	0.8085	0.805	0.8085	0.8085	0.7415
		299	0.8235	0.8235	0.8235	0.8235	0.8235	0.8235	0.8235	0.8235	0.8235	0.8235	0.8235	0.8235	0.8235	0.8198	0.8343	0.8235	0.8198	0.8313	0.8235	0.8235	0.8343	0.8235	0.8279	0.8279	0.8235	0.8235	0.8235	0.8235	0.8235	0.8235	0.8235	0.8235	0.8235	0.8198	0.8235	0.8198	0.8235	0.8279	0.8313	0.8279	0.8313	0.8235	0.8235	0.8235	0.8235	0.8235	0.7595
		300	0.8853	0.8853	0.8853	0.8853	0.8853	0.8853	0.8853	0.8853	0.8853	0.8853	0.8853	0.8853	0.8853	0.8828	0.8894	0.8853	0.8792	0.8872	0.8853	0.8828	0.892	0.8853	0.8872	0.8853	0.8853	0.8853	0.8853	0.8853	0.8853	0.8853	0.8853	0.8853	0.8853	0.8828	0.8853	0.8828	0.8828	0.8853	0.8872	0.8853	0.8872	0.8853	0.8853	0.8828	0.8853	0.8853	0.8313
		301	0.8894	0.8894	0.8894	0.8894	0.8894	0.8894	0.8894	0.8894	0.8894	0.8894	0.8894	0.8894	0.8894	0.8872	0.8942	0.8894	0.8872	0.892	0.8894	0.8894	0.8966	0.8894	0.892	0.8894	0.8894	0.8894	0.8894	0.8894	0.8894	0.8894	0.8894	0.8894	0.8894	0.8872	0.8894	0.8872	0.8872	0.892	0.8942	0.8894	0.892	0.8894	0.892	0.8894	0.8894	0.8894	0.8872
		302	0.8942	0.8942	0.8942	0.8942	0.8942	0.8942	0.8942	0.8942	0.8942	0.8942	0.8942	0.8942	0.8942	0.892	0.8991	0.8942	0.892	0.8966	0.8942	0.8942	0.9013	0.8942	0.8942	0.8942	0.8942	0.8942	0.8942	0.8942	0.8942	0.8942	0.8942	0.8942	0.8942	0.8942	0.8942	0.892	0.892	0.8966	0.8966	0.8942	0.8966	0.8942	0.8966	0.892	0.8942	0.8942	0.892
		303	0.8966	0.8966	0.8966	0.8966	0.8966	0.8966	0.8966	0.8966	0.8966	0.8966	0.8966	0.8966	0.8966	0.8942	0.9013	0.8942	0.892	0.8991	0.8942	0.8966	0.9039	0.8966	0.8966	0.8966	0.8942	0.8966	0.8966	0.8966	0.8966	0.8966	0.8966	0.8966	0.8966	0.8942	0.8966	0.8942	0.8942	0.8966	0.8991	0.8942	0.8991	0.8966	0.8991	0.8942	0.8942	0.8966	0.8942
		304	0.8942	0.8942	0.8942	0.8942	0.8942	0.8942	0.8942	0.8942	0.8942	0.8942	0.8942	0.8942	0.8942	0.892	0.8991	0.8942	0.892	0.8966	0.8942	0.8942	0.9013	0.8942	0.8942	0.8942	0.8942	0.8942	0.8942	0.8942	0.8942	0.8942	0.8942	0.8942	0.8942	0.8942	0.8942	0.892	0.8942	0.8966	0.8991	0.8942	0.8966	0.8942	0.8966	0.8942	0.8942	0.8942	0.892
		305	0.8894	0.8894	0.8894	0.8894	0.8894	0.8894	0.8894	0.8894	0.8894	0.8894	0.8894	0.8894	0.8894	0.8872	0.8942	0.8894	0.8872	0.892	0.8894	0.8894	0.8966	0.8894	0.8894	0.8894	0.8894	0.8894	0.8894	0.8894	0.8894	0.8894	0.8894	0.8894	0.8894	0.8894	0.8894	0.8872	0.8894	0.892	0.892	0.8894	0.892	0.8894	0.892	0.8872	0.8894	0.8894	0.8872
		306	0.8894	0.8894	0.8894	0.8894	0.8894	0.8894	0.8894	0.8894	0.8894	0.8894	0.8894	0.8894	0.8894	0.8872	0.8942	0.8872	0.8853	0.892	0.8872	0.8894	0.8966	0.8872	0.8894	0.8894	0.8872	0.8894	0.8894	0.8894	0.8894	0.8894	0.8894	0.8894	0.8894	0.8894	0.8894	0.8872	0.8872	0.8894	0.892	0.8872	0.892	0.8894	0.892	0.8872	0.8872	0.8894	0.8853
		307	0.8942	0.8942	0.8942	0.8942	0.8942	0.8942	0.8942	0.8942	0.8942	0.8942	0.8942	0.8942	0.8942	0.892	0.8991	0.892	0.8894	0.8966	0.892	0.8942	0.9013	0.892	0.8942	0.8942	0.892	0.8942	0.8942	0.8942	0.8942	0.8942	0.8942	0.8942	0.8942	0.8942	0.8942	0.892	0.892	0.8942	0.8966	0.892	0.8966	0.8942	0.8966	0.892	0.892	0.8942	0.892
		308	0.9057	0.9057	0.9057	0.9057	0.9057	0.9057	0.9057	0.9057	0.9057	0.9057	0.9057	0.9057	0.9057	0.9039	0.9126	0.9057	0.9039	0.9081	0.9057	0.9081	0.9151	0.9057	0.9081	0.9081	0.9057	0.9057	0.9057	0.9057	0.9057	0.9057	0.9057	0.9057	0.9057	0.9057	0.9057	0.9057	0.9057	0.9081	0.9106	0.9057	0.9106	0.9057	0.9081	0.9057	0.9039	0.9057	0.9039
		309	0.8991	0.8991	0.8991	0.8991	0.8991	0.8991	0.8991	0.8991	0.8991	0.8991	0.8991	0.8991	0.8991	0.8966	0.9057	0.8991	0.8966	0.9013	0.8991	0.8991	0.9081	0.8991	0.9013	0.8991	0.8991	0.8991	0.8991	0.8991	0.8991	0.8991	0.8991	0.8991	0.8991	0.8991	0.8991	0.8991	0.8991	0.9013	0.9039	0.8991	0.9013	0.8991	0.9013	0.8966	0.8966	0.8991	0.8966
		310	0.9287	0.9287	0.9287	0.9287	0.9287	0.9287	0.9287	0.9287	0.9287	0.9287	0.9287	0.9287	0.9287	0.9287	0.9346	0.9287	0.9269	0.9308	0.9287	0.9287	0.9362	0.9269	0.9308	0.9287	0.9287	0.9287	0.9287	0.9287	0.9287	0.9287	0.9287	0.9287	0.9287	0.9287	0.9287	0.9287	0.9287	0.9308	0.9308	0.9308	0.9308	0.9308	0.9308	0.9287	0.9287	0.9287	0.9269
		311	0.9126	0.9126	0.9126	0.9126	0.9126	0.9126	0.9126	0.9126	0.9126	0.9126	0.9126	0.9126	0.9126	0.9106	0.9168	0.9106	0.9106	0.9151	0.9106	0.9106	0.919	0.9106	0.9126	0.9126	0.9126	0.9126	0.9126	0.9126	0.9126	0.9126	0.9126	0.9126	0.9126	0.9126	0.9126	0.9126	0.9106	0.9126	0.9126	0.9126	0.9151	0.9126	0.9151	0.9106	0.9106	0.9106	0.9081
		312	0.9126	0.9126	0.9126	0.9126	0.9126	0.9126	0.9126	0.9126	0.9126	0.9126	0.9126	0.9126	0.9126	0.9106	0.9168	0.9106	0.9106	0.9151	0.9106	0.9126	0.9211	0.9106	0.9126	0.9126	0.9126	0.9126	0.9126	0.9126	0.9126	0.9126	0.9126	0.9126	0.9126	0.9126	0.9126	0.9126	0.9126	0.9126	0.9151	0.9126	0.9151	0.9126	0.9151	0.9106	0.9126	0.9106	0.9106
		313	0.8765	0.8765	0.8765	0.8765	0.8765	0.8765	0.8765	0.8765	0.8765	0.8765	0.8765	0.8765	0.8765	0.8741	0.8828	0.8741	0.8713	0.8792	0.8741	0.8741	0.8853	0.8741	0.8765	0.8765	0.8765	0.8765	0.8765	0.8765	0.8765	0.8765	0.8765	0.8765	0.8765	0.8765	0.8765	0.8765	0.8765	0.8792	0.8792	0.8765	0.8792	0.8765	0.8792	0.8741	0.8741	0.8741	0.8713
		314	0.8792	0.8792	0.8792	0.8792	0.8792	0.8792	0.8792	0.8792	0.8792	0.8792	0.8792	0.8792	0.8792	0.8765	0.8853	0.8765	0.8741	0.8828	0.8792	0.8792	0.8872	0.8765	0.8792	0.8792	0.8792	0.8792	0.8792	0.8792	0.8792	0.8792	0.8792	0.8792	0.8792	0.8792	0.8792	0.8792	0.8792	0.8828	0.8828	0.8792	0.8828	0.8792	0.8828	0.8765	0.8792	0.8792	0.8765
		315	0.8765	0.8765	0.8765	0.8765	0.8765	0.8765	0.8765	0.8765	0.8765	0.8765	0.8765	0.8765	0.8765	0.8741	0.8828	0.8765	0.8741	0.8828	0.8765	0.8765	0.8872	0.8741	0.8792	0.8765	0.8765	0.8765	0.8765	0.8765	0.8765	0.8765	0.8765	0.8765	0.8765	0.8765	0.8765	0.8765	0.8765	0.8792	0.8828	0.8792	0.8828	0.8765	0.8792	0.8741	0.8765	0.8765	0.8741
		316	0.8853	0.8853	0.8853	0.8853	0.8853	0.8853	0.8853	0.8853	0.8853	0.8853	0.8853	0.8853	0.8853	0.8828	0.8894	0.8853	0.8792	0.8872	0.8853	0.8853	0.892	0.8853	0.8853	0.8853	0.8853	0.8853	0.8853	0.8853	0.8853	0.8853	0.8853	0.8853	0.8853	0.8853	0.8853	0.8853	0.8853	0.8872	0.8894	0.8853	0.8894	0.8853	0.8872	0.8828	0.8853	0.8853	0.8828
		317	0.8198	0.8198	0.8198	0.8198	0.8198	0.8198	0.8198	0.8198	0.8198	0.8198	0.8198	0.8198	0.8198	0.8162	0.8279	0.8162	0.8125	0.8235	0.8162	0.8198	0.8313	0.8162	0.8198	0.8198	0.8162	0.8198	0.8198	0.8198	0.8198	0.8198	0.8198	0.8198	0.8198	0.8198	0.8198	0.8198	0.8198	0.8198	0.8235	0.8162	0.8235	0.8198	0.8235	0.8162	0.8162	0.8162	0.8125
		318	0.7505	0.7505	0.7505	0.7505	0.7505	0.7505	0.7505	0.7505	0.7505	0.7505	0.7505	0.7505	0.7505	0.7459	0.7629	0.7459	0.7415	0.7547	0.7459	0.7505	0.7629	0.7459	0.7505	0.7505	0.7459	0.7505	0.7505	0.7505	0.7505	0.7505	0.7505	0.7505	0.7505	0.7505	0.7505	0.7505	0.7505	0.7505	0.7595	0.7459	0.7595	0.7505	0.7547	0.7459	0.7459	0.7505	0.7415
		319	0.8085	0.8085	0.8085	0.8085	0.8085	0.8085	0.8085	0.8085	0.8085	0.8085	0.8085	0.8085	0.8085	0.8085	0.8198	0.805	0.8013	0.8125	0.8085	0.8085	0.8198	0.805	0.8125	0.8085	0.805	0.8085	0.8085	0.8085	0.8085	0.8085	0.8085	0.8085	0.8085	0.8085	0.8085	0.8085	0.8085	0.8125	0.8125	0.805	0.8162	0.8085	0.8125	0.805	0.805	0.8085	0.805
		320	0.7209	0.7209	0.7209	0.7209	0.7209	0.7209	0.7209	0.7209	0.7209	0.7209	0.7209	0.7209	0.7209	0.7209	0.7331	0.7163	0.712	0.7289	0.7209	0.7209	0.7331	0.7209	0.725	0.7209	0.7163	0.7209	0.7209	0.7209	0.7209	0.7209	0.7209	0.7209	0.7209	0.7209	0.7209	0.7209	0.7209	0.725	0.7289	0.7163	0.7289	0.7209	0.725	0.7163	0.7163	0.7209	0.712
		321	0.7289	0.7289	0.7289	0.7289	0.7289	0.7289	0.7289	0.7289	0.7289	0.7289	0.7289	0.7289	0.7289	0.7289	0.7415	0.725	0.7209	0.7369	0.7289	0.7289	0.7415	0.7289	0.7331	0.7289	0.725	0.7289	0.7289	0.7289	0.7289	0.7289	0.7289	0.7289	0.7289	0.7289	0.7289	0.7289	0.7289	0.7331	0.7369	0.725	0.7415	0.7289	0.7331	0.725	0.725	0.7289	0.7209
		322	0.6427	0.6427	0.6427	0.6427	0.6427	0.6427	0.6427	0.6427	0.6427	0.6427	0.6427	0.6427	0.6427	0.6427	0.6576	0.6375	0.6269	0.6531	0.6427	0.6427	0.6576	0.6427	0.6482	0.6427	0.6375	0.6427	0.6427	0.6427	0.6427	0.6427	0.6427	0.6427	0.6427	0.6427	0.6427	0.6427	0.6427	0.6427	0.6531	0.6375	0.6576	0.6427	0.6427	0.6375	0.6375	0.6427	0.6322
		323	0.6427	0.6427	0.6427	0.6427	0.6427	0.6427	0.6427	0.6427	0.6427	0.6427	0.6427	0.6427	0.6427	0.6427	0.6576	0.6427	0.6269	0.6531	0.6427	0.6427	0.6576	0.6427	0.6482	0.6427	0.6375	0.6427	0.6427	0.6427	0.6427	0.6427	0.6427	0.6427	0.6427	0.6427	0.6427	0.6427	0.6427	0.6427	0.6531	0.6427	0.6576	0.6427	0.6427	0.6375	0.6375	0.6427	0.6322
		324	0.6482	0.6482	0.6482	0.6482	0.6482	0.6482	0.6482	0.6482	0.6482	0.6482	0.6482	0.6482	0.6482	0.6482	0.662	0.6427	0.6322	0.6576	0.6427	0.6482	0.662	0.6427	0.6482	0.6482	0.6427	0.6482	0.6482	0.6482	0.6482	0.6482	0.6482	0.6482	0.6482	0.6482	0.6482	0.6482	0.6482	0.6482	0.6576	0.6427	0.662	0.6427	0.6482	0.6427	0.6375	0.6482	0.6322
		325	0.6531	0.6531	0.6531	0.6531	0.6531	0.6531	0.6531	0.6531	0.6531	0.6531	0.6531	0.6531	0.6531	0.6531	0.6661	0.6482	0.6375	0.662	0.6482	0.6482	0.6661	0.6531	0.6531	0.6531	0.6482	0.6531	0.6531	0.6531	0.6531	0.6531	0.6531	0.6531	0.6531	0.6531	0.6531	0.6531	0.6531	0.6531	0.662	0.6531	0.6661	0.6531	0.6531	0.6482	0.6482	0.6531	0.6375
		326	0.662	0.662	0.662	0.662	0.662	0.662	0.662	0.662	0.662	0.662	0.662	0.662	0.662	0.662	0.6755	0.662	0.6482	0.6712	0.662	0.662	0.6712	0.662	0.662	0.662	0.6576	0.662	0.662	0.662	0.662	0.662	0.662	0.662	0.662	0.662	0.662	0.662	0.662	0.662	0.6712	0.662	0.6755	0.662	0.662	0.6576	0.6576	0.662	0.6531
		327	0.6322	0.6322	0.6322	0.6322	0.6322	0.6322	0.6322	0.6322	0.6322	0.6322	0.6322	0.6322	0.6322	0.6322	0.6427	0.6269	0.6136	0.6427	0.6269	0.6269	0.6427	0.6322	0.6322	0.6322	0.6269	0.6322	0.6322	0.6322	0.6322	0.6322	0.6322	0.6322	0.6322	0.6322	0.6322	0.6322	0.6322	0.6322	0.6427	0.6322	0.6482	0.6269	0.6322	0.6269	0.6269	0.6322	0.6183
		328	0.5176	0.5176	0.5176	0.5176	0.5176	0.5176	0.5176	0.5176	0.5176	0.5176	0.5176	0.5176	0.5176	0.5176	0.5254	0.5176	0.5017	0.5254	0.5139	0.5139	0.5254	0.5176	0.5176	0.5176	0.5139	0.5176	0.5176	0.5176	0.5176	0.5176	0.5176	0.5176	0.5176	0.5176	0.5176	0.5176	0.5176	0.5176	0.5254	0.5176	0.5296	0.5139	0.5139	0.5139	0.5139	0.5176	0.5055
		329	0.494	0.494	0.494	0.494	0.494	0.494	0.494	0.494	0.494	0.494	0.494	0.494	0.494	0.494	0.5017	0.4901	0.4801	0.5017	0.4901	0.4901	0.4979	0.494	0.494	0.494	0.4901	0.494	0.494	0.494	0.494	0.494	0.494	0.494	0.494	0.494	0.494	0.494	0.494	0.4901	0.5017	0.4901	0.5055	0.4901	0.4901	0.4901	0.4901	0.494	0.4831
		330	0.4901	0.4901	0.4901	0.4901	0.4901	0.4901	0.4901	0.4901	0.4901	0.4901	0.4901	0.4901	0.4901	0.4901	0.4979	0.4901	0.4766	0.4979	0.4901	0.4864	0.4979	0.4901	0.4901	0.4901	0.4864	0.4901	0.4901	0.4901	0.4901	0.4901	0.4901	0.4901	0.4901	0.4901	0.4901	0.4901	0.4901	0.4901	0.5017	0.4864	0.5055	0.4864	0.4864	0.4864	0.4864	0.4901	0.4801
		331	0.4149	0.4149	0.4149	0.4149	0.4149	0.4149	0.4149	0.4149	0.4149	0.4149	0.4149	0.4149	0.4149	0.4149	0.4256	0.4186	0.4017	0.4256	0.4149	0.4149	0.422	0.4186	0.4149	0.4186	0.4119	0.4149	0.4149	0.4149	0.4149	0.4149	0.4149	0.4149	0.4149	0.4149	0.4149	0.4149	0.4149	0.4149	0.4292	0.4149	0.433	0.4149	0.4119	0.4149	0.4119	0.4186	0.4087
		332	0.422	0.422	0.422	0.422	0.422	0.422	0.422	0.422	0.422	0.422	0.422	0.422	0.422	0.422	0.433	0.4256	0.4087	0.433	0.422	0.422	0.4292	0.4292	0.422	0.4256	0.4186	0.422	0.422	0.422	0.422	0.422	0.422	0.422	0.422	0.422	0.422	0.422	0.422	0.422	0.4369	0.422	0.4409	0.422	0.4186	0.422	0.4186	0.4256	0.4149
		333	0.4017	0.4017	0.4017	0.4017	0.4017	0.4017	0.4017	0.4017	0.4017	0.4017	0.4017	0.4017	0.4017	0.4017	0.4087	0.4051	0.384	0.4119	0.4017	0.4017	0.4087	0.4087	0.4017	0.4051	0.3983	0.4017	0.4017	0.4017	0.4017	0.4017	0.4017	0.4017	0.4017	0.4017	0.4017	0.4017	0.4017	0.4017	0.4149	0.3983	0.4186	0.4017	0.3983	0.3983	0.3983	0.4051	0.3948
		334	0.4051	0.4051	0.4051	0.4051	0.4051	0.4051	0.4051	0.4051	0.4051	0.4051	0.4051	0.4051	0.4051	0.4051	0.4087	0.4051	0.3872	0.4119	0.4017	0.4017	0.4087	0.4087	0.4017	0.4051	0.3983	0.4051	0.4051	0.4051	0.4051	0.4051	0.4051	0.4051	0.4051	0.4051	0.4051	0.4051	0.4051	0.4017	0.4149	0.4017	0.4186	0.4017	0.3983	0.4017	0.3983	0.4087	0.3948
		335	0.4119	0.4119	0.4119	0.4119	0.4119	0.4119	0.4119	0.4119	0.4119	0.4119	0.4119	0.4119	0.4119	0.4119	0.4186	0.4119	0.3948	0.422	0.4119	0.4087	0.4186	0.4149	0.4119	0.4119	0.4087	0.4119	0.4119	0.4119	0.4119	0.4119	0.4119	0.4119	0.4119	0.4119	0.4119	0.4119	0.4119	0.4119	0.4256	0.4087	0.4292	0.4087	0.4087	0.4087	0.4087	0.4149	0.4017
		336	0.4149	0.4149	0.4149	0.4149	0.4149	0.4149	0.4149	0.4149	0.4149	0.4149	0.4149	0.4149	0.4149	0.4149	0.4186	0.4149	0.3983	0.422	0.4119	0.4119	0.4186	0.4186	0.4119	0.4149	0.4087	0.4149	0.4149	0.4149	0.4149	0.4149	0.4149	0.4149	0.4149	0.4149	0.4149	0.4149	0.4149	0.4119	0.4256	0.4119	0.4292	0.4119	0.4119	0.4119	0.4119	0.4186	0.4051
		337	0.3983	0.3983	0.3983	0.3983	0.3983	0.3983	0.3983	0.3983	0.3983	0.3983	0.3983	0.3983	0.3983	0.3983	0.4017	0.3983	0.3807	0.4087	0.3948	0.3948	0.4017	0.4017	0.3948	0.3983	0.391	0.3983	0.3983	0.3983	0.3983	0.3983	0.3983	0.3983	0.3983	0.3983	0.3983	0.3983	0.3983	0.3948	0.4119	0.3948	0.4149	0.3948	0.3948	0.3948	0.391	0.4017	0.3872
		338	0.4186	0.4186	0.4186	0.4186	0.4186	0.4186	0.4186	0.4186	0.4186	0.4186	0.4186	0.4186	0.4186	0.4186	0.422	0.4186	0.4017	0.4292	0.4186	0.4149	0.422	0.422	0.4149	0.422	0.4119	0.4186	0.4186	0.4186	0.4186	0.4186	0.4186	0.4186	0.4186	0.4186	0.4186	0.4186	0.4186	0.4186	0.433	0.4149	0.4369	0.4149	0.4119	0.4149	0.4149	0.422	0.4087
		339	0.5017	0.5017	0.5017	0.5017	0.5017	0.5017	0.5017	0.5017	0.5017	0.5017	0.5017	0.5017	0.5017	0.5017	0.5055	0.5055	0.4864	0.5139	0.5017	0.5017	0.5055	0.5098	0.5017	0.5055	0.4979	0.5017	0.5017	0.5017	0.5017	0.5017	0.5017	0.5017	0.5017	0.5017	0.5017	0.5017	0.5017	0.5017	0.5176	0.5017	0.5211	0.5017	0.4979	0.4979	0.4979	0.5055	0.494
		340	0.4476	0.4476	0.4476	0.4476	0.4476	0.4476	0.4476	0.4476	0.4476	0.4476	0.4476	0.4476	0.4476	0.4476	0.4507	0.4507	0.4292	0.4582	0.4476	0.4476	0.4507	0.4541	0.4476	0.4507	0.4441	0.4476	0.4476	0.4476	0.4476	0.4476	0.4476	0.4476	0.4476	0.4476	0.4476	0.4476	0.4476	0.4476	0.4652	0.4476	0.4685	0.4476	0.4441	0.4476	0.4441	0.4541	0.4409
		341	0.4979	0.4979	0.4979	0.4979	0.4979	0.4979	0.4979	0.4979	0.4979	0.4979	0.4979	0.4979	0.4979	0.4979	0.5017	0.5017	0.4801	0.5098	0.4979	0.4979	0.5017	0.5055	0.4979	0.5017	0.494	0.4979	0.4979	0.4979	0.4979	0.4979	0.4979	0.4979	0.4979	0.4979	0.4979	0.4979	0.4979	0.4979	0.5139	0.4979	0.5176	0.4979	0.494	0.494	0.494	0.5017	0.4901
		342	0.4864	0.4864	0.4864	0.4864	0.4864	0.4864	0.4864	0.4864	0.4864	0.4864	0.4864	0.4864	0.4864	0.4864	0.4864	0.4864	0.4685	0.494	0.4831	0.4831	0.4901	0.4901	0.4831	0.4901	0.4831	0.4864	0.4864	0.4864	0.4864	0.4864	0.4864	0.4864	0.4864	0.4864	0.4864	0.4864	0.4864	0.4864	0.4979	0.4831	0.5017	0.4831	0.4801	0.4831	0.4831	0.4901	0.4766
		343	0.5382	0.5382	0.5382	0.5382	0.5382	0.5382	0.5382	0.5382	0.5382	0.5382	0.5382	0.5382	0.5382	0.5382	0.5382	0.5382	0.5211	0.5456	0.5382	0.5342	0.5419	0.5419	0.5342	0.5419	0.5342	0.5382	0.5382	0.5382	0.5382	0.5382	0.5382	0.5382	0.5382	0.5382	0.5382	0.5382	0.5382	0.5382	0.5493	0.5342	0.5533	0.5342	0.5342	0.5342	0.5342	0.5419	0.5296
		344	0.5493	0.5493	0.5493	0.5493	0.5493	0.5493	0.5493	0.5493	0.5493	0.5493	0.5493	0.5493	0.5493	0.5493	0.5533	0.5533	0.5382	0.5577	0.5493	0.5493	0.5577	0.5577	0.5493	0.5577	0.5456	0.5493	0.5493	0.5493	0.5493	0.5493	0.5493	0.5493	0.5493	0.5493	0.5493	0.5493	0.5493	0.5533	0.5665	0.5493	0.5707	0.5493	0.5493	0.5456	0.5456	0.5577	0.5419
		345	0.5382	0.5382	0.5382	0.5382	0.5382	0.5382	0.5382	0.5382	0.5382	0.5382	0.5382	0.5382	0.5382	0.5382	0.5382	0.5419	0.5211	0.5456	0.5382	0.5382	0.5419	0.5419	0.5342	0.5419	0.5342	0.5382	0.5382	0.5382	0.5382	0.5382	0.5382	0.5382	0.5382	0.5382	0.5382	0.5382	0.5382	0.5382	0.5533	0.5342	0.5577	0.5382	0.5342	0.5342	0.5342	0.5419	0.5296
		346	0.5419	0.5419	0.5419	0.5419	0.5419	0.5419	0.5419	0.5419	0.5419	0.5419	0.5419	0.5419	0.5419	0.5419	0.5419	0.5419	0.5254	0.5493	0.5419	0.5419	0.5493	0.5456	0.5382	0.5456	0.5342	0.5419	0.5419	0.5419	0.5419	0.5419	0.5419	0.5419	0.5419	0.5419	0.5419	0.5419	0.5419	0.5419	0.5533	0.5342	0.562	0.5382	0.5382	0.5382	0.5342	0.5456	0.5342
		347	0.5296	0.5296	0.5296	0.5296	0.5296	0.5296	0.5296	0.5296	0.5296	0.5296	0.5296	0.5296	0.5296	0.5296	0.5296	0.5342	0.5176	0.5419	0.5296	0.5296	0.5382	0.5342	0.5296	0.5342	0.5254	0.5296	0.5296	0.5296	0.5296	0.5296	0.5296	0.5296	0.5296	0.5296	0.5296	0.5296	0.5296	0.5342	0.5456	0.5296	0.5493	0.5296	0.5254	0.5254	0.5254	0.5342	0.5211
		348	0.5296	0.5296	0.5296	0.5296	0.5296	0.5296	0.5296	0.5296	0.5296	0.5296	0.5296	0.5296	0.5296	0.5296	0.5296	0.5342	0.5176	0.5419	0.5296	0.5296	0.5382	0.5382	0.5296	0.5382	0.5254	0.5296	0.5296	0.5296	0.5296	0.5296	0.5296	0.5296	0.5296	0.5296	0.5296	0.5296	0.5296	0.5342	0.5456	0.5254	0.5493	0.5296	0.5254	0.5254	0.5254	0.5342	0.5211
		349	0.6712	0.6712	0.6712	0.6712	0.6712	0.6712	0.6712	0.6712	0.6712	0.6712	0.6712	0.6712	0.6712	0.6712	0.6712	0.6712	0.6576	0.6806	0.6712	0.6712	0.6806	0.6755	0.6712	0.6755	0.6661	0.6712	0.6712	0.6712	0.6712	0.6712	0.6712	0.6712	0.6712	0.6712	0.6712	0.6712	0.6712	0.6755	0.6851	0.6661	0.6906	0.6712	0.6712	0.6661	0.6661	0.6755	0.662
		350	0.6712	0.6712	0.6712	0.6712	0.6712	0.6712	0.6712	0.6712	0.6712	0.6712	0.6712	0.6712	0.6712	0.6712	0.6712	0.6755	0.6576	0.6851	0.6712	0.6755	0.6851	0.6755	0.6712	0.6806	0.6661	0.6712	0.6712	0.6712	0.6712	0.6712	0.6712	0.6712	0.6712	0.6712	0.6712	0.6712	0.6712	0.6755	0.6851	0.6661	0.6948	0.6712	0.6712	0.6661	0.6661	0.6755	0.662
		351	0.6906	0.6906	0.6906	0.6906	0.6906	0.6906	0.6906	0.6906	0.6906	0.6906	0.6906	0.6906	0.6906	0.6906	0.6906	0.6906	0.6755	0.6991	0.6906	0.6906	0.7036	0.6948	0.6906	0.6948	0.6806	0.6906	0.6906	0.6906	0.6906	0.6906	0.6906	0.6906	0.6906	0.6906	0.6906	0.6906	0.6906	0.6906	0.7036	0.6851	0.708	0.6906	0.6906	0.6806	0.6806	0.6906	0.6806
		352	0.7799	0.7799	0.7799	0.7799	0.7799	0.7799	0.7799	0.7799	0.7799	0.7799	0.7799	0.7799	0.7799	0.7799	0.7799	0.7843	0.7718	0.7881	0.7843	0.7843	0.7916	0.7843	0.7843	0.7881	0.7755	0.7799	0.7799	0.7799	0.7799	0.7799	0.7799	0.7799	0.7799	0.7799	0.7799	0.7799	0.7799	0.7843	0.7916	0.7799	0.7951	0.7843	0.7843	0.7755	0.7755	0.7843	0.7755
		353	0.7799	0.7799	0.7799	0.7799	0.7799	0.7799	0.7799	0.7799	0.7799	0.7799	0.7799	0.7799	0.7799	0.7799	0.7799	0.7799	0.7718	0.7881	0.7799	0.7799	0.7916	0.7843	0.7799	0.7881	0.7755	0.7799	0.7799	0.7799	0.7799	0.7799	0.7799	0.7799	0.7799	0.7799	0.7799	0.7799	0.7799	0.7843	0.7916	0.7755	0.7951	0.7799	0.7843	0.7755	0.7755	0.7843	0.7755
		354	0.7629	0.7629	0.7629	0.7629	0.7629	0.7629	0.7629	0.7629	0.7629	0.7629	0.7629	0.7629	0.7629	0.7629	0.7629	0.7629	0.7547	0.7672	0.7629	0.7629	0.7755	0.7629	0.7629	0.7672	0.7547	0.7629	0.7629	0.7629	0.7629	0.7629	0.7629	0.7629	0.7629	0.7629	0.7629	0.7629	0.7629	0.7629	0.7718	0.7595	0.7799	0.7595	0.7629	0.7547	0.7547	0.7629	0.7547
		355	0.8313	0.8313	0.8313	0.8313	0.8313	0.8313	0.8313	0.8313	0.8313	0.8313	0.8313	0.8313	0.8313	0.8313	0.8313	0.8313	0.8279	0.8343	0.8313	0.8313	0.8462	0.8313	0.8313	0.8375	0.8279	0.8313	0.8313	0.8313	0.8313	0.8313	0.8313	0.8313	0.8313	0.8313	0.8313	0.8313	0.8313	0.8343	0.8375	0.8279	0.8462	0.8313	0.8343	0.8279	0.8279	0.8313	0.8235
		356	0.8198	0.8198	0.8198	0.8198	0.8198	0.8198	0.8198	0.8198	0.8198	0.8198	0.8198	0.8198	0.8198	0.8198	0.8198	0.8198	0.8162	0.8279	0.8198	0.8198	0.8343	0.8198	0.8198	0.8279	0.8162	0.8198	0.8198	0.8198	0.8198	0.8198	0.8198	0.8198	0.8198	0.8198	0.8198	0.8198	0.8198	0.8235	0.8279	0.8162	0.8343	0.8198	0.8235	0.8162	0.8162	0.8198	0.8125
		357	0.8162	0.8162	0.8162	0.8162	0.8162	0.8162	0.8162	0.8162	0.8162	0.8162	0.8162	0.8162	0.8162	0.8162	0.8162	0.8162	0.8125	0.8235	0.8162	0.8198	0.8313	0.8162	0.8198	0.8198	0.8125	0.8162	0.8162	0.8162	0.8162	0.8162	0.8162	0.8162	0.8162	0.8162	0.8162	0.8162	0.8162	0.8198	0.8235	0.8162	0.8313	0.8162	0.8198	0.8125	0.8125	0.8162	0.8085
		358	0.8462	0.8462	0.8462	0.8462	0.8462	0.8462	0.8462	0.8462	0.8462	0.8462	0.8462	0.8462	0.8462	0.8462	0.8462	0.8462	0.8421	0.853	0.8462	0.8462	0.8596	0.8462	0.8462	0.8493	0.8421	0.8462	0.8462	0.8462	0.8462	0.8462	0.8462	0.8462	0.8462	0.8462	0.8462	0.8462	0.8462	0.8493	0.853	0.8462	0.8596	0.8462	0.8493	0.8421	0.8421	0.8462	0.8375
		359	0.853	0.853	0.853	0.853	0.853	0.853	0.853	0.853	0.853	0.853	0.853	0.853	0.853	0.853	0.853	0.853	0.8493	0.8565	0.853	0.853	0.8655	0.853	0.853	0.8565	0.8493	0.853	0.853	0.853	0.853	0.853	0.853	0.853	0.853	0.853	0.853	0.853	0.853	0.853	0.8565	0.8493	0.8623	0.853	0.8565	0.8462	0.8493	0.853	0.8462
		360	0.8462	0.8462	0.8462	0.8462	0.8462	0.8462	0.8462	0.8462	0.8462	0.8462	0.8462	0.8462	0.8462	0.8462	0.8462	0.8462	0.8462	0.8493	0.8462	0.8462	0.8623	0.8421	0.8462	0.8493	0.8421	0.8462	0.8462	0.8462	0.8462	0.8462	0.8462	0.8462	0.8462	0.8462	0.8462	0.8462	0.8462	0.8462	0.8493	0.8462	0.8565	0.8462	0.8493	0.8375	0.8421	0.8421	0.8343
		361	0.8894	0.8894	0.8894	0.8894	0.8894	0.8894	0.8894	0.8894	0.8894	0.8894	0.8894	0.8894	0.8894	0.8894	0.8894	0.8894	0.8894	0.892	0.8894	0.8894	0.9013	0.8872	0.8894	0.892	0.8872	0.8894	0.8894	0.8894	0.8894	0.8894	0.8894	0.8894	0.8894	0.8894	0.8894	0.8894	0.8894	0.8894	0.8894	0.8894	0.8942	0.8872	0.892	0.8853	0.8872	0.8872	0.8828
		362	0.8894	0.8894	0.8894	0.8894	0.8894	0.8894	0.8894	0.8894	0.8894	0.8894	0.8894	0.8894	0.8894	0.8894	0.8894	0.8894	0.8894	0.892	0.8894	0.892	0.9013	0.8872	0.892	0.892	0.8894	0.8894	0.8894	0.8894	0.8894	0.8894	0.8894	0.8894	0.8894	0.8894	0.8894	0.8894	0.8894	0.8894	0.8894	0.8894	0.8942	0.8894	0.892	0.8853	0.8894	0.8894	0.8853
		363	0.8872	0.8872	0.8872	0.8872	0.8872	0.8872	0.8872	0.8872	0.8872	0.8872	0.8872	0.8872	0.8872	0.8872	0.8872	0.8872	0.8872	0.8894	0.8872	0.8872	0.8991	0.8828	0.8872	0.8894	0.8872	0.8872	0.8872	0.8872	0.8872	0.8872	0.8872	0.8872	0.8872	0.8872	0.8872	0.8872	0.8872	0.8872	0.8872	0.8853	0.892	0.8853	0.8894	0.8828	0.8853	0.8853	0.8792
		364	0.8991	0.8991	0.8991	0.8991	0.8991	0.8991	0.8991	0.8991	0.8991	0.8991	0.8991	0.8991	0.8991	0.8991	0.8991	0.8991	0.8991	0.9013	0.8991	0.8991	0.9106	0.8966	0.9013	0.9013	0.8991	0.8991	0.8991	0.8991	0.8991	0.8991	0.8991	0.8991	0.8991	0.8991	0.8991	0.8991	0.8991	0.8991	0.8991	0.8991	0.9039	0.8991	0.9013	0.8942	0.8991	0.8966	0.892
		365	0.9013	0.9013	0.9013	0.9013	0.9013	0.9013	0.9013	0.9013	0.9013	0.9013	0.9013	0.9013	0.9013	0.9013	0.9013	0.9013	0.9013	0.9013	0.9013	0.9013	0.9126	0.8966	0.9013	0.9013	0.9013	0.9013	0.9013	0.9013	0.9013	0.9013	0.9013	0.9013	0.9013	0.9013	0.9013	0.9013	0.9013	0.9013	0.9013	0.8991	0.9039	0.8991	0.9039	0.8966	0.8991	0.8991	0.8942
		366	0.9081	0.9081	0.9081	0.9081	0.9081	0.9081	0.9081	0.9081	0.9081	0.9081	0.9081	0.9081	0.9081	0.9081	0.9081	0.9081	0.9081	0.9081	0.9081	0.9081	0.9211	0.9057	0.9106	0.9106	0.9081	0.9081	0.9081	0.9081	0.9081	0.9081	0.9081	0.9081	0.9081	0.9081	0.9081	0.9081	0.9081	0.9081	0.9081	0.9081	0.9106	0.9081	0.9106	0.9039	0.9081	0.9057	0.9039
		367	0.9057	0.9057	0.9057	0.9057	0.9057	0.9057	0.9057	0.9057	0.9057	0.9057	0.9057	0.9057	0.9057	0.9057	0.9057	0.9057	0.9057	0.9081	0.9057	0.9081	0.919	0.9039	0.9081	0.9081	0.9081	0.9057	0.9057	0.9057	0.9057	0.9057	0.9057	0.9057	0.9057	0.9057	0.9057	0.9057	0.9057	0.9057	0.9057	0.9057	0.9081	0.9057	0.9106	0.9039	0.9081	0.9057	0.9013
		368	0.9106	0.9106	0.9106	0.9106	0.9106	0.9106	0.9106	0.9106	0.9106	0.9106	0.9106	0.9106	0.9106	0.9106	0.9106	0.9106	0.9106	0.9106	0.9106	0.9106	0.9211	0.9057	0.9106	0.9106	0.9106	0.9106	0.9106	0.9106	0.9106	0.9106	0.9106	0.9106	0.9106	0.9106	0.9106	0.9106	0.9106	0.9106	0.9106	0.9081	0.9126	0.9081	0.9126	0.9057	0.9106	0.9081	0.9039
		369	0.9081	0.9081	0.9081	0.9081	0.9081	0.9081	0.9081	0.9081	0.9081	0.9081	0.9081	0.9081	0.9081	0.9081	0.9081	0.9081	0.9081	0.9081	0.9081	0.9081	0.9211	0.9057	0.9106	0.919	0.9081	0.9081	0.9081	0.9081	0.9081	0.9081	0.9081	0.9081	0.9081	0.9081	0.9081	0.9081	0.9081	0.9081	0.9081	0.9081	0.9106	0.9081	0.9106	0.9039	0.9081	0.9057	0.9013
		370	0.9013	0.9013	0.9013	0.9013	0.9013	0.9013	0.9013	0.9013	0.9013	0.9013	0.9013	0.9013	0.9013	0.9013	0.9013	0.9013	0.9013	0.9013	0.9013	0.9013	0.9126	0.8966	0.9013	0.9126	0.9013	0.9013	0.9013	0.9013	0.9013	0.9013	0.9013	0.9013	0.9013	0.9013	0.9013	0.9013	0.9013	0.9013	0.9013	0.9013	0.9039	0.8991	0.9039	0.8966	0.9013	0.8991	0.8942
		371	0.8942	0.8942	0.8942	0.8942	0.8942	0.8942	0.8942	0.8942	0.8942	0.8942	0.8942	0.8942	0.8942	0.8942	0.8942	0.8942	0.8942	0.8942	0.8942	0.8942	0.9057	0.892	0.8966	0.9081	0.8966	0.8942	0.8942	0.8942	0.8942	0.8942	0.8942	0.8942	0.8942	0.8942	0.8942	0.8942	0.8942	0.8942	0.8942	0.8942	0.8966	0.8942	0.8966	0.892	0.8966	0.892	0.8872
		372	0.8894	0.8894	0.8894	0.8894	0.8894	0.8894	0.8894	0.8894	0.8894	0.8894	0.8894	0.8894	0.8894	0.8894	0.8894	0.8894	0.8894	0.8894	0.8894	0.8894	0.9013	0.8872	0.892	0.9039	0.892	0.8894	0.8894	0.8894	0.8894	0.8894	0.8894	0.8894	0.8894	0.8894	0.8894	0.8894	0.8894	0.8894	0.8894	0.8894	0.892	0.8894	0.892	0.8872	0.892	0.8872	0.8828
		373	0.8596	0.8596	0.8596	0.8596	0.8596	0.8596	0.8596	0.8596	0.8596	0.8596	0.8596	0.8596	0.8596	0.8596	0.8596	0.8596	0.8596	0.8596	0.8596	0.8596	0.8741	0.853	0.8623	0.8765	0.8623	0.8596	0.8596	0.8596	0.8596	0.8596	0.8596	0.8596	0.8596	0.8596	0.8596	0.8596	0.8596	0.8596	0.8596	0.8596	0.8623	0.8596	0.8623	0.8565	0.8623	0.8565	0.8493
		374	0.8596	0.8596	0.8596	0.8596	0.8596	0.8596	0.8596	0.8596	0.8596	0.8596	0.8596	0.8596	0.8596	0.8596	0.8596	0.8596	0.8596	0.8596	0.8596	0.8596	0.8713	0.853	0.8623	0.8741	0.8596	0.8596	0.8596	0.8596	0.8596	0.8596	0.8596	0.8596	0.8596	0.8596	0.8596	0.8596	0.8596	0.8596	0.8596	0.8596	0.8596	0.8596	0.8623	0.853	0.8623	0.853	0.8462
		375	0.7982	0.7982	0.7982	0.7982	0.7982	0.7982	0.7982	0.7982	0.7982	0.7982	0.7982	0.7982	0.7982	0.7982	0.7982	0.7982	0.7982	0.7982	0.7982	0.7982	0.8125	0.7916	0.8013	0.8162	0.7982	0.7982	0.7982	0.7982	0.7982	0.7982	0.7982	0.7982	0.7982	0.7982	0.7982	0.7982	0.7982	0.7982	0.7982	0.7982	0.7982	0.7982	0.8013	0.7951	0.8013	0.7951	0.7843
		376	0.7843	0.7843	0.7843	0.7843	0.7843	0.7843	0.7843	0.7843	0.7843	0.7843	0.7843	0.7843	0.7843	0.7843	0.7843	0.7843	0.7843	0.7843	0.7843	0.7843	0.7951	0.7755	0.7843	0.7982	0.7843	0.7843	0.7843	0.7843	0.7843	0.7843	0.7843	0.7843	0.7843	0.7843	0.7843	0.7843	0.7843	0.7843	0.7843	0.7843	0.7843	0.7799	0.7843	0.7755	0.7843	0.7755	0.7629
		377	0.7843	0.7843	0.7843	0.7843	0.7843	0.7843	0.7843	0.7843	0.7843	0.7843	0.7843	0.7843	0.7843	0.7843	0.7843	0.7843	0.7843	0.7843	0.7843	0.7843	0.7951	0.7799	0.7881	0.8013	0.7843	0.7843	0.7843	0.7843	0.7843	0.7843	0.7843	0.7843	0.7843	0.7843	0.7843	0.7843	0.7843	0.7843	0.7843	0.7843	0.7843	0.7843	0.7881	0.7799	0.7881	0.7799	0.7672
		378	0.7881	0.7881	0.7881	0.7881	0.7881	0.7881	0.7881	0.7881	0.7881	0.7881	0.7881	0.7881	0.7881	0.7881	0.7881	0.7881	0.7881	0.7881	0.7881	0.7881	0.7982	0.7799	0.7916	0.805	0.7755	0.7881	0.7881	0.7881	0.7881	0.7881	0.7881	0.7881	0.7881	0.7881	0.7881	0.7881	0.7881	0.7881	0.7881	0.7881	0.7881	0.7881	0.7881	0.7799	0.7916	0.7843	0.7718
		379	0.7755	0.7755	0.7755	0.7755	0.7755	0.7755	0.7755	0.7755	0.7755	0.7755	0.7755	0.7755	0.7755	0.7755	0.7755	0.7755	0.7755	0.7755	0.7755	0.7755	0.7881	0.7718	0.7799	0.7951	0.7629	0.7755	0.7755	0.7755	0.7755	0.7755	0.7755	0.7755	0.7755	0.7755	0.7755	0.7755	0.7755	0.7755	0.7755	0.7755	0.7755	0.7755	0.7755	0.7718	0.7799	0.7718	0.7595
		380	0.853	0.853	0.853	0.853	0.853	0.853	0.853	0.853	0.853	0.853	0.853	0.853	0.853	0.853	0.853	0.853	0.853	0.853	0.853	0.853	0.8596	0.8493	0.8565	0.8681	0.8421	0.853	0.853	0.853	0.853	0.853	0.853	0.853	0.853	0.853	0.853	0.853	0.853	0.853	0.853	0.853	0.853	0.853	0.8565	0.8493	0.8565	0.8493	0.8421
		381	0.8596	0.8596	0.8596	0.8596	0.8596	0.8596	0.8596	0.8596	0.8596	0.8596	0.8596	0.8596	0.8596	0.8596	0.8596	0.8596	0.8596	0.8596	0.8596	0.8596	0.8655	0.8565	0.8623	0.8741	0.8462	0.8596	0.8596	0.8596	0.8596	0.8596	0.8596	0.8596	0.8596	0.8596	0.8596	0.8596	0.8596	0.8596	0.8596	0.8596	0.8596	0.8596	0.8596	0.8565	0.8596	0.8565	0.8493
		382	0.8596	0.8596	0.8596	0.8596	0.8596	0.8596	0.8596	0.8596	0.8596	0.8596	0.8596	0.8596	0.8596	0.8596	0.8596	0.8596	0.8596	0.8596	0.8596	0.8596	0.8623	0.8565	0.8596	0.8741	0.8462	0.8596	0.8596	0.8596	0.8596	0.8596	0.8596	0.8596	0.8596	0.8596	0.8596	0.8596	0.8596	0.8596	0.8596	0.8596	0.8596	0.8596	0.8596	0.8565	0.8596	0.8565	0.8493
		383	0.8655	0.8655	0.8655	0.8655	0.8655	0.8655	0.8655	0.8655	0.8655	0.8655	0.8655	0.8655	0.8655	0.8655	0.8655	0.8655	0.8655	0.8655	0.8655	0.8655	0.8681	0.8623	0.8655	0.8792	0.853	0.8655	0.8655	0.8655	0.8655	0.8655	0.8655	0.8655	0.8655	0.8655	0.8655	0.8655	0.8655	0.8655	0.8655	0.8655	0.8655	0.8655	0.8655	0.8623	0.8655	0.8623	0.8565
		384	0.8655	0.8655	0.8655	0.8655	0.8655	0.8655	0.8655	0.8655	0.8655	0.8655	0.8655	0.8655	0.8655	0.8655	0.8655	0.8655	0.8655	0.8655	0.8655	0.8655	0.8681	0.8623	0.8681	0.8792	0.853	0.8655	0.8655	0.8655	0.8655	0.8655	0.8655	0.8655	0.8655	0.8655	0.8655	0.8655	0.8655	0.8655	0.8655	0.8655	0.8655	0.8655	0.8655	0.8623	0.8655	0.8623	0.8565
		385	0.8596	0.8596	0.8596	0.8596	0.8596	0.8596	0.8596	0.8596	0.8596	0.8596	0.8596	0.8596	0.8596	0.8596	0.8596	0.8596	0.8596	0.8596	0.8596	0.8596	0.8623	0.8565	0.8623	0.8741	0.8462	0.8596	0.8596	0.8596	0.8596	0.8596	0.8596	0.8596	0.8596	0.8596	0.8596	0.8596	0.8596	0.8596	0.8596	0.8596	0.8596	0.8596	0.8596	0.8565	0.8623	0.8565	0.8493
		386	0.8343	0.8343	0.8343	0.8343	0.8343	0.8343	0.8343	0.8343	0.8343	0.8343	0.8343	0.8343	0.8343	0.8343	0.8343	0.8343	0.8343	0.8343	0.8343	0.8343	0.8375	0.8343	0.8375	0.8565	0.8198	0.8343	0.8343	0.8343	0.8343	0.8343	0.8343	0.8343	0.8343	0.8343	0.8343	0.8343	0.8343	0.8343	0.8343	0.8343	0.8343	0.8343	0.8343	0.8343	0.8375	0.8343	0.8279
		387	0.8313	0.8313	0.8313	0.8313	0.8313	0.8313	0.8313	0.8313	0.8313	0.8313	0.8313	0.8313	0.8313	0.8313	0.8313	0.8313	0.8313	0.8313	0.8313	0.8313	0.8343	0.8313	0.8343	0.853	0.8162	0.8313	0.8313	0.8313	0.8313	0.8313	0.8313	0.8313	0.8313	0.8313	0.8313	0.8313	0.8313	0.8313	0.8313	0.8313	0.8313	0.8313	0.8313	0.8313	0.8343	0.8313	0.8198
		388	0.8235	0.8235	0.8235	0.8235	0.8235	0.8235	0.8235	0.8235	0.8235	0.8235	0.8235	0.8235	0.8235	0.8235	0.8235	0.8235	0.8235	0.8235	0.8235	0.8235	0.8235	0.8235	0.8279	0.8493	0.805	0.8235	0.8235	0.8235	0.8235	0.8235	0.8235	0.8235	0.8235	0.8235	0.8235	0.8235	0.8235	0.8235	0.8235	0.8235	0.8235	0.8235	0.8235	0.8235	0.8279	0.8235	0.8125
		389	0.8162	0.8162	0.8162	0.8162	0.8162	0.8162	0.8162	0.8162	0.8162	0.8162	0.8162	0.8162	0.8162	0.8162	0.8162	0.8162	0.8162	0.8162	0.8162	0.8162	0.8162	0.8162	0.8198	0.8421	0.7982	0.8162	0.8162	0.8162	0.8162	0.8162	0.8162	0.8162	0.8162	0.8162	0.8162	0.8162	0.8162	0.8162	0.8162	0.8162	0.8162	0.8162	0.8162	0.8162	0.8198	0.8162	0.805
		390	0.8085	0.8085	0.8085	0.8085	0.8085	0.8085	0.8085	0.8085	0.8085	0.8085	0.8085	0.8085	0.8085	0.8085	0.8085	0.8085	0.8085	0.8085	0.8085	0.8085	0.8085	0.8085	0.8125	0.8085	0.7881	0.8085	0.8085	0.8085	0.8085	0.8085	0.8085	0.8085	0.8085	0.8085	0.8085	0.8085	0.8085	0.8085	0.8085	0.8085	0.8085	0.8085	0.8085	0.8085	0.8125	0.805	0.7982
		391	0.7718	0.7718	0.7718	0.7718	0.7718	0.7718	0.7718	0.7718	0.7718	0.7718	0.7718	0.7718	0.7718	0.7718	0.7718	0.7718	0.7718	0.7718	0.7718	0.7718	0.7718	0.7718	0.7755	0.7718	0.7459	0.7718	0.7718	0.7718	0.7718	0.7718	0.7718	0.7718	0.7718	0.7718	0.7718	0.7718	0.7718	0.7718	0.7718	0.7718	0.7718	0.7718	0.7718	0.7718	0.7755	0.7718	0.7595
		392	0.7672	0.7672	0.7672	0.7672	0.7672	0.7672	0.7672	0.7672	0.7672	0.7672	0.7672	0.7672	0.7672	0.7672	0.7672	0.7672	0.7672	0.7672	0.7672	0.7672	0.7672	0.7672	0.7718	0.7672	0.7369	0.7672	0.7672	0.7672	0.7672	0.7672	0.7672	0.7672	0.7672	0.7672	0.7672	0.7672	0.7672	0.7672	0.7672	0.7672	0.7672	0.7672	0.7672	0.7672	0.7672	0.7672	0.7547
		393	0.7629	0.7629	0.7629	0.7629	0.7629	0.7629	0.7629	0.7629	0.7629	0.7629	0.7629	0.7629	0.7629	0.7629	0.7629	0.7629	0.7629	0.7629	0.7629	0.7629	0.7629	0.7629	0.7629	0.7595	0.725	0.7629	0.7629	0.7629	0.7629	0.7629	0.7629	0.7629	0.7629	0.7629	0.7629	0.7629	0.7629	0.7629	0.7629	0.7629	0.7629	0.7629	0.7629	0.7629	0.7629	0.7629	0.7505
IUpred2	iups	1	0.9935	0.9935	0.9935	0.9935	0.9935	0.9935	0.9935	0.9935	0.9935	0.9935	0.9935	0.9935	0.9935	0.9935	0.9935	0.9935	0.9935	0.9935	0.9935	0.9935	0.9935	0.9935	0.9935	0.9935	0.9935	0.9935	0.9935	0.9935	0.9935	0.9935	0.9935	0.9935	0.9935	0.9935	0.9935	0.9935	0.9935	0.9935	0.9935	0.9935	0.9935	0.9935	0.9935	0.9935	0.9935	0.9935	0.9935
		2	0.9904	0.9904	0.9904	0.9904	0.9904	0.9904	0.9904	0.9904	0.9904	0.9904	0.9904	0.9904	0.9904	0.9904	0.9904	0.9904	0.9904	0.9904	0.9904	0.9904	0.9904	0.9904	0.9904	0.9904	0.9904	0.9904	0.9904	0.9904	0.9904	0.9904	0.9904	0.9904	0.9904	0.9904	0.9904	0.9904	0.9904	0.9904	0.9904	0.9904	0.9904	0.9904	0.9904	0.9904	0.9904	0.9904	0.9904
		3	0.9867	0.9867	0.9867	0.9867	0.9867	0.9867	0.9867	0.9867	0.9867	0.9867	0.9867	0.9867	0.9867	0.9867	0.9867	0.9867	0.9867	0.9867	0.9867	0.9867	0.9867	0.9867	0.9867	0.9867	0.9867	0.9867	0.9867	0.9867	0.9867	0.9867	0.9867	0.9867	0.9867	0.9867	0.9867	0.9867	0.9867	0.9867	0.9867	0.9867	0.9867	0.9867	0.9867	0.9867	0.9867	0.9867	0.9867
		4	0.9624	0.9624	0.9624	0.9624	0.9624	0.9624	0.9624	0.9624	0.9624	0.9624	0.9624	0.9624	0.9624	0.9624	0.9624	0.9624	0.9624	0.9624	0.9624	0.9624	0.9624	0.9624	0.9624	0.9624	0.9624	0.9624	0.9624	0.9624	0.9624	0.9624	0.9624	0.9624	0.9624	0.9624	0.9624	0.9624	0.9624	0.9624	0.9624	0.9624	0.9624	0.9624	0.9624	0.9624	0.9624	0.9624	0.9624
		5	0.9447	0.9447	0.9447	0.9447	0.9447	0.9447	0.9447	0.9447	0.9447	0.9447	0.9447	0.9447	0.9447	0.9447	0.9447	0.9447	0.9447	0.9447	0.9447	0.9447	0.9447	0.9447	0.9447	0.9447	0.9447	0.9447	0.9447	0.9447	0.9447	0.9447	0.9447	0.9447	0.9447	0.9447	0.9447	0.9447	0.9447	0.9447	0.9447	0.9447	0.9447	0.9447	0.9447	0.9447	0.9447	0.9447	0.9447
		6	0.9348	0.9348	0.9348	0.9348	0.9348	0.9348	0.9348	0.9348	0.9348	0.9348	0.9348	0.9348	0.9348	0.9348	0.9348	0.9348	0.9348	0.9348	0.9348	0.9348	0.9348	0.9348	0.9348	0.9348	0.9348	0.9348	0.9348	0.9348	0.9348	0.9348	0.9348	0.9348	0.9348	0.9348	0.9348	0.9348	0.9348	0.9348	0.9348	0.9348	0.9348	0.9348	0.9348	0.9348	0.9348	0.9348	0.9348
		7	0.9257	0.9257	0.9257	0.9257	0.9257	0.9257	0.9257	0.9257	0.9257	0.9257	0.9257	0.9257	0.9257	0.9257	0.9257	0.9257	0.9257	0.9257	0.9257	0.9257	0.9257	0.9257	0.9257	0.9257	0.9257	0.9257	0.9257	0.9257	0.9257	0.9257	0.9257	0.9257	0.9257	0.9257	0.9257	0.9257	0.9257	0.9257	0.9257	0.9257	0.9257	0.9257	0.9257	0.9257	0.9257	0.9257	0.9257
		8	0.9068	0.9068	0.9068	0.9068	0.9068	0.9068	0.9068	0.9068	0.9068	0.9068	0.9068	0.9068	0.9068	0.9068	0.9068	0.9068	0.9068	0.9068	0.9068	0.9068	0.9068	0.9068	0.9068	0.9068	0.9068	0.9068	0.9068	0.9068	0.9068	0.9068	0.9068	0.9068	0.9068	0.9068	0.9068	0.9068	0.9068	0.9068	0.9068	0.9068	0.9068	0.9068	0.9068	0.9068	0.9068	0.9068	0.9068
		9	0.8283	0.8283	0.8283	0.8283	0.8283	0.8283	0.8283	0.8283	0.8283	0.8283	0.8283	0.8283	0.8283	0.8283	0.8283	0.8283	0.8283	0.8283	0.8283	0.8283	0.8283	0.8283	0.8283	0.8283	0.8283	0.8283	0.8283	0.8283	0.8283	0.8283	0.8283	0.8283	0.8283	0.8283	0.8283	0.8283	0.8283	0.8283	0.8283	0.8283	0.8283	0.8283	0.8283	0.8283	0.8283	0.8283	0.8283
		10	0.7912	0.7912	0.7912	0.7912	0.7912	0.7912	0.7912	0.7912	0.7912	0.7912	0.7912	0.7912	0.7912	0.7912	0.7912	0.7912	0.7912	0.7912	0.7912	0.7912	0.7912	0.7912	0.7912	0.7912	0.7912	0.7912	0.7912	0.7912	0.7912	0.7912	0.7912	0.7912	0.7912	0.7912	0.7912	0.7912	0.7912	0.7912	0.7912	0.7912	0.7912	0.7912	0.7912	0.7912	0.7912	0.7912	0.7912
		11	0.7772	0.7772	0.7772	0.7772	0.7772	0.7772	0.7772	0.7772	0.7772	0.7772	0.7772	0.7772	0.7772	0.7772	0.7772	0.7772	0.7772	0.7772	0.7772	0.7772	0.7772	0.7772	0.7772	0.7772	0.7772	0.7772	0.7772	0.7772	0.7772	0.7772	0.7772	0.7772	0.7772	0.7772	0.7772	0.7772	0.7772	0.7772	0.7772	0.7772	0.7772	0.7772	0.7772	0.7772	0.7772	0.7772	0.7772
		12	0.754	0.754	0.754	0.754	0.754	0.754	0.754	0.754	0.754	0.754	0.754	0.754	0.754	0.754	0.754	0.754	0.754	0.754	0.754	0.754	0.754	0.754	0.754	0.754	0.754	0.754	0.754	0.754	0.754	0.754	0.754	0.754	0.754	0.754	0.754	0.754	0.754	0.754	0.754	0.754	0.754	0.754	0.754	0.754	0.754	0.754	0.754
		13	0.6557	0.6557	0.6557	0.6557	0.6557	0.6557	0.6557	0.6557	0.6557	0.6557	0.6557	0.6557	0.6557	0.6557	0.6557	0.6557	0.6557	0.6557	0.6557	0.6557	0.6557	0.6557	0.6557	0.6557	0.6557	0.6557	0.6557	0.6557	0.6557	0.6557	0.6557	0.6557	0.6557	0.6557	0.6557	0.6557	0.6557	0.6557	0.6557	0.6557	0.6557	0.6557	0.6557	0.6557	0.6557	0.6557	0.6557
		14	0.6293	0.6293	0.6293	0.6293	0.6293	0.6293	0.6293	0.6293	0.6293	0.6293	0.6293	0.6293	0.6293	0.6293	0.6293	0.6293	0.6293	0.6293	0.6293	0.6293	0.6293	0.6293	0.6293	0.6293	0.6293	0.6293	0.6293	0.6293	0.6293	0.6293	0.6293	0.6293	0.6293	0.6293	0.6293	0.6293	0.6293	0.6293	0.6293	0.6293	0.6293	0.6293	0.6293	0.6293	0.6293	0.6293	0.6293
		15	0.5549	0.5549	0.5549	0.5549	0.5549	0.5549	0.5549	0.5549	0.5549	0.5549	0.5549	0.5549	0.5549	0.5549	0.5549	0.5549	0.5549	0.5549	0.5549	0.5549	0.5549	0.5549	0.5549	0.5549	0.5549	0.5549	0.5549	0.5549	0.5549	0.5549	0.5549	0.5549	0.5549	0.5549	0.5549	0.5549	0.5549	0.5549	0.5549	0.5549	0.5549	0.5549	0.5549	0.5549	0.5549	0.5549	0.5549
		16	0.4879	0.4879	0.4879	0.4879	0.4879	0.4879	0.4879	0.4879	0.4879	0.4879	0.4879	0.4879	0.4879	0.4879	0.4879	0.4879	0.4879	0.4879	0.4879	0.4879	0.4879	0.4879	0.4879	0.4879	0.4879	0.4879	0.4879	0.4879	0.4879	0.4879	0.4879	0.4879	0.4879	0.4879	0.4879	0.4879	0.4879	0.4879	0.4879	0.4879	0.4879	0.4879	0.4879	0.4879	0.4879	0.4879	0.4879
		17	0.5126	0.5126	0.5126	0.5126	0.5126	0.5126	0.5126	0.5126	0.5126	0.5126	0.5126	0.5126	0.5126	0.5126	0.5126	0.5126	0.5126	0.5126	0.5126	0.5126	0.5126	0.5126	0.5126	0.5126	0.5126	0.5126	0.5126	0.5126	0.5126	0.5126	0.5126	0.5126	0.5126	0.5126	0.5126	0.5126	0.5126	0.5126	0.5126	0.5126	0.5126	0.5126	0.5126	0.5126	0.5126	0.5126	0.5126
		18	0.5126	0.5126	0.5126	0.5126	0.5126	0.5126	0.5126	0.5126	0.5126	0.5126	0.5126	0.5126	0.5126	0.5126	0.5126	0.5126	0.5126	0.5126	0.5126	0.5126	0.5126	0.5126	0.5126	0.5126	0.5126	0.5126	0.5126	0.5126	0.5126	0.5126	0.5126	0.5126	0.5126	0.5126	0.5126	0.5126	0.5126	0.5126	0.5126	0.5126	0.5126	0.5126	0.5126	0.5126	0.5126	0.5126	0.5126
		19	0.4967	0.4967	0.4967	0.4967	0.4967	0.4967	0.4967	0.4967	0.4967	0.4967	0.4967	0.4967	0.4967	0.4967	0.4967	0.4967	0.4967	0.4967	0.4967	0.4967	0.4967	0.4967	0.4967	0.4967	0.4967	0.4967	0.4967	0.4967	0.4967	0.4967	0.4967	0.4967	0.4967	0.4967	0.4967	0.4967	0.4967	0.4967	0.4967	0.4967	0.4967	0.4967	0.4967	0.4967	0.4967	0.4967	0.4967
		20	0.4967	0.4967	0.4967	0.4967	0.4967	0.4967	0.4967	0.4967	0.4967	0.4967	0.4967	0.4967	0.4967	0.4967	0.4967	0.4967	0.4967	0.4967	0.4967	0.4967	0.4967	0.4967	0.4967	0.4967	0.4967	0.4967	0.4967	0.4967	0.4967	0.4967	0.4967	0.4967	0.4967	0.4967	0.4967	0.4967	0.4967	0.4967	0.4967	0.4967	0.4967	0.4967	0.4967	0.4967	0.4967	0.4967	0.4967
		21	0.4967	0.4967	0.4967	0.4967	0.4967	0.4967	0.4967	0.4967	0.4967	0.4967	0.4967	0.4967	0.4967	0.4967	0.4967	0.4967	0.4967	0.4967	0.4967	0.4967	0.4967	0.4967	0.4967	0.4967	0.4967	0.4967	0.4967	0.4967	0.4967	0.4967	0.4967	0.4967	0.4967	0.4967	0.4967	0.4967	0.4967	0.4967	0.4967	0.4967	0.4967	0.4967	0.4967	0.4967	0.4967	0.4967	0.4967
		22	0.4116	0.4116	0.4116	0.4116	0.4116	0.4116	0.4116	0.4116	0.4116	0.4116	0.4116	0.4116	0.4116	0.4116	0.4116	0.4116	0.4116	0.4116	0.4116	0.4116	0.4116	0.4116	0.4116	0.4116	0.4116	0.4116	0.4116	0.4116	0.4116	0.4116	0.4116	0.4116	0.4116	0.4116	0.4116	0.4116	0.4116	0.4116	0.4116	0.4116	0.4116	0.4116	0.4116	0.4116	0.4116	0.4116	0.4116
		23	0.3885	0.3885	0.3885	0.3885	0.3885	0.3885	0.3885	0.3885	0.3885	0.3885	0.3885	0.3885	0.3885	0.3885	0.3885	0.3885	0.3885	0.3885	0.3885	0.3885	0.3885	0.3885	0.3885	0.3885	0.3885	0.3885	0.3885	0.3885	0.3885	0.3885	0.3885	0.3885	0.3885	0.3885	0.3885	0.3885	0.3885	0.3885	0.3885	0.3885	0.3885	0.3885	0.3885	0.3885	0.3885	0.3885	0.3885
		24	0.3939	0.3939	0.3939	0.3939	0.3939	0.3939	0.3939	0.3939	0.3939	0.3939	0.3939	0.3939	0.3939	0.3939	0.3939	0.3939	0.3939	0.3939	0.3939	0.3939	0.3939	0.3939	0.3939	0.3939	0.3939	0.3939	0.3939	0.3939	0.3939	0.3939	0.3939	0.3939	0.3939	0.3939	0.3939	0.3939	0.3939	0.3939	0.3939	0.3939	0.3939	0.3939	0.3939	0.3939	0.3939	0.3939	0.3939
		25	0.3806	0.3806	0.3806	0.3806	0.3806	0.3806	0.3806	0.3806	0.3806	0.3806	0.3806	0.3806	0.3806	0.3806	0.3806	0.3806	0.3806	0.3806	0.3806	0.3806	0.3806	0.3806	0.3806	0.3806	0.3806	0.3806	0.3806	0.3806	0.3806	0.3806	0.3806	0.3806	0.3806	0.3806	0.3806	0.3806	0.3806	0.3806	0.3806	0.3806	0.3806	0.3806	0.3806	0.3806	0.3806	0.3806	0.3806
		26	0.4078	0.4078	0.4078	0.4078	0.4078	0.4078	0.4078	0.4078	0.4078	0.4078	0.4078	0.4078	0.4078	0.4078	0.4078	0.4078	0.4078	0.4078	0.4078	0.4078	0.4078	0.4078	0.4078	0.4078	0.4078	0.4078	0.4078	0.4078	0.4078	0.4078	0.4078	0.4078	0.4078	0.4078	0.4078	0.4078	0.4078	0.4078	0.4078	0.4078	0.4078	0.4078	0.4078	0.4078	0.4078	0.4078	0.4078
		27	0.3847	0.3847	0.3847	0.3847	0.3847	0.3847	0.3847	0.3847	0.3847	0.3847	0.3847	0.3847	0.3847	0.3847	0.3847	0.3847	0.3847	0.3847	0.3847	0.3847	0.3847	0.3847	0.3847	0.3847	0.3847	0.3847	0.3847	0.3847	0.3847	0.3847	0.3847	0.3847	0.3847	0.3847	0.3847	0.3847	0.3847	0.3847	0.3847	0.3847	0.3847	0.3847	0.3847	0.3847	0.3847	0.3847	0.3847
		28	0.3847	0.3847	0.3847	0.3847	0.3847	0.3847	0.3847	0.3847	0.3847	0.3847	0.3847	0.3847	0.3847	0.3847	0.3847	0.3847	0.3847	0.3847	0.3847	0.3847	0.3847	0.3847	0.3847	0.3847	0.3847	0.3847	0.3847	0.3847	0.3847	0.3847	0.3847	0.3847	0.3847	0.3847	0.3847	0.3847	0.3847	0.3847	0.3847	0.3847	0.3847	0.3847	0.3847	0.3847	0.3847	0.3847	0.3847
		29	0.363	0.363	0.363	0.363	0.363	0.363	0.363	0.363	0.363	0.363	0.363	0.363	0.363	0.363	0.363	0.363	0.363	0.363	0.363	0.363	0.363	0.363	0.363	0.363	0.363	0.363	0.363	0.363	0.363	0.363	0.363	0.363	0.363	0.363	0.363	0.363	0.363	0.363	0.363	0.363	0.363	0.363	0.363	0.363	0.363	0.363	0.363
		30	0.4078	0.4078	0.4078	0.4078	0.4078	0.4078	0.4078	0.4078	0.4078	0.4078	0.4078	0.4078	0.4078	0.4078	0.4078	0.4078	0.4078	0.4078	0.4078	0.4078	0.4078	0.4078	0.4078	0.4078	0.4078	0.4078	0.4078	0.4078	0.4078	0.4078	0.4078	0.4078	0.4078	0.4078	0.4078	0.4078	0.4078	0.4078	0.4078	0.4078	0.4078	0.4078	0.4078	0.4078	0.4078	0.4078	0.4078
		31	0.4203	0.4203	0.4203	0.4203	0.4203	0.4203	0.4203	0.4203	0.4203	0.4203	0.4203	0.4203	0.4203	0.4203	0.4203	0.4203	0.4203	0.4203	0.4203	0.4203	0.4203	0.4203	0.4203	0.4203	0.4203	0.4203	0.4203	0.4203	0.4203	0.4203	0.4203	0.4203	0.4203	0.4203	0.4203	0.4203	0.4203	0.4203	0.4203	0.4203	0.4203	0.4203	0.4203	0.4203	0.4203	0.4203	0.4203
		32	0.4149	0.4149	0.4149	0.4149	0.4149	0.4149	0.4149	0.4149	0.4149	0.4149	0.4149	0.4149	0.4149	0.4149	0.4149	0.4149	0.4149	0.4149	0.4149	0.4149	0.4149	0.4149	0.4149	0.4149	0.4149	0.4149	0.4149	0.4149	0.4149	0.4149	0.4149	0.4149	0.4149	0.4149	0.4149	0.4149	0.4149	0.4149	0.4149	0.4149	0.4149	0.4149	0.4149	0.4149	0.4149	0.4149	0.4149
		33	0.4078	0.4078	0.4078	0.4078	0.4078	0.4078	0.4078	0.4078	0.4078	0.4078	0.4078	0.4078	0.4078	0.4078	0.4078	0.4078	0.4078	0.4078	0.4078	0.4078	0.4078	0.4078	0.4078	0.4078	0.4078	0.4078	0.4078	0.4078	0.4078	0.4078	0.4078	0.4078	0.4078	0.4078	0.4078	0.4078	0.4078	0.4078	0.4078	0.4078	0.4078	0.4078	0.4078	0.4078	0.4078	0.4078	0.4078
		34	0.4703	0.4703	0.4703	0.4703	0.4703	0.4703	0.4703	0.4703	0.4703	0.4703	0.4703	0.4703	0.4703	0.4703	0.4703	0.4703	0.4703	0.4703	0.4703	0.4703	0.4703	0.4703	0.4703	0.4703	0.4703	0.4703	0.4703	0.4703	0.4703	0.4703	0.4703	0.4703	0.4703	0.4703	0.4703	0.4703	0.4703	0.4703	0.4703	0.4703	0.4703	0.4703	0.4703	0.4703	0.4703	0.4703	0.4703
		35	0.4245	0.4245	0.4245	0.4245	0.4245	0.4245	0.4245	0.4245	0.4245	0.4245	0.4245	0.4245	0.4245	0.4245	0.4245	0.4245	0.4245	0.4245	0.4245	0.4245	0.4245	0.4245	0.4245	0.4245	0.4245	0.4245	0.4245	0.4245	0.4245	0.4245	0.4245	0.4245	0.4245	0.4245	0.4245	0.4245	0.4245	0.4245	0.4245	0.4245	0.4245	0.4245	0.4245	0.4245	0.4245	0.4245	0.4245
		36	0.4825	0.4825	0.4825	0.4825	0.4825	0.4825	0.4825	0.4825	0.4825	0.4825	0.4825	0.4825	0.4825	0.4825	0.4825	0.4825	0.4825	0.4825	0.4825	0.4825	0.4825	0.4825	0.4825	0.4825	0.4825	0.4825	0.4825	0.4825	0.4825	0.4825	0.4825	0.4825	0.4825	0.4825	0.4825	0.4825	0.4825	0.4825	0.4825	0.4825	0.4825	0.4825	0.4825	0.4825	0.4825	0.4825	0.4825
		37	0.5514	0.5514	0.5514	0.5514	0.5514	0.5514	0.5514	0.5514	0.5514	0.5514	0.5514	0.5514	0.5514	0.5514	0.5514	0.5514	0.5514	0.5514	0.5514	0.5514	0.5514	0.5514	0.5514	0.5514	0.5514	0.5514	0.5514	0.5514	0.5514	0.5514	0.5514	0.5514	0.5514	0.5514	0.5514	0.5514	0.5514	0.5514	0.5514	0.5514	0.5514	0.5514	0.5514	0.5514	0.5514	0.5514	0.5514
		38	0.5514	0.5514	0.5514	0.5514	0.5514	0.5514	0.5514	0.5514	0.5514	0.5514	0.5514	0.5514	0.5514	0.5514	0.5514	0.5514	0.5514	0.5514	0.5514	0.5514	0.5514	0.5514	0.5514	0.5514	0.5514	0.5514	0.5514	0.5514	0.5514	0.5514	0.5514	0.5514	0.5514	0.5514	0.5514	0.5514	0.5514	0.5514	0.5514	0.5514	0.5514	0.5514	0.5514	0.5514	0.5514	0.5514	0.5514
		39	0.5549	0.5549	0.5549	0.5549	0.5549	0.5549	0.5549	0.5549	0.5549	0.5549	0.5549	0.5549	0.5549	0.5549	0.5549	0.5549	0.5549	0.5549	0.5549	0.5549	0.5549	0.5549	0.5549	0.5549	0.5549	0.5549	0.5549	0.5549	0.5549	0.5549	0.5549	0.5549	0.5549	0.5549	0.5549	0.5549	0.5549	0.5549	0.5549	0.5549	0.5549	0.5549	0.5549	0.5549	0.5549	0.5549	0.5549
		40	0.4967	0.4967	0.4967	0.4967	0.4967	0.4967	0.4967	0.4967	0.4967	0.4967	0.4967	0.4967	0.4967	0.4967	0.4967	0.4967	0.4967	0.4967	0.4967	0.4967	0.4967	0.4967	0.4967	0.4967	0.4967	0.4967	0.4967	0.4967	0.4967	0.4967	0.4967	0.4967	0.4967	0.4967	0.4967	0.4967	0.4967	0.4967	0.4967	0.4967	0.4967	0.4967	0.4967	0.4967	0.4967	0.4967	0.4967
		41	0.5229	0.5229	0.5229	0.5229	0.5229	0.5229	0.5229	0.5229	0.5229	0.5229	0.5229	0.5229	0.5229	0.5229	0.5229	0.5229	0.5229	0.5229	0.5229	0.5229	0.5229	0.5229	0.5229	0.5229	0.5229	0.5229	0.5229	0.5229	0.5229	0.5229	0.5229	0.5229	0.5229	0.5229	0.5229	0.5229	0.5229	0.5229	0.5229	0.5229	0.5229	0.5229	0.5229	0.5229	0.5229	0.5229	0.5229
		42	0.6079	0.6079	0.6079	0.6079	0.6079	0.6079	0.6079	0.6079	0.6079	0.6079	0.6079	0.6079	0.6079	0.6079	0.6079	0.6079	0.6079	0.6079	0.6079	0.6079	0.6079	0.6079	0.6079	0.6079	0.6079	0.6079	0.6079	0.6079	0.6079	0.6079	0.6079	0.6079	0.6079	0.6079	0.6079	0.6079	0.6079	0.6079	0.6079	0.6079	0.6079	0.6079	0.6079	0.6079	0.6079	0.6079	0.6079
		43	0.6035	0.6035	0.6035	0.6035	0.6035	0.6035	0.6035	0.6035	0.6035	0.6035	0.6035	0.6035	0.6035	0.6035	0.6035	0.6035	0.6035	0.6035	0.6035	0.6035	0.6035	0.6035	0.6035	0.6035	0.6035	0.6035	0.6035	0.6035	0.6035	0.6035	0.6035	0.6035	0.6035	0.6035	0.6035	0.6035	0.6035	0.6035	0.6035	0.6035	0.6035	0.6035	0.6035	0.6035	0.6035	0.6035	0.6035
		44	0.5514	0.5514	0.5514	0.5514	0.5514	0.5514	0.5514	0.5514	0.5514	0.5514	0.5514	0.5514	0.5514	0.5514	0.5514	0.5514	0.5514	0.5514	0.5514	0.5514	0.5514	0.5514	0.5514	0.5514	0.5514	0.5514	0.5514	0.5514	0.5514	0.5514	0.5514	0.5514	0.5514	0.5514	0.5514	0.5514	0.5514	0.5514	0.5514	0.5514	0.5514	0.5514	0.5514	0.5514	0.5514	0.5514	0.5514
		45	0.5296	0.5296	0.5296	0.5296	0.5296	0.5296	0.5296	0.5296	0.5296	0.5296	0.5296	0.5296	0.5296	0.5296	0.5296	0.5296	0.5296	0.5296	0.5296	0.5296	0.5296	0.5296	0.5296	0.5296	0.5296	0.5296	0.5296	0.5296	0.5296	0.5296	0.5296	0.5296	0.5296	0.5296	0.5296	0.5296	0.5296	0.5296	0.5296	0.5296	0.5296	0.5296	0.5296	0.5296	0.5296	0.5296	0.5296
		46	0.6219	0.6219	0.6219	0.6219	0.6219	0.6219	0.6219	0.6219	0.6219	0.6219	0.6219	0.6219	0.6219	0.6219	0.6219	0.6219	0.6219	0.6219	0.6219	0.6219	0.6219	0.6219	0.6219	0.6219	0.6219	0.6219	0.6219	0.6219	0.6219	0.6219	0.6219	0.6219	0.6219	0.6219	0.6219	0.6219	0.6219	0.6219	0.6219	0.6219	0.6219	0.6219	0.6219	0.6219	0.6219	0.6219	0.6219
		47	0.6255	0.6255	0.6255	0.6255	0.6255	0.6255	0.6255	0.6255	0.6255	0.6255	0.6255	0.6255	0.6255	0.6255	0.6255	0.6255	0.6255	0.6255	0.6255	0.6255	0.6255	0.6255	0.6255	0.6255	0.6255	0.6255	0.6255	0.6255	0.6255	0.6255	0.6255	0.6255	0.6255	0.6255	0.6255	0.6255	0.6255	0.6255	0.6255	0.6255	0.6255	0.6255	0.6255	0.6255	0.6255	0.6255	0.6255
		48	0.6412	0.6412	0.6412	0.6412	0.6412	0.6412	0.6412	0.6412	0.6412	0.6412	0.6412	0.6412	0.6412	0.6412	0.6412	0.6412	0.6412	0.6412	0.6412	0.6412	0.6412	0.6412	0.6412	0.6412	0.6412	0.6412	0.6412	0.6412	0.6412	0.6412	0.6412	0.6412	0.6412	0.6412	0.6412	0.6412	0.6412	0.6412	0.6412	0.6412	0.6412	0.6412	0.6412	0.6412	0.6412	0.6412	0.6412
		49	0.6293	0.6293	0.6293	0.6293	0.6293	0.6293	0.6293	0.6293	0.6293	0.6293	0.6293	0.6293	0.6293	0.6293	0.6293	0.6293	0.6293	0.6293	0.6293	0.6293	0.6293	0.6293	0.6293	0.6293	0.6293	0.6293	0.6293	0.6293	0.6293	0.6293	0.6293	0.6293	0.6293	0.6293	0.6293	0.6293	0.6293	0.6293	0.6293	0.6293	0.6293	0.6293	0.6293	0.6293	0.6293	0.6293	0.6293
		50	0.6604	0.6604	0.6604	0.6604	0.6604	0.6604	0.6604	0.6604	0.6604	0.6604	0.6604	0.6604	0.6604	0.6604	0.6604	0.6604	0.6604	0.6604	0.6604	0.6604	0.6604	0.6604	0.6604	0.6604	0.6604	0.6604	0.6604	0.6604	0.6604	0.6604	0.6604	0.6604	0.6604	0.6604	0.6604	0.6604	0.6604	0.6604	0.6604	0.6604	0.6604	0.6604	0.6604	0.6604	0.6604	0.6604	0.6604
		51	0.7111	0.7111	0.7111	0.7111	0.7111	0.7111	0.7111	0.7111	0.7111	0.7111	0.7111	0.7111	0.7111	0.7111	0.7111	0.7111	0.7111	0.7111	0.7111	0.7111	0.7111	0.7111	0.7111	0.7111	0.7111	0.7111	0.7111	0.7111	0.7111	0.7111	0.7111	0.7111	0.7111	0.7111	0.7111	0.7111	0.7111	0.7111	0.7111	0.7111	0.7111	0.7111	0.7111	0.7111	0.7111	0.7111	0.7111
		52	0.7192	0.7192	0.7192	0.7192	0.7192	0.7192	0.7192	0.7192	0.7192	0.7192	0.7192	0.7192	0.7192	0.7192	0.7192	0.7192	0.7192	0.7192	0.7192	0.7192	0.7192	0.7192	0.7192	0.7192	0.7192	0.7192	0.7192	0.7192	0.7192	0.7192	0.7192	0.7192	0.7192	0.7192	0.7192	0.7192	0.7192	0.7192	0.7192	0.7192	0.7192	0.7192	0.7192	0.7192	0.7192	0.7192	0.7192
		53	0.687	0.687	0.687	0.687	0.687	0.687	0.687	0.687	0.687	0.687	0.687	0.687	0.687	0.687	0.687	0.687	0.687	0.687	0.687	0.687	0.687	0.687	0.687	0.687	0.687	0.687	0.687	0.687	0.687	0.687	0.687	0.687	0.687	0.687	0.687	0.687	0.687	0.687	0.687	0.687	0.687	0.687	0.687	0.687	0.687	0.687	0.687
		54	0.754	0.754	0.754	0.754	0.754	0.754	0.754	0.754	0.754	0.754	0.754	0.754	0.754	0.754	0.754	0.754	0.754	0.754	0.754	0.754	0.754	0.754	0.754	0.754	0.754	0.754	0.754	0.754	0.754	0.754	0.754	0.754	0.754	0.754	0.754	0.754	0.754	0.754	0.754	0.754	0.754	0.754	0.754	0.754	0.754	0.754	0.754
		55	0.7724	0.7724	0.7724	0.7724	0.7724	0.7724	0.7724	0.7724	0.7724	0.7724	0.7724	0.7724	0.7724	0.7724	0.7724	0.7724	0.7724	0.7724	0.7724	0.7724	0.7724	0.7724	0.7724	0.7724	0.7724	0.7724	0.7724	0.7724	0.7724	0.7724	0.7724	0.7724	0.7724	0.7724	0.7724	0.7724	0.7724	0.7724	0.7724	0.7724	0.7724	0.7724	0.7724	0.7724	0.7724	0.7724	0.7724
		56	0.7951	0.7951	0.7951	0.7951	0.7951	0.7951	0.7951	0.7951	0.7951	0.7951	0.7951	0.7951	0.7951	0.7951	0.7951	0.7951	0.7951	0.7951	0.7951	0.7951	0.7951	0.7951	0.7951	0.7951	0.7951	0.7951	0.7951	0.7951	0.7951	0.7951	0.7951	0.7951	0.7951	0.7951	0.7951	0.7951	0.7951	0.7951	0.7951	0.7951	0.7951	0.7951	0.7951	0.7951	0.7951	0.7951	0.7951
		57	0.8036	0.8036	0.8036	0.8036	0.8036	0.8036	0.8036	0.8036	0.8036	0.8036	0.8036	0.8036	0.8036	0.8036	0.8036	0.8036	0.8036	0.8036	0.8036	0.8036	0.8036	0.8036	0.8036	0.8036	0.8036	0.8036	0.8036	0.8036	0.8036	0.8036	0.8036	0.8036	0.8036	0.8036	0.8036	0.8036	0.8036	0.8036	0.8036	0.8036	0.8036	0.8036	0.8036	0.8036	0.8036	0.8036	0.8036
		58	0.8118	0.8118	0.8118	0.8118	0.8118	0.8118	0.8118	0.8118	0.8118	0.8118	0.8118	0.8118	0.8118	0.8118	0.8118	0.8118	0.8118	0.8118	0.8118	0.8118	0.8118	0.8118	0.8118	0.8118	0.8118	0.8118	0.8118	0.8118	0.8118	0.8118	0.8118	0.8118	0.8118	0.8118	0.8118	0.8118	0.8118	0.8118	0.8118	0.8118	0.8118	0.8118	0.8118	0.8118	0.8118	0.8118	0.8118
		59	0.7724	0.7724	0.7724	0.7724	0.7724	0.7724	0.7724	0.7724	0.7724	0.7724	0.7724	0.7724	0.7724	0.7724	0.7724	0.7724	0.7724	0.7724	0.7724	0.7724	0.7724	0.7724	0.7724	0.7724	0.7724	0.7724	0.7724	0.7724	0.7724	0.7724	0.7724	0.7724	0.7724	0.7724	0.7724	0.7724	0.7724	0.7724	0.7724	0.7724	0.7724	0.7724	0.7724	0.7724	0.7724	0.7724	0.7724
		60	0.7418	0.7418	0.7418	0.7418	0.7418	0.7418	0.7418	0.7418	0.7418	0.7418	0.7418	0.7418	0.7418	0.7418	0.7418	0.7418	0.7418	0.7418	0.7418	0.7418	0.7418	0.7418	0.7418	0.7418	0.7418	0.7418	0.7418	0.7418	0.7418	0.7418	0.7418	0.7418	0.7418	0.7418	0.7418	0.7418	0.7418	0.7418	0.7418	0.7418	0.7418	0.7418	0.7418	0.7418	0.7418	0.7418	0.7418
		61	0.8036	0.8036	0.8036	0.8036	0.8036	0.8036	0.8036	0.8036	0.8036	0.8036	0.8036	0.8036	0.8036	0.8036	0.8036	0.8036	0.8036	0.8036	0.8036	0.8036	0.8036	0.8036	0.8036	0.8036	0.8036	0.8036	0.8036	0.8036	0.8036	0.8036	0.8036	0.8036	0.8036	0.8036	0.8036	0.8036	0.8036	0.8036	0.8036	0.8036	0.8036	0.8036	0.8036	0.8036	0.8036	0.8036	0.8036
		62	0.7912	0.7912	0.7912	0.7912	0.7912	0.7912	0.7912	0.7912	0.7912	0.7912	0.7912	0.7912	0.7912	0.7912	0.7912	0.7912	0.7912	0.7912	0.7912	0.7912	0.7912	0.7912	0.7912	0.7912	0.7912	0.7912	0.7912	0.7912	0.7912	0.7912	0.7912	0.7912	0.7912	0.7912	0.7912	0.7912	0.7912	0.7912	0.7912	0.7912	0.7912	0.7912	0.7912	0.7912	0.7912	0.7912	0.7912
		63	0.7192	0.7192	0.7192	0.7192	0.7192	0.7192	0.7192	0.7192	0.7192	0.7192	0.7192	0.7192	0.7192	0.7192	0.7192	0.7192	0.7192	0.7192	0.7192	0.7192	0.7192	0.7192	0.7192	0.7192	0.7192	0.7192	0.7192	0.7192	0.7192	0.7192	0.7192	0.7192	0.7192	0.7192	0.7192	0.7192	0.7192	0.7192	0.7192	0.7192	0.7192	0.7192	0.7192	0.7192	0.7192	0.7192	0.7192
		64	0.7724	0.7724	0.7724	0.7724	0.7724	0.7724	0.7724	0.7724	0.7724	0.7724	0.7724	0.7724	0.7724	0.7724	0.7724	0.7724	0.7724	0.7724	0.7724	0.7724	0.7724	0.7724	0.7724	0.7724	0.7724	0.7724	0.7724	0.7724	0.7724	0.7724	0.7724	0.7724	0.7724	0.7724	0.7724	0.7724	0.7724	0.7724	0.7724	0.7724	0.7724	0.7724	0.7724	0.7724	0.7724	0.7724	0.7724
		65	0.8311	0.8311	0.8311	0.8311	0.8311	0.8311	0.8311	0.8311	0.8311	0.8311	0.8311	0.8311	0.8311	0.8311	0.8311	0.8311	0.8311	0.8311	0.8311	0.8311	0.8311	0.8311	0.8311	0.8311	0.8311	0.8311	0.8311	0.8311	0.8311	0.8311	0.8311	0.8311	0.8311	0.8311	0.8311	0.8311	0.8311	0.8311	0.8311	0.8311	0.8311	0.8311	0.8311	0.8311	0.8311	0.8311	0.8311
		66	0.8158	0.8158	0.8158	0.8158	0.8158	0.8158	0.8158	0.8158	0.8158	0.8158	0.8158	0.8158	0.8158	0.8158	0.8158	0.8158	0.8158	0.8158	0.8158	0.8158	0.8158	0.8158	0.8158	0.8158	0.8158	0.8158	0.8158	0.8158	0.8158	0.8158	0.8158	0.8158	0.8158	0.8158	0.8158	0.8158	0.8158	0.8158	0.8158	0.8158	0.8158	0.8158	0.8158	0.8158	0.8158	0.8158	0.8158
		67	0.8001	0.8001	0.8001	0.8001	0.8001	0.8001	0.8001	0.8001	0.8001	0.8001	0.8001	0.8001	0.8001	0.8001	0.8001	0.8001	0.8001	0.8001	0.8001	0.8001	0.8001	0.8001	0.8001	0.8001	0.8001	0.8001	0.8001	0.8001	0.8001	0.8001	0.8001	0.8001	0.8001	0.8001	0.8001	0.8001	0.8001	0.8001	0.8001	0.8001	0.8001	0.8001	0.8001	0.8001	0.8001	0.8001	0.8001
		68	0.7573	0.7573	0.7573	0.7573	0.7573	0.7573	0.7573	0.7573	0.7573	0.7573	0.7573	0.7573	0.7573	0.7573	0.7573	0.7573	0.7573	0.7573	0.7573	0.7573	0.7573	0.7573	0.7573	0.7573	0.7573	0.7573	0.7573	0.7573	0.7573	0.7573	0.7573	0.7573	0.7573	0.7573	0.7573	0.7573	0.7573	0.7573	0.7573	0.7573	0.7573	0.7573	0.7573	0.7573	0.7573	0.7573	0.7573
		69	0.7317	0.7317	0.7317	0.7317	0.7317	0.7317	0.7317	0.7317	0.7317	0.7317	0.7317	0.7317	0.7317	0.7317	0.7317	0.7317	0.7317	0.7317	0.7317	0.7317	0.7317	0.7317	0.7317	0.7317	0.7317	0.7317	0.7317	0.7317	0.7317	0.7317	0.7317	0.7317	0.7317	0.7317	0.7317	0.7317	0.7317	0.7317	0.7317	0.7317	0.7317	0.7317	0.7317	0.7317	0.7317	0.7317	0.7317
		70	0.7317	0.7317	0.7317	0.7317	0.7317	0.7317	0.7317	0.7317	0.7317	0.7317	0.7317	0.7317	0.7317	0.7317	0.7317	0.7317	0.7317	0.7317	0.7317	0.7317	0.7317	0.7317	0.7317	0.7317	0.7317	0.7317	0.7317	0.7317	0.7317	0.7317	0.7317	0.7317	0.7317	0.7317	0.7317	0.7317	0.7317	0.7317	0.7317	0.7317	0.7317	0.7317	0.7317	0.7317	0.7317	0.7317	0.7317
		71	0.7232	0.7232	0.7232	0.7232	0.7232	0.7232	0.7232	0.7232	0.7232	0.7232	0.7232	0.7232	0.7232	0.7232	0.7232	0.7232	0.7232	0.7232	0.7232	0.7232	0.7232	0.7232	0.7232	0.7232	0.7232	0.7232	0.7232	0.7232	0.7232	0.7232	0.7232	0.7232	0.7232	0.7232	0.7232	0.7232	0.7232	0.7232	0.7232	0.7232	0.7232	0.7232	0.7232	0.7232	0.7232	0.7232	0.7232
		72	0.6984	0.7034	0.6984	0.6984	0.6984	0.6984	0.6984	0.6984	0.6984	0.6984	0.6984	0.6984	0.6984	0.6984	0.6984	0.6984	0.6984	0.6984	0.6984	0.6984	0.6984	0.6984	0.6984	0.6984	0.6984	0.6984	0.6984	0.6984	0.6984	0.6984	0.6984	0.6984	0.6984	0.6984	0.6984	0.6984	0.6984	0.6984	0.6984	0.6984	0.6984	0.6984	0.6984	0.6984	0.6984	0.6984	0.6984
		73	0.6604	0.665	0.6604	0.6604	0.6604	0.6604	0.6604	0.6604	0.6604	0.6604	0.6604	0.6604	0.6604	0.6604	0.6604	0.6604	0.6604	0.6604	0.6604	0.6604	0.6604	0.6604	0.6604	0.6604	0.6604	0.6604	0.6604	0.6604	0.6604	0.6604	0.6604	0.6604	0.6604	0.6604	0.6604	0.6604	0.6604	0.6604	0.6604	0.6604	0.6604	0.6604	0.6604	0.6604	0.6604	0.6604	0.6604
		74	0.6604	0.6604	0.6604	0.6604	0.6604	0.6604	0.6604	0.6604	0.6604	0.6604	0.6604	0.6604	0.6604	0.6604	0.6604	0.6604	0.6604	0.6604	0.6604	0.6604	0.6604	0.6604	0.6604	0.6604	0.6604	0.6604	0.6604	0.6604	0.6604	0.6604	0.6604	0.6604	0.6604	0.6604	0.6604	0.6604	0.6604	0.6604	0.6604	0.6604	0.6604	0.6604	0.6604	0.6604	0.6604	0.6604	0.6604
		75	0.6516	0.6557	0.6516	0.6516	0.6516	0.6516	0.6516	0.6516	0.6516	0.6516	0.6516	0.6516	0.6516	0.6516	0.6516	0.6516	0.6516	0.6516	0.6516	0.6516	0.6516	0.6516	0.6516	0.6516	0.6516	0.6516	0.6516	0.6516	0.6516	0.6516	0.6516	0.6516	0.6516	0.6516	0.6516	0.6516	0.6516	0.6516	0.6516	0.6516	0.6516	0.6516	0.6516	0.6516	0.6516	0.6516	0.6516
		76	0.6374	0.6412	0.6334	0.6374	0.6374	0.6374	0.6374	0.6374	0.6374	0.6374	0.6374	0.6374	0.6374	0.6374	0.6374	0.6374	0.6374	0.6374	0.6374	0.6374	0.6374	0.6374	0.6374	0.6374	0.6374	0.6374	0.6374	0.6374	0.6374	0.6374	0.6374	0.6374	0.6374	0.6374	0.6374	0.6374	0.6374	0.6374	0.6374	0.6374	0.6374	0.6374	0.6374	0.6374	0.6374	0.6374	0.6374
		77	0.6756	0.6827	0.6715	0.6756	0.6756	0.6756	0.6756	0.6756	0.6756	0.6756	0.6756	0.6756	0.6756	0.6756	0.6756	0.6756	0.6756	0.6756	0.6756	0.6756	0.6756	0.6756	0.6756	0.6756	0.6756	0.6756	0.6756	0.6756	0.6756	0.6756	0.6756	0.6756	0.6756	0.6756	0.6756	0.6756	0.6756	0.6756	0.6756	0.6756	0.6756	0.6756	0.6756	0.6756	0.6756	0.6756	0.6756
		78	0.6412	0.6474	0.6334	0.6412	0.6412	0.6412	0.6412	0.6412	0.6412	0.6412	0.6412	0.6412	0.6412	0.6412	0.6412	0.6412	0.6412	0.6412	0.6412	0.6412	0.6412	0.6412	0.6412	0.6412	0.6412	0.6412	0.6412	0.6412	0.6412	0.6412	0.6412	0.6412	0.6412	0.6412	0.6412	0.6412	0.6412	0.6412	0.6412	0.6412	0.6412	0.6412	0.6412	0.6412	0.6412	0.6412	0.6412
		79	0.6255	0.6334	0.6174	0.6255	0.6255	0.6255	0.6255	0.6255	0.6255	0.6255	0.6255	0.6255	0.6255	0.6255	0.6255	0.6255	0.6255	0.6255	0.6255	0.6255	0.6255	0.6255	0.6255	0.6255	0.6255	0.6255	0.6255	0.6255	0.6255	0.6255	0.6255	0.6255	0.6255	0.6255	0.6255	0.6255	0.6255	0.6255	0.6255	0.6255	0.6255	0.6255	0.6255	0.6255	0.6255	0.6255	0.6255
		80	0.6374	0.6442	0.6255	0.6374	0.6374	0.6374	0.6374	0.6374	0.6374	0.6374	0.6374	0.6374	0.6374	0.6374	0.6374	0.6374	0.6374	0.6374	0.6374	0.6374	0.6374	0.6374	0.6374	0.6374	0.6374	0.6374	0.6374	0.6374	0.6374	0.6374	0.6374	0.6374	0.6374	0.6374	0.6374	0.6374	0.6374	0.6374	0.6374	0.6374	0.6374	0.6374	0.6374	0.6374	0.6374	0.6374	0.6374
		81	0.5711	0.5802	0.5667	0.5711	0.5711	0.5711	0.5711	0.5711	0.5711	0.5711	0.5711	0.5711	0.5711	0.5711	0.5711	0.5711	0.5711	0.5711	0.5711	0.5711	0.5711	0.5711	0.5711	0.5711	0.5711	0.5711	0.5711	0.5711	0.5711	0.5711	0.5711	0.5711	0.5711	0.5711	0.5711	0.5711	0.5711	0.5711	0.5711	0.5711	0.5711	0.5711	0.5711	0.5711	0.5711	0.5711	0.5711
		82	0.5711	0.5802	0.5667	0.5711	0.5711	0.5711	0.5711	0.5711	0.5711	0.5711	0.5711	0.5711	0.5711	0.5711	0.5711	0.5711	0.5711	0.5711	0.5711	0.5711	0.5711	0.5711	0.5711	0.5711	0.5711	0.5711	0.5711	0.5711	0.5711	0.5711	0.5711	0.5711	0.5711	0.5711	0.5711	0.5711	0.5711	0.5711	0.5711	0.5711	0.5711	0.5711	0.5711	0.5711	0.5711	0.5711	0.5711
		83	0.5126	0.5229	0.5084	0.5126	0.5126	0.5126	0.5126	0.5126	0.5126	0.5126	0.5126	0.5126	0.5126	0.5126	0.5126	0.5126	0.5126	0.5126	0.5126	0.5126	0.5126	0.5126	0.5126	0.5126	0.5126	0.5126	0.5126	0.5126	0.5126	0.5126	0.5126	0.5126	0.5126	0.5126	0.5126	0.5126	0.5126	0.5126	0.5126	0.5126	0.5126	0.5126	0.5126	0.5126	0.5126	0.5126	0.5126
		84	0.5514	0.5583	0.5412	0.5473	0.5514	0.5514	0.5514	0.5514	0.5514	0.5514	0.5514	0.5514	0.5514	0.5514	0.5514	0.5514	0.5514	0.5514	0.5514	0.5514	0.5514	0.5514	0.5514	0.5514	0.5514	0.5514	0.5514	0.5514	0.5514	0.5514	0.5514	0.5514	0.5514	0.5514	0.5514	0.5514	0.5514	0.5514	0.5514	0.5514	0.5514	0.5514	0.5514	0.5514	0.5514	0.5514	0.5514
		85	0.5549	0.5623	0.5514	0.5549	0.5549	0.5549	0.5549	0.5549	0.5549	0.5549	0.5549	0.5549	0.5549	0.5549	0.5549	0.5549	0.5549	0.5549	0.5549	0.5549	0.5549	0.5549	0.5549	0.5549	0.5549	0.5549	0.5549	0.5549	0.5549	0.5549	0.5549	0.5549	0.5549	0.5549	0.5549	0.5549	0.5549	0.5549	0.5549	0.5549	0.5549	0.5549	0.5549	0.5549	0.5549	0.5549	0.5549
		86	0.5412	0.5514	0.5331	0.5374	0.5412	0.5412	0.5412	0.5412	0.5412	0.5412	0.5412	0.5412	0.5412	0.5412	0.5412	0.5412	0.5412	0.5412	0.5412	0.5412	0.5412	0.5412	0.5412	0.5412	0.5412	0.5412	0.5412	0.5412	0.5412	0.5412	0.5412	0.5412	0.5412	0.5412	0.5412	0.5412	0.5412	0.5412	0.5412	0.5412	0.5412	0.5412	0.5412	0.5412	0.5412	0.5412	0.5412
		87	0.4967	0.5043	0.4879	0.4967	0.4967	0.4967	0.4967	0.4967	0.4967	0.4967	0.4967	0.4967	0.4967	0.4967	0.4967	0.4967	0.4967	0.4967	0.4967	0.4967	0.4967	0.4967	0.4967	0.4967	0.4967	0.4967	0.4967	0.4967	0.4967	0.4967	0.4967	0.4967	0.4967	0.4967	0.4967	0.4967	0.4967	0.4967	0.4967	0.4967	0.4967	0.4967	0.4967	0.4967	0.4967	0.4967	0.4967
		88	0.5043	0.5126	0.4967	0.5043	0.5043	0.5043	0.5043	0.5043	0.5043	0.5043	0.5043	0.5043	0.5043	0.5043	0.5043	0.5043	0.5043	0.5043	0.5043	0.5043	0.5043	0.5043	0.5043	0.5043	0.5043	0.5043	0.5043	0.5043	0.5043	0.5043	0.5043	0.5043	0.5043	0.5043	0.5043	0.5043	0.5043	0.5043	0.5043	0.5043	0.5043	0.5043	0.5043	0.5043	0.5043	0.5043	0.5043
		89	0.5084	0.5173	0.5008	0.5084	0.5084	0.5084	0.5084	0.5084	0.5084	0.5084	0.5084	0.5084	0.5084	0.5084	0.5084	0.5084	0.5084	0.5084	0.5084	0.5084	0.5084	0.5084	0.5084	0.5084	0.5084	0.5084	0.5084	0.5084	0.5084	0.5084	0.5084	0.5084	0.5084	0.5084	0.5084	0.5084	0.5084	0.5084	0.5084	0.5084	0.5084	0.5084	0.5084	0.5084	0.5084	0.5084	0.5084
		90	0.5374	0.5514	0.5253	0.5374	0.5374	0.5374	0.5374	0.5374	0.5374	0.5374	0.5374	0.5374	0.5374	0.5374	0.5374	0.5374	0.5374	0.5374	0.5374	0.5374	0.5374	0.5374	0.5374	0.5374	0.5374	0.5374	0.5374	0.5374	0.5374	0.5374	0.5374	0.5374	0.5374	0.5374	0.5374	0.5374	0.5374	0.5374	0.5374	0.5374	0.5374	0.5374	0.5374	0.5374	0.5374	0.5374	0.5374
		91	0.5296	0.5374	0.5126	0.5296	0.5296	0.5296	0.5296	0.5296	0.5296	0.5296	0.5296	0.5296	0.5296	0.5296	0.5296	0.5296	0.5296	0.5296	0.5296	0.5296	0.5296	0.5296	0.5296	0.5296	0.5296	0.5296	0.5296	0.5296	0.5296	0.5296	0.5296	0.5296	0.5296	0.5296	0.5296	0.5296	0.5296	0.5296	0.5296	0.5296	0.5296	0.5296	0.5296	0.5296	0.5296	0.5296	0.5296
		92	0.5229	0.5296	0.5043	0.5173	0.5229	0.5229	0.5229	0.5229	0.5229	0.5229	0.5229	0.5229	0.5229	0.5229	0.5229	0.5229	0.5229	0.5229	0.5229	0.5229	0.5229	0.5229	0.5229	0.5229	0.5229	0.5229	0.5229	0.5229	0.5229	0.5229	0.5229	0.5229	0.5229	0.5229	0.5229	0.5229	0.5229	0.5229	0.5229	0.5229	0.5229	0.5229	0.5229	0.5229	0.5229	0.5229	0.5229
		93	0.4333	0.442	0.4116	0.4282	0.4333	0.4333	0.4333	0.4333	0.4333	0.4333	0.4333	0.4333	0.4333	0.4333	0.4333	0.4333	0.4333	0.4333	0.4333	0.4333	0.4333	0.4333	0.4333	0.4333	0.4333	0.4333	0.4333	0.4333	0.4333	0.4333	0.4333	0.4333	0.4333	0.4333	0.4333	0.4333	0.4333	0.4333	0.4333	0.4333	0.4333	0.4333	0.4333	0.4333	0.4333	0.4333	0.4333
		94	0.4703	0.4749	0.442	0.4651	0.4703	0.4703	0.4703	0.4703	0.4703	0.4703	0.4703	0.4703	0.4703	0.4703	0.4703	0.4703	0.4703	0.4703	0.4703	0.4703	0.4703	0.4703	0.4703	0.4703	0.4703	0.4703	0.4703	0.4703	0.4703	0.4703	0.4703	0.4703	0.4703	0.4703	0.4703	0.4703	0.4703	0.4703	0.4703	0.4703	0.4703	0.4703	0.4703	0.4703	0.4703	0.4703	0.4703
		95	0.4825	0.5084	0.4556	0.4825	0.4825	0.4825	0.4825	0.4825	0.4825	0.4825	0.4825	0.4825	0.4825	0.4825	0.4825	0.4825	0.4825	0.4825	0.4825	0.4825	0.4825	0.4825	0.4825	0.4825	0.4825	0.4825	0.4825	0.4825	0.4825	0.4825	0.4825	0.4825	0.4825	0.4825	0.4825	0.4825	0.4825	0.4825	0.4825	0.4825	0.4825	0.4825	0.4825	0.4825	0.4825	0.4825	0.4825
		96	0.4651	0.4879	0.442	0.4651	0.4651	0.4651	0.4651	0.4651	0.4651	0.4651	0.4651	0.4651	0.4651	0.4651	0.4651	0.4651	0.4651	0.4651	0.4651	0.4651	0.4651	0.4651	0.4651	0.4651	0.4651	0.4651	0.4651	0.4651	0.4651	0.4651	0.4651	0.4651	0.4651	0.4651	0.4651	0.4651	0.4651	0.4651	0.4651	0.4651	0.4651	0.4651	0.4651	0.4651	0.4651	0.4651	0.4651
		97	0.4116	0.4333	0.3847	0.4078	0.4078	0.4116	0.4116	0.4116	0.4116	0.4116	0.4116	0.4116	0.4116	0.4116	0.4116	0.4116	0.4116	0.4116	0.4116	0.4116	0.4116	0.4116	0.4116	0.4116	0.4116	0.4116	0.4116	0.4116	0.4116	0.4116	0.4116	0.4116	0.4116	0.4116	0.4116	0.4116	0.4116	0.4116	0.4116	0.4116	0.4116	0.4116	0.4116	0.4116	0.4116	0.4116	0.4116
		98	0.3992	0.4203	0.3717	0.3939	0.3992	0.3992	0.3992	0.3992	0.3992	0.3992	0.3992	0.3992	0.3992	0.3992	0.3992	0.3992	0.3992	0.3992	0.3992	0.3992	0.3992	0.3992	0.3992	0.3992	0.3992	0.3992	0.3992	0.3992	0.3992	0.3992	0.3992	0.3992	0.3992	0.3992	0.3992	0.3992	0.3992	0.3992	0.3992	0.3992	0.3992	0.3992	0.3992	0.3992	0.3992	0.3992	0.3992
		99	0.3399	0.363	0.3184	0.3359	0.3359	0.3399	0.3399	0.3399	0.3399	0.3399	0.3399	0.3399	0.3399	0.3399	0.3399	0.3399	0.3399	0.3399	0.3399	0.3399	0.3399	0.3399	0.3399	0.3399	0.3399	0.3456	0.3399	0.3399	0.3399	0.3399	0.3399	0.3399	0.3399	0.3399	0.3399	0.3399	0.3399	0.3399	0.3399	0.3399	0.3399	0.3399	0.3399	0.3399	0.3399	0.3399	0.3399
		100	0.3399	0.363	0.1958	0.3184	0.3399	0.3399	0.3399	0.3399	0.3399	0.3399	0.3399	0.3399	0.3399	0.3399	0.3399	0.3399	0.3399	0.3399	0.3399	0.3399	0.3399	0.3399	0.3399	0.3399	0.3399	0.3456	0.3399	0.3399	0.3399	0.3399	0.3399	0.3399	0.3399	0.3399	0.3399	0.3399	0.3399	0.3399	0.3399	0.3399	0.3399	0.3399	0.3399	0.3399	0.3399	0.3399	0.3399
		101	0.282	0.3005	0.1456	0.2558	0.2786	0.2786	0.282	0.282	0.282	0.282	0.282	0.282	0.282	0.282	0.282	0.282	0.282	0.282	0.282	0.282	0.282	0.282	0.282	0.282	0.282	0.2865	0.282	0.282	0.282	0.282	0.282	0.282	0.282	0.282	0.282	0.282	0.282	0.282	0.282	0.282	0.282	0.282	0.282	0.282	0.282	0.282	0.282
		102	0.3535	0.3762	0.1998	0.3263	0.3491	0.3535	0.3535	0.3535	0.3535	0.3535	0.3535	0.3535	0.3535	0.3535	0.3535	0.3535	0.3535	0.3535	0.3535	0.3535	0.3535	0.3535	0.3535	0.3535	0.3535	0.3578	0.3535	0.3535	0.3535	0.3535	0.3535	0.3535	0.3535	0.3535	0.3535	0.3535	0.3535	0.3535	0.3535	0.3535	0.3535	0.3535	0.3535	0.3535	0.3535	0.3535	0.3535
		103	0.2531	0.27	0.1178	0.2255	0.2483	0.2483	0.2531	0.2531	0.2531	0.2531	0.2531	0.2531	0.2531	0.2531	0.2531	0.2531	0.2531	0.2531	0.2531	0.2531	0.2531	0.2531	0.2531	0.2531	0.2531	0.2602	0.2531	0.2531	0.2531	0.2531	0.2531	0.2531	0.2531	0.2531	0.2531	0.2531	0.2531	0.2531	0.2531	0.2531	0.2531	0.2531	0.2531	0.2531	0.2531	0.2531	0.2531
		104	0.2385	0.2602	0.1117	0.2122	0.2385	0.2385	0.2385	0.2385	0.2385	0.2385	0.2385	0.2385	0.2385	0.2385	0.2385	0.2385	0.2385	0.2385	0.2385	0.2385	0.2385	0.2385	0.2385	0.2385	0.2385	0.2531	0.2432	0.2385	0.2385	0.2385	0.2385	0.2385	0.2385	0.2385	0.2385	0.2385	0.2385	0.2385	0.2385	0.2385	0.2385	0.2385	0.2385	0.2385	0.2385	0.2385	0.2385
		105	0.2333	0.2531	0.1041	0.208	0.2292	0.2292	0.2333	0.2333	0.2333	0.2333	0.2333	0.2333	0.2333	0.2333	0.2333	0.2333	0.2333	0.2333	0.2333	0.2333	0.2333	0.2333	0.2333	0.2333	0.2333	0.2483	0.2385	0.2333	0.2333	0.2333	0.2333	0.2333	0.2333	0.2333	0.2333	0.2333	0.2333	0.2333	0.2333	0.2333	0.2333	0.2333	0.2333	0.2333	0.2333	0.2333	0.2333
		106	0.2292	0.2483	0.1018	0.2041	0.2255	0.2255	0.2292	0.2292	0.2292	0.2292	0.2292	0.2292	0.2292	0.2292	0.2292	0.2292	0.2292	0.2292	0.2292	0.2292	0.2292	0.2292	0.2292	0.2292	0.2292	0.2432	0.2333	0.2292	0.2292	0.2292	0.2292	0.2292	0.2292	0.2292	0.2292	0.2292	0.2292	0.2292	0.2292	0.2292	0.2292	0.2292	0.2292	0.2292	0.2292	0.2292	0.2292
		107	0.2255	0.2483	0.0991	0.2041	0.2209	0.2255	0.2255	0.2255	0.2255	0.2255	0.2255	0.2255	0.2255	0.2255	0.2255	0.2255	0.2255	0.2255	0.2255	0.2255	0.2255	0.2255	0.2255	0.2255	0.2255	0.2385	0.2333	0.2255	0.2255	0.2255	0.2255	0.2255	0.2255	0.2255	0.2255	0.2255	0.2255	0.2255	0.2255	0.2255	0.2255	0.2255	0.2255	0.2255	0.2255	0.2255	0.2255
		108	0.2748	0.2913	0.1266	0.2432	0.2657	0.27	0.2748	0.2748	0.2748	0.2748	0.2748	0.2748	0.2748	0.2748	0.2748	0.2748	0.2748	0.2748	0.2748	0.2748	0.2748	0.2748	0.2748	0.2748	0.2748	0.282	0.2786	0.2748	0.2748	0.2748	0.2748	0.2748	0.2748	0.2748	0.2748	0.2748	0.2748	0.2748	0.2748	0.2748	0.2748	0.2748	0.2748	0.2748	0.2748	0.2748	0.2748
		109	0.2167	0.2333	0.0909	0.1921	0.2122	0.2122	0.2167	0.2167	0.2167	0.2167	0.2167	0.2167	0.2167	0.2167	0.2167	0.2167	0.2167	0.2167	0.2167	0.2167	0.2167	0.2167	0.2167	0.2167	0.2167	0.2292	0.2255	0.2122	0.2167	0.2167	0.2167	0.2167	0.2167	0.2167	0.2167	0.2167	0.2167	0.2167	0.2167	0.2167	0.2167	0.2167	0.2167	0.2167	0.2167	0.2167	0.2167
		110	0.2209	0.2385	0.0935	0.1958	0.2167	0.2167	0.2255	0.2209	0.2209	0.2209	0.2209	0.2209	0.2209	0.2209	0.2209	0.2209	0.2209	0.2209	0.2209	0.2209	0.2209	0.2209	0.2209	0.2209	0.2209	0.2333	0.2292	0.2209	0.2209	0.2209	0.2209	0.2209	0.2209	0.2209	0.2209	0.2209	0.2209	0.2209	0.2209	0.2209	0.2209	0.2209	0.2209	0.2209	0.2209	0.2209	0.2209
		111	0.1958	0.2122	0.0813	0.1732	0.1921	0.1958	0.1998	0.1958	0.1958	0.1958	0.1958	0.1958	0.1958	0.1958	0.1958	0.1958	0.1958	0.1958	0.1958	0.1958	0.1958	0.1958	0.1958	0.1958	0.1958	0.208	0.208	0.1958	0.1958	0.1958	0.1958	0.1958	0.1958	0.1958	0.1958	0.1958	0.1958	0.1958	0.1958	0.1958	0.1958	0.1958	0.1958	0.1958	0.1958	0.1958	0.1958
		112	0.1416	0.1566	0.0514	0.124	0.1349	0.138	0.1456	0.1416	0.1416	0.1416	0.1416	0.1416	0.1416	0.1416	0.1416	0.1416	0.1416	0.1416	0.1416	0.1416	0.1416	0.1416	0.1416	0.1416	0.1416	0.1495	0.1495	0.1349	0.1416	0.1416	0.1416	0.1416	0.1416	0.1416	0.1416	0.1416	0.1416	0.1416	0.1416	0.1416	0.1416	0.1416	0.1416	0.1416	0.1416	0.1416	0.1416
		113	0.1349	0.1495	0.049	0.1178	0.1292	0.1322	0.138	0.1349	0.1349	0.1349	0.1349	0.1349	0.1349	0.1349	0.1349	0.1349	0.1349	0.1349	0.1349	0.1349	0.1349	0.1349	0.1349	0.1349	0.1349	0.1416	0.1456	0.1322	0.1349	0.1349	0.1349	0.1349	0.1349	0.1349	0.1349	0.1349	0.1349	0.1349	0.1349	0.1349	0.1349	0.1349	0.1349	0.1349	0.1349	0.1349	0.1349
		114	0.106	0.1178	0.0327	0.0884	0.1018	0.1041	0.1088	0.106	0.106	0.106	0.106	0.106	0.106	0.106	0.106	0.106	0.106	0.106	0.106	0.106	0.106	0.106	0.106	0.106	0.106	0.1117	0.115	0.1041	0.106	0.106	0.106	0.106	0.106	0.106	0.106	0.106	0.106	0.106	0.106	0.106	0.106	0.106	0.106	0.106	0.106	0.106	0.106
		115	0.0884	0.0991	0.0274	0.0723	0.0832	0.0884	0.0935	0.0884	0.0884	0.0884	0.0884	0.0884	0.0884	0.0884	0.0884	0.0884	0.0884	0.0884	0.0884	0.0884	0.0884	0.0884	0.0884	0.0884	0.0884	0.0935	0.0991	0.0858	0.0884	0.0884	0.0884	0.0884	0.0884	0.0884	0.0884	0.0884	0.0884	0.0884	0.0884	0.0884	0.0884	0.0884	0.0884	0.0884	0.0884	0.0884	0.0884
		116	0.0514	0.0526	0.0141	0.0425	0.0478	0.0502	0.0526	0.0514	0.0514	0.0514	0.0514	0.0514	0.0514	0.0514	0.0514	0.0514	0.0514	0.0514	0.0514	0.0514	0.0514	0.0514	0.0514	0.0514	0.0514	0.0554	0.0567	0.049	0.0514	0.0514	0.0514	0.0514	0.0514	0.0514	0.0514	0.0514	0.0514	0.0514	0.0514	0.0514	0.0514	0.0514	0.0514	0.0514	0.0514	0.0514	0.0514
		117	0.0514	0.0526	0.0141	0.0425	0.049	0.0514	0.0542	0.0514	0.0514	0.0514	0.0514	0.0514	0.0514	0.0514	0.0514	0.0514	0.0514	0.0514	0.0514	0.0514	0.0514	0.0514	0.0514	0.0514	0.0514	0.0554	0.0587	0.0502	0.0514	0.0514	0.0514	0.0514	0.0514	0.0514	0.0514	0.0514	0.0514	0.0514	0.0514	0.0514	0.0514	0.0514	0.0514	0.0514	0.0514	0.0514	0.0514
		118	0.0965	0.0991	0.0304	0.0789	0.0909	0.0965	0.0991	0.0965	0.0965	0.0965	0.0965	0.0965	0.0965	0.0965	0.0965	0.0965	0.0965	0.0965	0.0965	0.0965	0.0965	0.0965	0.0965	0.0965	0.0965	0.1041	0.106	0.0935	0.0991	0.0991	0.0965	0.0965	0.0965	0.0965	0.0965	0.0965	0.0965	0.0965	0.0965	0.0965	0.0965	0.0965	0.0965	0.0965	0.0965	0.0965	0.0965
		119	0.0789	0.0789	0.0245	0.0643	0.0723	0.0771	0.0813	0.0789	0.0789	0.0789	0.0789	0.0789	0.0789	0.0789	0.0789	0.0789	0.0789	0.0789	0.0789	0.0789	0.0789	0.0789	0.0789	0.0789	0.0789	0.0858	0.0884	0.0744	0.0789	0.0789	0.0789	0.0789	0.0789	0.0789	0.0789	0.0789	0.0789	0.0789	0.0789	0.0789	0.0789	0.0789	0.0789	0.0789	0.0789	0.0789	0.0789
		120	0.0884	0.0884	0.0274	0.0723	0.0723	0.0858	0.0909	0.0884	0.0884	0.0884	0.0884	0.0884	0.0884	0.0884	0.0884	0.0884	0.0884	0.0884	0.0884	0.0884	0.0884	0.0884	0.0884	0.0884	0.0884	0.0965	0.1018	0.0813	0.0884	0.0884	0.0832	0.0884	0.0884	0.0884	0.0884	0.0884	0.0884	0.0884	0.0884	0.0884	0.0884	0.0884	0.0884	0.0884	0.0884	0.0884	0.0884
		121	0.0789	0.0813	0.0526	0.0744	0.0643	0.0771	0.0832	0.0789	0.0789	0.0789	0.0789	0.0789	0.0789	0.0789	0.0789	0.0789	0.0789	0.0789	0.0789	0.0789	0.0789	0.0789	0.0789	0.0789	0.0789	0.0858	0.0909	0.0723	0.0789	0.0789	0.0771	0.0789	0.0789	0.0789	0.0789	0.0789	0.0789	0.0789	0.0789	0.0789	0.0789	0.0789	0.0789	0.0789	0.0789	0.0789	0.0789
		122	0.1117	0.115	0.0744	0.106	0.0935	0.1088	0.1178	0.1117	0.1117	0.1117	0.1117	0.1117	0.1117	0.1117	0.1117	0.1117	0.1117	0.1117	0.1117	0.1117	0.1117	0.1117	0.1117	0.1117	0.1117	0.1205	0.1292	0.1041	0.1117	0.115	0.1088	0.1117	0.1117	0.1117	0.1117	0.1117	0.1117	0.1117	0.1117	0.1117	0.1117	0.1117	0.1117	0.1117	0.1117	0.1117	0.1117
		123	0.0965	0.0991	0.0643	0.0909	0.0771	0.0935	0.1018	0.0965	0.0965	0.0965	0.0965	0.0965	0.0965	0.0965	0.0965	0.0965	0.0965	0.0965	0.0965	0.0965	0.0965	0.0965	0.0965	0.0965	0.0965	0.1178	0.1117	0.0858	0.0965	0.0991	0.0909	0.0965	0.0965	0.0965	0.0965	0.0965	0.0965	0.0965	0.0965	0.0965	0.0965	0.0965	0.0965	0.0965	0.0965	0.0965	0.0965
		124	0.0965	0.0991	0.0643	0.0909	0.0789	0.0935	0.1018	0.0991	0.0965	0.0965	0.0965	0.0965	0.0965	0.0965	0.0965	0.0965	0.0965	0.0965	0.0965	0.0965	0.0965	0.0965	0.0965	0.0965	0.0965	0.115	0.1117	0.0832	0.0965	0.0965	0.0909	0.0965	0.0965	0.0965	0.0965	0.0965	0.0965	0.0965	0.0965	0.0965	0.0965	0.0965	0.0965	0.0965	0.0965	0.0965	0.0965
		125	0.0701	0.0723	0.0405	0.0643	0.0554	0.0677	0.0744	0.0723	0.0701	0.0701	0.0701	0.0701	0.0701	0.0701	0.0701	0.0701	0.0701	0.0701	0.0701	0.0701	0.0701	0.0701	0.0701	0.0701	0.0701	0.0832	0.0813	0.0607	0.0677	0.0701	0.066	0.0701	0.0701	0.0701	0.0701	0.0701	0.0701	0.0701	0.0701	0.0701	0.0701	0.0701	0.0701	0.0701	0.0701	0.0701	0.0701
		126	0.0789	0.0813	0.0478	0.0723	0.0621	0.0771	0.0832	0.0813	0.0789	0.0789	0.0789	0.0789	0.0789	0.0789	0.0789	0.0789	0.0789	0.0789	0.0789	0.0789	0.0789	0.0789	0.0789	0.0789	0.0789	0.0935	0.0935	0.0677	0.0744	0.0789	0.0744	0.0789	0.0789	0.0789	0.0789	0.0789	0.0789	0.0789	0.0789	0.0789	0.0789	0.0789	0.0789	0.0789	0.0789	0.0789	0.0789
		127	0.0542	0.0554	0.0316	0.049	0.0441	0.0526	0.0587	0.0542	0.0542	0.0542	0.0542	0.0542	0.0542	0.0542	0.0542	0.0542	0.0542	0.0542	0.0542	0.0542	0.0542	0.0542	0.0542	0.0542	0.0542	0.0643	0.0621	0.0464	0.0514	0.0526	0.049	0.0542	0.0542	0.0542	0.0542	0.0542	0.0542	0.0542	0.0542	0.0542	0.0542	0.0542	0.0542	0.0542	0.0542	0.0542	0.0542
		128	0.0455	0.0464	0.0279	0.0414	0.0376	0.0441	0.049	0.0455	0.0455	0.0455	0.0455	0.0455	0.0455	0.0455	0.0455	0.0455	0.0455	0.0455	0.0455	0.0455	0.0455	0.0455	0.0455	0.0455	0.0455	0.0542	0.0723	0.0387	0.0425	0.0455	0.0405	0.0464	0.0455	0.0455	0.0455	0.0455	0.0455	0.0455	0.0455	0.0455	0.0455	0.0455	0.0455	0.0455	0.0455	0.0455	0.0455
		129	0.049	0.0502	0.0304	0.0455	0.0405	0.0478	0.0526	0.049	0.049	0.049	0.049	0.049	0.049	0.049	0.049	0.049	0.049	0.049	0.049	0.049	0.049	0.049	0.049	0.049	0.049	0.0587	0.0789	0.0414	0.0464	0.049	0.0441	0.0502	0.049	0.049	0.049	0.049	0.049	0.049	0.049	0.049	0.049	0.049	0.049	0.049	0.049	0.049	0.049
		130	0.0607	0.0607	0.0387	0.0542	0.049	0.0587	0.066	0.0607	0.0607	0.0607	0.0607	0.0607	0.0607	0.0607	0.0607	0.0607	0.0607	0.0607	0.0607	0.0607	0.0607	0.0607	0.0607	0.0607	0.0607	0.0723	0.0965	0.0514	0.0554	0.0587	0.0542	0.0607	0.0607	0.0607	0.0607	0.0607	0.0607	0.0607	0.0607	0.0607	0.0607	0.0607	0.0607	0.0607	0.0607	0.0607	0.0607
		131	0.0308	0.0316	0.0182	0.0279	0.0252	0.0308	0.0336	0.0308	0.0308	0.0308	0.0308	0.0308	0.0308	0.0308	0.0308	0.0308	0.0308	0.0308	0.0308	0.0308	0.0308	0.0308	0.0308	0.0308	0.0308	0.0376	0.0502	0.0268	0.0286	0.0304	0.0279	0.0308	0.0308	0.0308	0.0308	0.0308	0.0308	0.0308	0.0308	0.0308	0.0308	0.0308	0.0308	0.0308	0.0308	0.0308	0.0308
		132	0.0376	0.0387	0.0231	0.0336	0.0304	0.0376	0.0405	0.0387	0.0376	0.0376	0.0376	0.0376	0.0376	0.0376	0.0376	0.0376	0.0376	0.0376	0.0376	0.0376	0.0376	0.0376	0.0376	0.0376	0.0376	0.0455	0.0587	0.0308	0.035	0.0376	0.0327	0.0387	0.0376	0.0376	0.0376	0.0376	0.0376	0.0376	0.0376	0.0376	0.0376	0.0376	0.0376	0.0376	0.0376	0.0376	0.0376
		133	0.0395	0.0405	0.0259	0.0363	0.0316	0.0395	0.0502	0.0405	0.0395	0.0395	0.0395	0.0395	0.0395	0.0395	0.0395	0.0395	0.0395	0.0395	0.0395	0.0395	0.0395	0.0395	0.0395	0.0395	0.0395	0.0478	0.0621	0.0336	0.0376	0.0395	0.035	0.0405	0.0395	0.0395	0.0395	0.0395	0.0395	0.0395	0.0395	0.0395	0.0395	0.0395	0.0395	0.0395	0.0395	0.0395	0.0395
		134	0.0425	0.0441	0.0279	0.0395	0.035	0.0425	0.0542	0.0441	0.0425	0.0425	0.0425	0.0425	0.0425	0.0425	0.0425	0.0425	0.0425	0.0425	0.0425	0.0425	0.0425	0.0425	0.0425	0.0425	0.0425	0.0514	0.0677	0.0252	0.0395	0.0425	0.0387	0.0441	0.0425	0.0425	0.0425	0.0425	0.0425	0.0425	0.0425	0.0425	0.0425	0.0425	0.0425	0.0425	0.0425	0.0425	0.0425
		135	0.0643	0.0643	0.049	0.0587	0.0526	0.0621	0.0832	0.0643	0.0621	0.0643	0.0643	0.0643	0.0643	0.0643	0.0643	0.0643	0.0643	0.0643	0.0643	0.0643	0.0643	0.0643	0.0643	0.0643	0.0643	0.0789	0.1041	0.0376	0.0567	0.0621	0.0542	0.066	0.0643	0.0643	0.0643	0.0643	0.0643	0.0643	0.0643	0.0643	0.0643	0.0643	0.0643	0.0643	0.0643	0.0643	0.0643
		136	0.0441	0.0455	0.0336	0.0414	0.0376	0.0441	0.0554	0.0441	0.0441	0.0441	0.0441	0.0441	0.0441	0.0441	0.0441	0.0441	0.0441	0.0441	0.0441	0.0441	0.0441	0.0441	0.0441	0.0441	0.0441	0.0554	0.0701	0.0245	0.0405	0.0425	0.0376	0.0455	0.0441	0.0441	0.0441	0.0441	0.0441	0.0441	0.0441	0.0441	0.0441	0.0441	0.0441	0.0441	0.0441	0.0441	0.0441
		137	0.0514	0.0514	0.0405	0.049	0.0441	0.0502	0.066	0.0514	0.0514	0.0514	0.0514	0.0514	0.0514	0.0514	0.0514	0.0514	0.0514	0.0514	0.0514	0.0514	0.0514	0.0514	0.0514	0.0514	0.0514	0.0643	0.0813	0.0286	0.0478	0.0502	0.0425	0.0542	0.0514	0.0514	0.0514	0.0514	0.0514	0.0514	0.0514	0.0514	0.0514	0.0514	0.0514	0.0514	0.0514	0.0514	0.0514
		138	0.0554	0.0554	0.0441	0.0526	0.0478	0.0542	0.0723	0.0542	0.0554	0.0554	0.0554	0.0554	0.0554	0.0554	0.0554	0.0554	0.0554	0.0554	0.0554	0.0554	0.0554	0.0554	0.0554	0.0554	0.0554	0.0701	0.0884	0.0308	0.0514	0.0526	0.0464	0.0567	0.0554	0.0554	0.0554	0.0554	0.0554	0.0554	0.0554	0.0554	0.0554	0.0554	0.0554	0.0554	0.0554	0.0554	0.0554
		139	0.049	0.0502	0.0395	0.0478	0.0414	0.049	0.0643	0.049	0.049	0.049	0.049	0.049	0.049	0.049	0.049	0.049	0.049	0.049	0.049	0.049	0.049	0.049	0.049	0.049	0.049	0.0607	0.0789	0.0274	0.0455	0.0464	0.0405	0.0514	0.049	0.049	0.049	0.049	0.049	0.049	0.049	0.049	0.049	0.049	0.049	0.049	0.049	0.049	0.049
		140	0.0587	0.0587	0.049	0.0554	0.0502	0.0587	0.0789	0.0587	0.0587	0.0587	0.0587	0.0587	0.0587	0.0587	0.0587	0.0587	0.0587	0.0587	0.0587	0.0587	0.0587	0.0587	0.0587	0.0587	0.0587	0.0723	0.0965	0.0336	0.0542	0.0554	0.049	0.0621	0.0587	0.0587	0.0587	0.0587	0.0587	0.0587	0.0587	0.0587	0.0587	0.0587	0.0587	0.0587	0.0587	0.0587	0.0587
		141	0.1041	0.1041	0.0832	0.0991	0.0991	0.1018	0.1266	0.1041	0.1041	0.1041	0.1041	0.1041	0.1041	0.1041	0.1041	0.1041	0.1041	0.1041	0.1041	0.1041	0.1041	0.1041	0.1041	0.1041	0.1041	0.1205	0.1495	0.0587	0.0789	0.0991	0.0884	0.106	0.1041	0.1041	0.1041	0.1041	0.1041	0.1041	0.1041	0.1041	0.1041	0.1041	0.1041	0.1041	0.1041	0.1041	0.1041
		142	0.1178	0.1178	0.0991	0.1117	0.1117	0.1178	0.1456	0.1178	0.1178	0.1178	0.1178	0.1178	0.1178	0.1178	0.1178	0.1178	0.1178	0.1178	0.1178	0.1178	0.1178	0.1178	0.1178	0.1178	0.1178	0.138	0.1667	0.0677	0.0935	0.1018	0.1018	0.1205	0.1178	0.1178	0.1178	0.1178	0.1178	0.1178	0.1178	0.1178	0.1178	0.1178	0.1178	0.1178	0.1178	0.1178	0.1178
		143	0.1322	0.1322	0.115	0.1266	0.1266	0.1322	0.1635	0.1322	0.1322	0.1322	0.1322	0.1322	0.1322	0.1322	0.1322	0.1322	0.1322	0.1322	0.1322	0.1322	0.1322	0.1322	0.1322	0.1322	0.1322	0.1566	0.1844	0.0789	0.106	0.115	0.1178	0.1349	0.1322	0.1322	0.1322	0.1322	0.1322	0.1322	0.1322	0.1322	0.1322	0.1322	0.1322	0.1322	0.1322	0.1322	0.1322
		144	0.1532	0.1532	0.1322	0.1495	0.1495	0.1566	0.1844	0.1566	0.1566	0.1532	0.1532	0.1532	0.1532	0.1532	0.1532	0.1532	0.1532	0.1532	0.1532	0.1532	0.1532	0.1532	0.1532	0.1532	0.1532	0.1602	0.2122	0.0965	0.1266	0.1349	0.138	0.1602	0.1532	0.1532	0.1532	0.1532	0.1532	0.1532	0.1532	0.1532	0.1532	0.1532	0.1532	0.1532	0.1532	0.1532	0.1532
		145	0.2255	0.2255	0.1998	0.2209	0.2209	0.2255	0.2602	0.2255	0.2255	0.2255	0.2255	0.2255	0.2255	0.2255	0.2255	0.2255	0.2255	0.2255	0.2255	0.2255	0.2255	0.2255	0.2255	0.2255	0.2255	0.2292	0.2865	0.1566	0.1878	0.2041	0.1566	0.2292	0.2255	0.2255	0.2255	0.2255	0.2255	0.2255	0.2255	0.2255	0.2255	0.2255	0.2255	0.2255	0.2255	0.2255	0.2255
		146	0.3399	0.3399	0.3399	0.3399	0.3359	0.3399	0.3806	0.3399	0.3399	0.3399	0.3399	0.3399	0.3399	0.3399	0.3399	0.3399	0.3399	0.3399	0.3399	0.3399	0.3399	0.3399	0.3399	0.3399	0.3399	0.3491	0.4037	0.2602	0.3053	0.3184	0.2602	0.3491	0.3399	0.3399	0.3399	0.3399	0.3399	0.3399	0.3399	0.3399	0.3399	0.3399	0.3399	0.3399	0.3399	0.3399	0.3399
		147	0.2786	0.2786	0.2786	0.2786	0.2748	0.2786	0.3184	0.2786	0.2786	0.2786	0.2786	0.2786	0.2786	0.2786	0.2786	0.2786	0.2786	0.2786	0.2786	0.2786	0.2786	0.2786	0.2786	0.2786	0.2786	0.2865	0.3399	0.1958	0.2432	0.2558	0.1958	0.2865	0.2786	0.2786	0.2786	0.2786	0.2786	0.2786	0.2786	0.2786	0.2786	0.2786	0.2786	0.2786	0.2786	0.2786	0.2786
		148	0.3491	0.3491	0.3491	0.3491	0.3456	0.3491	0.3885	0.3535	0.3491	0.3491	0.3491	0.3491	0.3491	0.3491	0.3491	0.3491	0.3491	0.3491	0.3491	0.3491	0.3491	0.3491	0.3491	0.3491	0.3491	0.3578	0.4116	0.27	0.3146	0.3263	0.27	0.3578	0.3491	0.3491	0.3491	0.3491	0.3491	0.3491	0.3491	0.3491	0.3491	0.3491	0.3491	0.3491	0.3491	0.3491	0.3491
		149	0.363	0.363	0.363	0.363	0.3578	0.363	0.3992	0.3668	0.363	0.363	0.363	0.363	0.363	0.363	0.363	0.363	0.363	0.363	0.363	0.363	0.363	0.363	0.363	0.363	0.363	0.3668	0.3762	0.282	0.3263	0.3399	0.282	0.3668	0.363	0.363	0.363	0.363	0.363	0.363	0.363	0.363	0.363	0.363	0.363	0.363	0.363	0.363	0.363
		150	0.3399	0.3399	0.3399	0.3399	0.3359	0.3399	0.3806	0.3456	0.3456	0.3399	0.3399	0.3399	0.3399	0.3399	0.3399	0.3399	0.3399	0.3399	0.3399	0.3399	0.3399	0.3399	0.3399	0.3399	0.3399	0.3491	0.3535	0.2602	0.3096	0.3184	0.2602	0.3491	0.3399	0.3399	0.3399	0.3399	0.3399	0.3399	0.3399	0.3399	0.3399	0.3399	0.3399	0.3399	0.3399	0.3399	0.3399
		151	0.3311	0.3311	0.3311	0.3311	0.3263	0.3311	0.3668	0.3359	0.3311	0.3311	0.3311	0.3311	0.3311	0.3311	0.3311	0.3311	0.3311	0.3311	0.3311	0.3311	0.3311	0.3311	0.3311	0.3311	0.3311	0.3399	0.3456	0.2483	0.3005	0.3096	0.2483	0.3535	0.3311	0.3311	0.3311	0.3311	0.3311	0.3311	0.3311	0.3311	0.3311	0.3311	0.3311	0.3311	0.3311	0.3311	0.3311
		152	0.3992	0.3992	0.3992	0.3992	0.3939	0.3992	0.4379	0.3992	0.3992	0.3992	0.3992	0.3992	0.3992	0.3992	0.3992	0.3992	0.3992	0.3992	0.3992	0.3992	0.3992	0.3992	0.3992	0.3992	0.3992	0.4078	0.4149	0.3053	0.3668	0.3762	0.3096	0.4149	0.3992	0.3992	0.3992	0.3992	0.3992	0.3992	0.3992	0.3992	0.3992	0.3992	0.3992	0.3992	0.3992	0.3992	0.3992
		153	0.3096	0.3096	0.3096	0.3096	0.3053	0.3096	0.3456	0.3053	0.3096	0.3146	0.3096	0.3096	0.3096	0.3096	0.3096	0.3096	0.3096	0.3096	0.3096	0.3096	0.3096	0.3096	0.3096	0.3096	0.3096	0.3184	0.3263	0.2167	0.2748	0.282	0.2167	0.3311	0.3096	0.3096	0.3096	0.3096	0.3096	0.3096	0.3096	0.3096	0.3096	0.3096	0.3096	0.3096	0.3096	0.3096	0.3096
		154	0.3717	0.3717	0.3717	0.3717	0.3717	0.3717	0.3806	0.3717	0.3717	0.3762	0.3717	0.3717	0.3717	0.3717	0.3717	0.3717	0.3717	0.3717	0.3717	0.3717	0.3717	0.3717	0.3717	0.3717	0.3717	0.3806	0.3885	0.2786	0.3359	0.3491	0.282	0.3885	0.3717	0.3717	0.3717	0.3717	0.3717	0.3717	0.3717	0.3717	0.3717	0.3717	0.3717	0.3717	0.3717	0.3717	0.3717
		155	0.3806	0.3806	0.3806	0.3806	0.3762	0.3762	0.3885	0.3806	0.3806	0.3847	0.3762	0.3806	0.3806	0.3806	0.3806	0.3806	0.3806	0.3806	0.3806	0.3806	0.3806	0.3806	0.3806	0.3806	0.3806	0.3885	0.3939	0.3491	0.3456	0.3535	0.2913	0.3992	0.3762	0.3806	0.3806	0.3806	0.3806	0.3806	0.3806	0.3806	0.3806	0.3806	0.3806	0.3806	0.3806	0.3806	0.3806
		156	0.442	0.442	0.442	0.442	0.4379	0.442	0.4513	0.442	0.442	0.4458	0.4379	0.442	0.442	0.442	0.442	0.442	0.442	0.442	0.442	0.442	0.442	0.442	0.442	0.442	0.442	0.4458	0.4556	0.4116	0.4078	0.4203	0.3578	0.46	0.4379	0.442	0.442	0.442	0.442	0.442	0.442	0.442	0.442	0.442	0.442	0.442	0.442	0.442	0.442
		157	0.5253	0.5253	0.5253	0.5253	0.5229	0.5229	0.5331	0.5253	0.5253	0.5331	0.5229	0.5253	0.5253	0.5253	0.5253	0.5253	0.5253	0.5253	0.5253	0.5253	0.5253	0.5253	0.5253	0.5253	0.5253	0.5253	0.5374	0.5008	0.4879	0.5043	0.442	0.5374	0.5173	0.5253	0.5253	0.5253	0.5253	0.5253	0.5253	0.5253	0.5253	0.5253	0.5253	0.5253	0.5253	0.5253	0.5253
		158	0.5802	0.5802	0.5802	0.5802	0.5802	0.5802	0.59	0.5846	0.5846	0.5941	0.5762	0.5802	0.5802	0.5802	0.5802	0.5802	0.5802	0.5802	0.5802	0.5802	0.5802	0.5802	0.5802	0.5802	0.5802	0.5846	0.5941	0.5549	0.5412	0.5623	0.5084	0.5941	0.5762	0.5802	0.5802	0.5802	0.5802	0.5802	0.5802	0.5802	0.5802	0.5802	0.5802	0.5802	0.5802	0.5802	0.5802
		159	0.5514	0.5514	0.5514	0.5514	0.5514	0.5514	0.5623	0.5549	0.5549	0.5623	0.5514	0.5514	0.5514	0.5514	0.5514	0.5514	0.5514	0.5514	0.5514	0.5514	0.5514	0.5514	0.5514	0.5514	0.5514	0.5549	0.5623	0.5253	0.5173	0.5374	0.4749	0.5667	0.5412	0.5473	0.5514	0.5514	0.5514	0.5514	0.5514	0.5514	0.5514	0.5514	0.5514	0.5514	0.5514	0.5514	0.5514
		160	0.5514	0.5514	0.5514	0.5514	0.5473	0.5514	0.5583	0.5549	0.5549	0.5623	0.5473	0.5473	0.5514	0.5514	0.5514	0.5514	0.5514	0.5514	0.5514	0.5514	0.5514	0.5514	0.5514	0.5514	0.5514	0.5549	0.5583	0.5253	0.5173	0.5331	0.4749	0.5667	0.5412	0.5412	0.5514	0.5514	0.5514	0.5514	0.5514	0.5514	0.5514	0.5514	0.5514	0.5514	0.5514	0.5514	0.5514
		161	0.5549	0.5549	0.5549	0.5549	0.5549	0.5583	0.5623	0.5583	0.5583	0.5667	0.5549	0.5549	0.5549	0.5549	0.5549	0.5549	0.5549	0.5549	0.5549	0.5549	0.5549	0.5549	0.5549	0.5549	0.5549	0.5583	0.5667	0.5296	0.5229	0.5374	0.4781	0.5711	0.5473	0.5514	0.5583	0.5549	0.5549	0.5549	0.5549	0.5549	0.5549	0.5549	0.5549	0.5549	0.5549	0.5549	0.5549
		162	0.4967	0.4967	0.4967	0.4967	0.4967	0.4967	0.5043	0.4967	0.4967	0.5126	0.4918	0.4918	0.5008	0.4967	0.4967	0.4967	0.4967	0.4967	0.4967	0.4967	0.4967	0.4967	0.4967	0.4967	0.4967	0.5008	0.5084	0.4703	0.4879	0.4781	0.4116	0.5126	0.4825	0.4879	0.5008	0.4967	0.4967	0.4967	0.4967	0.4967	0.4967	0.4967	0.4967	0.4967	0.4967	0.4967	0.4967
		163	0.4333	0.4333	0.4333	0.4333	0.4333	0.4333	0.442	0.4333	0.4333	0.4556	0.4282	0.4282	0.4379	0.4333	0.4333	0.4333	0.4333	0.4333	0.4333	0.4333	0.4333	0.4333	0.4333	0.4333	0.4333	0.4379	0.4458	0.4116	0.4245	0.4282	0.3456	0.4556	0.4203	0.4203	0.4379	0.4333	0.4333	0.4333	0.4333	0.4333	0.4333	0.4333	0.4333	0.4333	0.4333	0.4333	0.4333
		164	0.4203	0.4203	0.4203	0.4203	0.4203	0.4203	0.4282	0.4203	0.4203	0.442	0.4149	0.4149	0.4245	0.4203	0.4203	0.4203	0.4203	0.4203	0.4203	0.4203	0.4203	0.4203	0.4203	0.4203	0.4203	0.4245	0.4379	0.3992	0.4116	0.4149	0.3311	0.442	0.4037	0.4078	0.4245	0.4203	0.4203	0.4203	0.4203	0.4203	0.4203	0.4203	0.4203	0.4203	0.4203	0.4203	0.4203
		165	0.4282	0.4282	0.4282	0.4282	0.4282	0.4282	0.4379	0.4245	0.4245	0.4513	0.4245	0.4245	0.4282	0.4282	0.4282	0.4282	0.4282	0.4282	0.4282	0.4282	0.4282	0.4282	0.4282	0.4282	0.4282	0.4282	0.442	0.4078	0.4149	0.4245	0.3359	0.4458	0.4116	0.4149	0.4333	0.4245	0.4282	0.4282	0.4282	0.4282	0.4282	0.4282	0.4282	0.4282	0.4282	0.4282	0.4282
		166	0.3399	0.3399	0.3399	0.3399	0.3399	0.3399	0.3491	0.3399	0.3399	0.363	0.3359	0.3359	0.3456	0.3399	0.3399	0.3399	0.3399	0.3399	0.3399	0.3399	0.3399	0.3399	0.3399	0.3399	0.3399	0.3399	0.3535	0.3184	0.3311	0.3359	0.3096	0.363	0.3225	0.3263	0.3456	0.3399	0.3399	0.3399	0.3399	0.3399	0.3399	0.3399	0.3399	0.3399	0.3399	0.3399	0.3399
		167	0.3578	0.3578	0.3578	0.3578	0.3578	0.3578	0.3668	0.3578	0.3578	0.3806	0.3578	0.3535	0.363	0.3578	0.3578	0.3578	0.3578	0.3578	0.3578	0.3578	0.3578	0.3578	0.3578	0.3578	0.3578	0.363	0.3717	0.3359	0.3491	0.3535	0.3311	0.3806	0.3399	0.3456	0.363	0.3578	0.3578	0.3578	0.3578	0.3578	0.3578	0.3578	0.3578	0.3578	0.3578	0.3578	0.3578
		168	0.4203	0.4203	0.4203	0.4203	0.4203	0.4203	0.4245	0.4149	0.4203	0.442	0.4149	0.4116	0.4203	0.4203	0.4203	0.4203	0.4203	0.4203	0.4203	0.4203	0.4203	0.4203	0.4203	0.4203	0.4203	0.4203	0.4282	0.3992	0.4078	0.4149	0.3939	0.4333	0.3992	0.4037	0.4203	0.4149	0.4203	0.4203	0.4203	0.4203	0.4203	0.4203	0.4203	0.4203	0.4203	0.4203	0.4203
		169	0.4149	0.4149	0.4149	0.4149	0.4149	0.4149	0.4203	0.4149	0.4203	0.442	0.4149	0.4078	0.4203	0.4149	0.4149	0.4149	0.4149	0.4149	0.4149	0.4149	0.4149	0.4149	0.4149	0.4149	0.4149	0.4149	0.4282	0.3992	0.4078	0.4149	0.3939	0.4333	0.3992	0.3992	0.4203	0.4149	0.4149	0.4149	0.4149	0.4149	0.4149	0.4149	0.4149	0.4149	0.4149	0.4149	0.4149
		170	0.442	0.442	0.442	0.442	0.442	0.442	0.4458	0.442	0.442	0.4703	0.442	0.4333	0.4458	0.442	0.442	0.442	0.442	0.442	0.442	0.442	0.442	0.442	0.442	0.442	0.442	0.442	0.4513	0.4245	0.4333	0.4379	0.4203	0.4556	0.4203	0.4245	0.4458	0.442	0.442	0.442	0.442	0.442	0.442	0.442	0.442	0.442	0.442	0.442	0.442
		171	0.46	0.46	0.46	0.46	0.46	0.46	0.4651	0.46	0.46	0.4879	0.46	0.4513	0.4651	0.46	0.46	0.46	0.46	0.46	0.46	0.46	0.46	0.46	0.46	0.46	0.46	0.46	0.4703	0.4458	0.4513	0.4556	0.442	0.4781	0.442	0.442	0.4703	0.46	0.46	0.46	0.46	0.46	0.46	0.46	0.46	0.46	0.46	0.46	0.46
		172	0.3847	0.3847	0.3847	0.3847	0.3847	0.3847	0.3885	0.3847	0.3885	0.4116	0.3806	0.3717	0.3885	0.3847	0.3847	0.3847	0.3847	0.3847	0.3847	0.3847	0.3847	0.3847	0.3847	0.3847	0.3847	0.3847	0.3885	0.3717	0.3762	0.3806	0.3668	0.3885	0.363	0.3668	0.3885	0.3806	0.363	0.3847	0.3847	0.3847	0.3847	0.3847	0.3847	0.3847	0.3847	0.3847	0.3847
		173	0.4333	0.4333	0.4333	0.4333	0.4333	0.4333	0.4333	0.4333	0.4379	0.46	0.4282	0.4203	0.4379	0.4333	0.4333	0.4333	0.4333	0.4333	0.4333	0.4333	0.4333	0.4333	0.4333	0.4333	0.4333	0.4333	0.4379	0.4245	0.4245	0.4282	0.4203	0.4379	0.4116	0.4149	0.4379	0.4282	0.4116	0.4333	0.4333	0.4333	0.4333	0.4333	0.4333	0.4333	0.4333	0.4333	0.4333
		174	0.5084	0.5084	0.5084	0.5084	0.5084	0.5084	0.5084	0.5084	0.5084	0.5296	0.5043	0.4967	0.5084	0.5084	0.5084	0.5084	0.5084	0.5084	0.5084	0.5084	0.5084	0.5084	0.5084	0.5084	0.5084	0.5084	0.5084	0.5008	0.5008	0.5043	0.4967	0.5084	0.4825	0.4918	0.5173	0.5043	0.4825	0.5084	0.5084	0.5084	0.5084	0.5084	0.5084	0.5084	0.5084	0.5084	0.5084
		175	0.5126	0.5126	0.5126	0.5126	0.5126	0.5126	0.5126	0.5126	0.5126	0.5331	0.5084	0.5008	0.5173	0.5126	0.5126	0.5126	0.5126	0.5126	0.5126	0.5126	0.5126	0.5126	0.5126	0.5126	0.5126	0.5126	0.5126	0.5084	0.5043	0.5084	0.5008	0.5126	0.4879	0.4967	0.5229	0.5084	0.4918	0.5126	0.5126	0.5126	0.5126	0.5126	0.5126	0.5126	0.5126	0.5126	0.5126
		176	0.5084	0.5084	0.5084	0.5084	0.5084	0.5084	0.5084	0.5084	0.5084	0.5296	0.5008	0.4967	0.5126	0.5084	0.5084	0.5084	0.5084	0.5084	0.5084	0.5084	0.5084	0.5084	0.5084	0.5084	0.5084	0.5084	0.5084	0.5008	0.5043	0.5043	0.4967	0.5084	0.4825	0.4918	0.5173	0.5043	0.4825	0.5084	0.5084	0.5084	0.5084	0.5084	0.5084	0.5084	0.5084	0.5084	0.5084
		177	0.5043	0.5043	0.5043	0.5043	0.5043	0.5043	0.5043	0.5084	0.5084	0.5296	0.5008	0.4918	0.5126	0.5043	0.5043	0.5043	0.5043	0.5043	0.5043	0.5043	0.5043	0.5043	0.5043	0.5043	0.5043	0.5043	0.5043	0.5008	0.5008	0.5043	0.4967	0.5084	0.4825	0.4879	0.5173	0.5043	0.4825	0.5043	0.5043	0.5043	0.5043	0.5043	0.5043	0.5043	0.5043	0.5043	0.5043
		178	0.4379	0.4379	0.4379	0.4379	0.4379	0.4379	0.4333	0.4379	0.4379	0.5374	0.4333	0.4245	0.4458	0.4333	0.4379	0.4379	0.4379	0.4379	0.4379	0.4379	0.4379	0.4379	0.4379	0.4379	0.4379	0.4379	0.4379	0.4333	0.4333	0.4333	0.4245	0.4379	0.4078	0.4149	0.4513	0.4282	0.4116	0.4379	0.4379	0.4379	0.4379	0.4379	0.4379	0.4379	0.4379	0.4379	0.4379
		179	0.4245	0.4245	0.4245	0.4245	0.4245	0.4245	0.4245	0.4245	0.4245	0.5253	0.4203	0.4116	0.4379	0.4149	0.4245	0.4245	0.4245	0.4245	0.4245	0.4245	0.4245	0.4245	0.4245	0.4245	0.4245	0.4245	0.4245	0.4203	0.4245	0.4203	0.4116	0.4245	0.3992	0.4037	0.4379	0.4149	0.4037	0.4245	0.4245	0.4245	0.4245	0.4245	0.4245	0.4245	0.4245	0.4245	0.4245
		180	0.4781	0.4781	0.4781	0.4781	0.4781	0.4781	0.4781	0.4781	0.4781	0.5711	0.4458	0.4651	0.4918	0.4703	0.4781	0.4781	0.4781	0.4781	0.4781	0.4781	0.4781	0.4781	0.4781	0.4781	0.4781	0.4781	0.4781	0.4781	0.4749	0.4749	0.4703	0.4781	0.3578	0.46	0.4918	0.4703	0.4513	0.4781	0.4781	0.4781	0.4781	0.4781	0.4781	0.4781	0.4781	0.4781	0.4781
		181	0.5043	0.5043	0.5043	0.5043	0.5043	0.5043	0.5043	0.5043	0.5043	0.5992	0.4781	0.4918	0.5173	0.4967	0.5043	0.5043	0.5043	0.5043	0.5043	0.5043	0.5043	0.5043	0.5043	0.5043	0.5043	0.5043	0.5043	0.5043	0.5043	0.5008	0.4967	0.5043	0.3847	0.4879	0.5126	0.4967	0.4781	0.5043	0.5043	0.5043	0.5043	0.5043	0.5043	0.5043	0.5043	0.5043	0.5043
		182	0.5126	0.5126	0.5126	0.5126	0.5126	0.5126	0.5126	0.5126	0.5126	0.6124	0.4825	0.5043	0.5296	0.5043	0.5126	0.5126	0.5126	0.5126	0.5126	0.5126	0.5126	0.5126	0.5126	0.5126	0.5126	0.5126	0.5126	0.5126	0.5126	0.5126	0.5043	0.5126	0.3939	0.4967	0.5229	0.5008	0.4879	0.5126	0.5126	0.5126	0.5126	0.5126	0.5126	0.5126	0.5126	0.5126	0.5126
		183	0.5514	0.5514	0.5514	0.5514	0.5514	0.5514	0.5514	0.5514	0.5514	0.6442	0.5229	0.5374	0.5623	0.5374	0.5514	0.5514	0.5514	0.5514	0.5514	0.5514	0.5514	0.5514	0.5514	0.5514	0.5514	0.5514	0.5514	0.5514	0.5473	0.5514	0.5412	0.5514	0.4333	0.4825	0.5583	0.5374	0.5229	0.5514	0.5514	0.5514	0.5514	0.5514	0.5514	0.5514	0.5514	0.5514	0.5514
		184	0.5331	0.5331	0.5331	0.5331	0.5331	0.5331	0.5331	0.5374	0.5374	0.6334	0.5043	0.5043	0.5473	0.5229	0.5331	0.5331	0.5331	0.5331	0.5331	0.5331	0.5331	0.5331	0.5331	0.5331	0.5331	0.5331	0.5331	0.5331	0.5331	0.5331	0.5296	0.5296	0.4149	0.4651	0.5412	0.5173	0.5084	0.5331	0.5331	0.5331	0.5331	0.5331	0.5331	0.5331	0.5331	0.5331	0.5331
		185	0.4703	0.4703	0.4703	0.4703	0.4703	0.4703	0.4703	0.4749	0.4749	0.5711	0.4379	0.4379	0.4918	0.4513	0.4703	0.4703	0.4703	0.4703	0.4703	0.4703	0.4703	0.4703	0.4703	0.4703	0.4703	0.4703	0.4703	0.4703	0.4703	0.4703	0.4703	0.4651	0.3399	0.3992	0.4781	0.4513	0.4458	0.4703	0.4703	0.4703	0.4703	0.4703	0.4703	0.4703	0.4703	0.4703	0.4703
		186	0.4513	0.4513	0.4513	0.4513	0.4513	0.4513	0.4513	0.4513	0.4556	0.5549	0.4203	0.4203	0.4749	0.4282	0.4513	0.4513	0.4513	0.4513	0.4513	0.4513	0.4513	0.4513	0.4513	0.4513	0.4513	0.4513	0.4513	0.4513	0.4513	0.4513	0.4513	0.4458	0.3225	0.3806	0.4918	0.4333	0.4245	0.4513	0.4513	0.4513	0.4513	0.4513	0.4513	0.4513	0.4513	0.4513	0.4513
		187	0.4918	0.4918	0.4918	0.4918	0.4918	0.4918	0.4918	0.4967	0.4918	0.5992	0.46	0.46	0.5667	0.4703	0.4918	0.4918	0.4918	0.4918	0.4918	0.4918	0.4918	0.4918	0.4918	0.4918	0.4918	0.4918	0.4918	0.4918	0.4918	0.4918	0.4918	0.4918	0.363	0.4149	0.5331	0.4703	0.4703	0.4918	0.4918	0.4918	0.4918	0.4918	0.4918	0.4918	0.4918	0.4918	0.4918
		188	0.4703	0.4703	0.4703	0.4703	0.4703	0.4703	0.4703	0.4703	0.4703	0.5762	0.4379	0.4379	0.5473	0.4513	0.4703	0.4703	0.4703	0.4703	0.4703	0.4703	0.4703	0.4703	0.4703	0.4703	0.4703	0.4703	0.4703	0.4703	0.4703	0.4703	0.4703	0.4703	0.3399	0.3939	0.5173	0.4513	0.4458	0.4703	0.4703	0.4703	0.4703	0.4703	0.4703	0.4703	0.4703	0.4703	0.4703
		189	0.4749	0.4749	0.4749	0.4749	0.4749	0.4749	0.4749	0.4749	0.4749	0.5802	0.4379	0.442	0.5473	0.4513	0.4749	0.4749	0.4749	0.4749	0.4749	0.4749	0.4749	0.4749	0.4749	0.4749	0.4749	0.4749	0.4749	0.4749	0.4749	0.4749	0.4749	0.4703	0.3399	0.3992	0.5229	0.3992	0.4458	0.4749	0.4749	0.4749	0.4749	0.4749	0.4749	0.4749	0.4749	0.4749	0.4749
		190	0.4749	0.4749	0.4749	0.4749	0.4749	0.4749	0.4749	0.4749	0.4749	0.5762	0.4379	0.442	0.5473	0.4513	0.4749	0.4749	0.4749	0.4749	0.4749	0.4749	0.4749	0.4749	0.4749	0.4749	0.4749	0.4749	0.4749	0.4749	0.4749	0.4749	0.4749	0.4703	0.3456	0.3992	0.5173	0.3992	0.4458	0.4749	0.4749	0.4749	0.4749	0.4749	0.4749	0.4749	0.4749	0.4749	0.4749
		191	0.4116	0.4116	0.4116	0.4116	0.4116	0.4116	0.4116	0.4116	0.4149	0.5253	0.3762	0.3806	0.4918	0.3847	0.4116	0.4116	0.4116	0.4116	0.4116	0.4116	0.4116	0.4116	0.4116	0.4116	0.4116	0.4116	0.4116	0.4116	0.4116	0.4116	0.4116	0.4116	0.2748	0.3359	0.4556	0.3311	0.3885	0.4116	0.4116	0.4116	0.4116	0.4116	0.4116	0.4116	0.4116	0.4116	0.4116
		192	0.4037	0.4037	0.4037	0.4037	0.4037	0.4037	0.4037	0.4037	0.4078	0.5173	0.3668	0.3717	0.4825	0.3762	0.4037	0.4037	0.4037	0.4037	0.4037	0.4037	0.4037	0.4037	0.4037	0.4037	0.4037	0.4037	0.4037	0.4037	0.4037	0.4037	0.4037	0.3992	0.2657	0.3263	0.4458	0.3225	0.3762	0.4037	0.4037	0.4037	0.4037	0.4037	0.4037	0.4037	0.4037	0.4037	0.4037
		193	0.4513	0.4513	0.4513	0.4513	0.4513	0.4513	0.4513	0.4513	0.4513	0.5623	0.4149	0.4203	0.5296	0.4203	0.4513	0.4513	0.4513	0.4513	0.4513	0.4513	0.4513	0.4513	0.4513	0.4513	0.4513	0.4513	0.4513	0.4513	0.4513	0.4513	0.4513	0.4458	0.3146	0.3717	0.4967	0.3668	0.4513	0.4513	0.4513	0.4513	0.4513	0.4513	0.4513	0.4513	0.4513	0.4513	0.4513
		194	0.4513	0.4513	0.4513	0.4513	0.4513	0.4513	0.4513	0.4513	0.4513	0.5667	0.4203	0.4245	0.5331	0.4245	0.4513	0.4513	0.4513	0.4513	0.4513	0.4513	0.4513	0.4513	0.4513	0.4513	0.4513	0.4513	0.4513	0.4513	0.4513	0.4513	0.4513	0.4513	0.3146	0.3717	0.5043	0.3717	0.4513	0.4513	0.4513	0.4513	0.4513	0.4513	0.4513	0.4513	0.4513	0.4513	0.4513
		195	0.3939	0.3939	0.3939	0.3939	0.3939	0.3939	0.3939	0.3939	0.3939	0.5084	0.3578	0.363	0.4781	0.363	0.3939	0.3939	0.3939	0.3939	0.3939	0.3939	0.3939	0.3939	0.3939	0.3939	0.3939	0.3939	0.3939	0.3939	0.3939	0.3939	0.3939	0.3885	0.2531	0.3096	0.4379	0.3096	0.3399	0.3939	0.3939	0.3939	0.3939	0.3939	0.3939	0.3939	0.3939	0.3939	0.3939
		196	0.3263	0.3263	0.3263	0.3263	0.3263	0.3263	0.3263	0.3263	0.3263	0.4513	0.2963	0.3005	0.4149	0.2913	0.3263	0.3263	0.3263	0.3263	0.3263	0.3263	0.3263	0.3263	0.3263	0.3263	0.3263	0.3263	0.3263	0.3263	0.3263	0.3263	0.3263	0.3263	0.1878	0.2483	0.3762	0.2432	0.2786	0.3263	0.3263	0.3263	0.3263	0.3263	0.3263	0.3263	0.3263	0.3263	0.3263
		197	0.3359	0.3359	0.3359	0.3359	0.3359	0.3359	0.3359	0.3359	0.3359	0.46	0.3053	0.3096	0.4245	0.3053	0.3359	0.3359	0.3359	0.3359	0.3359	0.3359	0.3359	0.3359	0.3359	0.3359	0.3359	0.3359	0.3359	0.3359	0.3359	0.3359	0.3359	0.3359	0.1958	0.2558	0.3847	0.2531	0.2865	0.3359	0.3359	0.3359	0.3359	0.3359	0.3359	0.3359	0.3359	0.3359	0.3359
		198	0.3491	0.3491	0.3491	0.3491	0.3491	0.3491	0.3491	0.3491	0.3491	0.4749	0.3146	0.3225	0.4379	0.3184	0.3491	0.3491	0.3491	0.3491	0.3491	0.3491	0.3491	0.3491	0.3491	0.3491	0.3491	0.3491	0.3491	0.3491	0.3491	0.3491	0.3491	0.3491	0.2041	0.27	0.3992	0.2602	0.2963	0.3491	0.3491	0.3491	0.3491	0.3491	0.3491	0.3491	0.3491	0.3491	0.3491
		199	0.3992	0.3992	0.3992	0.3992	0.3992	0.3992	0.3992	0.3992	0.3939	0.442	0.363	0.3668	0.4781	0.3668	0.3992	0.3992	0.3992	0.3992	0.3992	0.3992	0.3992	0.3992	0.3992	0.3992	0.3992	0.3992	0.3992	0.3992	0.3992	0.3992	0.3992	0.3992	0.2558	0.3184	0.4458	0.3096	0.3399	0.3992	0.3992	0.3992	0.3992	0.3992	0.3992	0.3992	0.3992	0.3992	0.3992
		200	0.4116	0.4116	0.4116	0.4116	0.4116	0.4116	0.4116	0.4116	0.4116	0.4556	0.3762	0.3847	0.4918	0.3847	0.4116	0.4116	0.4116	0.4116	0.4116	0.4116	0.4116	0.4116	0.4116	0.4116	0.4116	0.4116	0.4116	0.4116	0.4116	0.4116	0.4116	0.4116	0.27	0.3359	0.46	0.3263	0.3535	0.4116	0.4116	0.4116	0.4116	0.4116	0.4116	0.4116	0.4116	0.4116	0.4116
		201	0.3806	0.3806	0.3806	0.3806	0.3806	0.3806	0.3806	0.3806	0.3806	0.4282	0.3668	0.3535	0.46	0.3535	0.3806	0.3806	0.3806	0.3806	0.3806	0.3806	0.3806	0.3806	0.3806	0.3806	0.3806	0.3806	0.3806	0.3806	0.3806	0.3806	0.3806	0.3806	0.3311	0.3053	0.4333	0.3005	0.3225	0.3806	0.3806	0.3806	0.3806	0.3806	0.3806	0.3806	0.3806	0.3806	0.3806
		202	0.2657	0.2657	0.2657	0.2657	0.2657	0.2657	0.2657	0.2657	0.2657	0.3184	0.2531	0.2385	0.3491	0.2385	0.27	0.2657	0.2657	0.2657	0.2657	0.2657	0.2657	0.2657	0.2657	0.2657	0.2657	0.2657	0.2657	0.2657	0.2657	0.2657	0.2657	0.2657	0.2122	0.1921	0.3184	0.1844	0.208	0.2657	0.2657	0.2657	0.2657	0.2657	0.2657	0.2657	0.2657	0.2657	0.2657
		203	0.2483	0.2483	0.2483	0.2483	0.2483	0.2483	0.2483	0.2483	0.2483	0.3005	0.2333	0.2167	0.3263	0.1635	0.2483	0.2483	0.2483	0.2483	0.2483	0.2483	0.2483	0.2483	0.2483	0.2483	0.2483	0.2483	0.2483	0.2483	0.2483	0.2483	0.2483	0.2483	0.1958	0.1732	0.3005	0.1667	0.1921	0.2483	0.2483	0.2483	0.2483	0.2483	0.2483	0.2483	0.2483	0.2483	0.2483
		204	0.2385	0.2385	0.2385	0.2385	0.2385	0.2385	0.2385	0.2385	0.2385	0.2913	0.2255	0.208	0.3225	0.1602	0.2432	0.2385	0.2385	0.2385	0.2385	0.2385	0.2385	0.2385	0.2385	0.2385	0.2385	0.2385	0.2385	0.2385	0.2385	0.2385	0.2385	0.2385	0.1878	0.2167	0.2913	0.1635	0.1878	0.2385	0.2385	0.2385	0.2385	0.2385	0.2385	0.2385	0.2385	0.2385	0.2385
		205	0.3005	0.3005	0.3005	0.3005	0.3005	0.3005	0.3005	0.3005	0.3005	0.3456	0.2865	0.2913	0.3762	0.2167	0.3053	0.3005	0.3005	0.3005	0.3005	0.3005	0.3005	0.3005	0.3005	0.3005	0.3005	0.3005	0.3005	0.3005	0.3005	0.3005	0.3005	0.3005	0.2531	0.2748	0.3491	0.2167	0.2483	0.3005	0.3005	0.3005	0.3005	0.3005	0.3005	0.3005	0.3005	0.3005	0.3005
		206	0.3096	0.3096	0.3096	0.3096	0.3096	0.3096	0.3096	0.3096	0.3096	0.3491	0.2963	0.3005	0.3847	0.2255	0.3184	0.3096	0.3096	0.3096	0.3096	0.3096	0.3096	0.3096	0.3096	0.3096	0.3096	0.3096	0.3096	0.3096	0.3096	0.3096	0.3096	0.3096	0.27	0.2865	0.363	0.2292	0.2531	0.3096	0.3096	0.3096	0.3096	0.3096	0.3096	0.3096	0.3096	0.3096	0.3096
		207	0.2748	0.2748	0.2748	0.2748	0.2748	0.2748	0.2748	0.2748	0.2748	0.3096	0.2602	0.2657	0.3535	0.1921	0.282	0.2748	0.2748	0.2748	0.2748	0.2748	0.2748	0.2748	0.2748	0.2748	0.2748	0.2748	0.2748	0.2748	0.2748	0.2748	0.2748	0.2748	0.2333	0.2483	0.2913	0.1921	0.2167	0.2748	0.2748	0.2748	0.2748	0.2748	0.2748	0.2748	0.2748	0.2748	0.2748
		208	0.27	0.27	0.27	0.27	0.27	0.27	0.27	0.27	0.27	0.3053	0.2602	0.2602	0.2963	0.1878	0.2865	0.27	0.27	0.27	0.27	0.27	0.27	0.27	0.27	0.27	0.27	0.27	0.27	0.27	0.27	0.27	0.27	0.27	0.2333	0.2483	0.2913	0.1921	0.2167	0.27	0.27	0.27	0.27	0.27	0.27	0.27	0.27	0.27	0.27
		209	0.2865	0.2865	0.2865	0.2865	0.2865	0.2865	0.2865	0.2865	0.2865	0.3225	0.2786	0.2786	0.3146	0.1998	0.3053	0.2865	0.2865	0.2865	0.2865	0.2865	0.2865	0.2865	0.2865	0.2865	0.2865	0.2865	0.2865	0.2865	0.2865	0.2865	0.2865	0.2865	0.2531	0.2602	0.3005	0.2041	0.2292	0.2865	0.2865	0.2865	0.2865	0.2865	0.2865	0.2865	0.2865	0.2865	0.2865
		210	0.2122	0.2122	0.2122	0.2122	0.2122	0.2122	0.2122	0.2122	0.2122	0.2432	0.1998	0.1998	0.2385	0.1349	0.2292	0.2122	0.2122	0.2122	0.2122	0.2122	0.2122	0.2122	0.2122	0.2122	0.2122	0.2122	0.2122	0.2122	0.2122	0.2122	0.2122	0.2122	0.1805	0.1878	0.2255	0.1844	0.1635	0.2122	0.2122	0.2122	0.2122	0.2122	0.2122	0.2122	0.2122	0.2122	0.2122
		211	0.2167	0.2167	0.2167	0.2167	0.2167	0.2167	0.2167	0.2167	0.2167	0.2483	0.2041	0.208	0.2483	0.1416	0.2333	0.2167	0.2167	0.2167	0.2167	0.2167	0.2167	0.2167	0.2167	0.2167	0.2167	0.2167	0.2167	0.2167	0.2167	0.2167	0.2167	0.2167	0.1844	0.1958	0.2333	0.1878	0.1698	0.2167	0.2167	0.2167	0.2167	0.2167	0.2167	0.2167	0.2167	0.2167	0.2167
		212	0.2913	0.2913	0.2913	0.2913	0.2913	0.2913	0.2913	0.2913	0.2913	0.3184	0.282	0.2786	0.3184	0.208	0.3146	0.2913	0.2913	0.2913	0.2913	0.2913	0.2913	0.2913	0.2913	0.2913	0.2913	0.2913	0.2913	0.2913	0.2913	0.2913	0.2913	0.2913	0.2602	0.27	0.3053	0.2657	0.2333	0.2913	0.2913	0.2913	0.2913	0.2913	0.2913	0.2913	0.2913	0.2913	0.2913
		213	0.3184	0.3184	0.3184	0.3184	0.3184	0.3184	0.3184	0.3184	0.3184	0.3399	0.3053	0.3053	0.3456	0.2333	0.3399	0.3184	0.3184	0.3184	0.3184	0.3184	0.3184	0.3184	0.3184	0.3184	0.3184	0.3184	0.3184	0.3184	0.3184	0.3184	0.3184	0.3184	0.2865	0.2963	0.3311	0.2865	0.2602	0.3184	0.3184	0.3184	0.3184	0.3184	0.3184	0.3184	0.3184	0.3184	0.3184
		214	0.3668	0.3668	0.3668	0.3668	0.3668	0.3668	0.3668	0.3668	0.3668	0.3885	0.3578	0.3578	0.3939	0.2913	0.3939	0.3668	0.3668	0.3668	0.3668	0.3668	0.3668	0.3668	0.3668	0.3668	0.3668	0.3668	0.3668	0.3668	0.3668	0.3668	0.3668	0.3668	0.3456	0.3491	0.3806	0.3399	0.3096	0.3668	0.3668	0.3668	0.3668	0.3668	0.3668	0.3668	0.3668	0.3668	0.3668
		215	0.3096	0.3096	0.3096	0.3096	0.3096	0.3096	0.3096	0.3096	0.3096	0.3311	0.3005	0.3005	0.3311	0.2292	0.3359	0.3096	0.3053	0.3096	0.3096	0.3096	0.3096	0.3096	0.3096	0.3096	0.3096	0.3096	0.3096	0.3096	0.3096	0.3096	0.3096	0.3096	0.2865	0.2913	0.3225	0.282	0.2531	0.3096	0.3096	0.3096	0.3096	0.3096	0.3096	0.3096	0.3096	0.3096	0.3096
		216	0.3578	0.3578	0.3578	0.3578	0.3578	0.3578	0.3578	0.3578	0.3578	0.3762	0.3491	0.3491	0.3806	0.2786	0.3885	0.3578	0.3535	0.3578	0.3578	0.3578	0.3578	0.3578	0.3578	0.3578	0.3578	0.3578	0.3578	0.3578	0.3578	0.3578	0.3578	0.3578	0.3359	0.3399	0.3717	0.3311	0.3535	0.3578	0.3578	0.3578	0.3578	0.3578	0.3578	0.3578	0.3578	0.3578	0.3578
		217	0.4149	0.4149	0.4149	0.4149	0.4149	0.4149	0.4149	0.4149	0.4149	0.4282	0.4078	0.4078	0.4333	0.3399	0.4458	0.4149	0.4116	0.4149	0.4149	0.4149	0.4149	0.4149	0.4149	0.4149	0.4149	0.4149	0.4149	0.4149	0.4149	0.4149	0.4149	0.4149	0.3992	0.4037	0.4245	0.3939	0.4116	0.4149	0.4149	0.4149	0.4149	0.4149	0.4149	0.4149	0.4149	0.4149	0.4149
		218	0.4116	0.4116	0.4116	0.4116	0.4116	0.4116	0.4116	0.4116	0.4116	0.4203	0.4037	0.4037	0.4245	0.3359	0.442	0.4078	0.4037	0.4116	0.4116	0.4116	0.4116	0.4116	0.4116	0.4116	0.4116	0.4116	0.4116	0.4116	0.4116	0.4116	0.4116	0.4116	0.3992	0.3939	0.4149	0.3885	0.4078	0.4078	0.4116	0.4116	0.4116	0.4116	0.4116	0.4116	0.4116	0.4116	0.4116
		219	0.2865	0.2865	0.2865	0.2865	0.2865	0.2865	0.2865	0.2865	0.2865	0.2963	0.282	0.2786	0.3053	0.2122	0.3225	0.2865	0.2786	0.2865	0.2865	0.2865	0.2865	0.2865	0.2865	0.2865	0.2865	0.2865	0.2865	0.2865	0.2865	0.2865	0.2865	0.2865	0.2786	0.27	0.2913	0.27	0.2657	0.2865	0.2865	0.2865	0.2865	0.2865	0.2865	0.2865	0.2865	0.2865	0.2865
		220	0.2963	0.2963	0.2963	0.2963	0.2963	0.2963	0.2963	0.2963	0.2963	0.3005	0.2913	0.2865	0.3146	0.2167	0.3263	0.2913	0.2865	0.2963	0.2963	0.2963	0.2963	0.2963	0.2963	0.2963	0.2963	0.2963	0.2963	0.2963	0.2963	0.2963	0.2963	0.2963	0.282	0.2786	0.3005	0.2748	0.27	0.2913	0.2913	0.2963	0.2963	0.2963	0.2963	0.2963	0.2963	0.2963	0.2963
		221	0.2865	0.2865	0.2865	0.2865	0.2865	0.2865	0.2865	0.2865	0.2865	0.2963	0.2865	0.282	0.3096	0.2122	0.3225	0.2865	0.2786	0.2865	0.2865	0.2865	0.2865	0.2865	0.2865	0.2865	0.2865	0.2865	0.2865	0.2865	0.2865	0.2865	0.2865	0.2865	0.2786	0.2748	0.2913	0.27	0.2657	0.2865	0.2865	0.2865	0.2865	0.2865	0.2865	0.2865	0.2865	0.2865	0.2865
		222	0.2255	0.2255	0.2255	0.2255	0.2255	0.2255	0.2255	0.2255	0.2255	0.2333	0.2209	0.2209	0.2432	0.1566	0.2657	0.2209	0.2122	0.2292	0.2255	0.2255	0.2255	0.2255	0.2255	0.2255	0.2255	0.2255	0.2255	0.2255	0.2255	0.2255	0.2255	0.2255	0.2167	0.2122	0.2292	0.208	0.2041	0.2255	0.2292	0.2255	0.2255	0.2255	0.2255	0.2255	0.2255	0.2255	0.2255
		223	0.3005	0.3005	0.3005	0.3005	0.3005	0.3005	0.3005	0.3005	0.3005	0.3005	0.2963	0.2913	0.3096	0.2167	0.3311	0.2963	0.282	0.3053	0.3005	0.3005	0.3005	0.3005	0.3005	0.3005	0.3005	0.3005	0.3005	0.3005	0.3005	0.3005	0.3005	0.3005	0.2963	0.282	0.3005	0.282	0.2748	0.2963	0.3005	0.3005	0.3005	0.3005	0.3005	0.3005	0.3005	0.3005	0.3005
		224	0.2292	0.2292	0.2292	0.2292	0.2292	0.2292	0.2292	0.2292	0.2292	0.2292	0.2292	0.2255	0.2432	0.208	0.27	0.2255	0.208	0.2385	0.2292	0.2292	0.2292	0.2292	0.2292	0.2292	0.2292	0.2292	0.2292	0.2292	0.2292	0.2292	0.2292	0.2292	0.2292	0.2167	0.2292	0.2167	0.208	0.2255	0.2333	0.2292	0.2292	0.2292	0.2292	0.2292	0.2292	0.2292	0.2292
		225	0.2333	0.2333	0.2333	0.2333	0.2333	0.2333	0.2333	0.2333	0.2333	0.2333	0.2333	0.2292	0.2531	0.2122	0.2748	0.2333	0.2167	0.2483	0.2333	0.2333	0.2333	0.2333	0.2333	0.2333	0.2333	0.2333	0.2333	0.2333	0.2333	0.2333	0.2333	0.2333	0.2333	0.2255	0.2385	0.2209	0.2167	0.2333	0.2432	0.2385	0.2333	0.2333	0.2333	0.2333	0.2333	0.2333	0.2333
		226	0.1667	0.1667	0.1667	0.1667	0.1667	0.1667	0.1667	0.1667	0.1667	0.1667	0.1667	0.1635	0.1766	0.1456	0.2786	0.1635	0.1495	0.1766	0.1667	0.1667	0.1667	0.1667	0.1667	0.1667	0.1667	0.1667	0.1667	0.1667	0.1667	0.1667	0.1667	0.1667	0.1667	0.1602	0.1698	0.1566	0.1495	0.1667	0.1732	0.1667	0.1667	0.1667	0.1667	0.1667	0.1667	0.1667	0.1667
		227	0.1844	0.1844	0.1844	0.1844	0.1844	0.1844	0.1844	0.1844	0.1844	0.1844	0.1844	0.1805	0.1921	0.1635	0.2963	0.1805	0.1635	0.1958	0.1844	0.1844	0.1844	0.1844	0.1844	0.1844	0.1844	0.1844	0.1844	0.1844	0.1844	0.1844	0.1844	0.1844	0.1844	0.1766	0.1844	0.1732	0.1667	0.1805	0.1921	0.1844	0.1844	0.1844	0.1844	0.1844	0.1844	0.1844	0.1844
		228	0.1416	0.1416	0.1416	0.1416	0.1416	0.1416	0.1416	0.1416	0.1416	0.1416	0.1416	0.1416	0.1495	0.1266	0.2432	0.138	0.124	0.1566	0.1456	0.1416	0.1416	0.1416	0.1416	0.1416	0.1416	0.1416	0.1416	0.1416	0.1416	0.1416	0.1416	0.1416	0.1416	0.138	0.1416	0.1349	0.1266	0.138	0.1495	0.1416	0.1416	0.1416	0.1416	0.1416	0.1416	0.1416	0.1416
		229	0.1766	0.1766	0.1766	0.1766	0.1766	0.1766	0.1766	0.1766	0.1766	0.1766	0.1766	0.1766	0.1844	0.1635	0.2865	0.1766	0.1566	0.1958	0.1805	0.1805	0.1766	0.1766	0.1766	0.1766	0.1766	0.1766	0.1766	0.1766	0.1766	0.1766	0.1766	0.1766	0.1766	0.1766	0.1805	0.1732	0.1602	0.1766	0.1878	0.1805	0.1766	0.1766	0.1766	0.1766	0.1766	0.1766	0.1766
		230	0.1667	0.1667	0.1667	0.1667	0.1667	0.1667	0.1667	0.1667	0.1667	0.1667	0.1667	0.1667	0.1698	0.1495	0.27	0.1635	0.1456	0.1805	0.1698	0.1667	0.1667	0.1667	0.1667	0.1667	0.1667	0.1667	0.1667	0.1667	0.1667	0.1667	0.1667	0.1667	0.1667	0.1667	0.1667	0.1635	0.1456	0.1635	0.1732	0.1667	0.1667	0.1667	0.1667	0.1667	0.1667	0.1667	0.1667
		231	0.2333	0.2333	0.2333	0.2333	0.2333	0.2333	0.2333	0.2333	0.2333	0.2333	0.2333	0.2333	0.2333	0.2167	0.3399	0.2292	0.208	0.2531	0.2333	0.2333	0.2333	0.2333	0.2333	0.2333	0.2333	0.2333	0.2333	0.2333	0.2333	0.2333	0.2333	0.2333	0.2333	0.2333	0.2333	0.2292	0.208	0.2292	0.2432	0.2333	0.2333	0.2333	0.2333	0.2333	0.2333	0.2333	0.2333
		232	0.1349	0.1349	0.1349	0.1349	0.1349	0.1349	0.1349	0.1349	0.1349	0.1349	0.1349	0.1349	0.138	0.124	0.2292	0.1322	0.1178	0.1532	0.138	0.138	0.1349	0.1349	0.1349	0.1349	0.1349	0.1349	0.1349	0.1349	0.1349	0.1349	0.1349	0.1349	0.1349	0.1349	0.1349	0.1349	0.1205	0.1322	0.1416	0.1349	0.138	0.1349	0.1349	0.1349	0.1349	0.1349	0.1349
		233	0.106	0.106	0.106	0.106	0.106	0.106	0.106	0.106	0.106	0.106	0.106	0.106	0.106	0.0935	0.1878	0.1041	0.0884	0.1205	0.1088	0.1088	0.106	0.106	0.106	0.106	0.106	0.106	0.106	0.106	0.106	0.106	0.106	0.106	0.106	0.106	0.106	0.106	0.0935	0.1041	0.1117	0.106	0.1088	0.106	0.106	0.106	0.106	0.106	0.106
		234	0.0935	0.0935	0.0935	0.0935	0.0935	0.0935	0.0935	0.0935	0.0935	0.0935	0.0935	0.0935	0.0935	0.0813	0.1698	0.0909	0.0771	0.106	0.0965	0.0965	0.0935	0.0935	0.0935	0.0935	0.0935	0.0935	0.0935	0.0935	0.0935	0.0935	0.0935	0.0935	0.0935	0.0935	0.0935	0.0935	0.0813	0.0909	0.0991	0.0935	0.0965	0.0935	0.0935	0.0935	0.0935	0.0935	0.0935
		235	0.0858	0.0858	0.0858	0.0858	0.0858	0.0858	0.0858	0.0858	0.0858	0.0858	0.0858	0.0858	0.0858	0.0744	0.1635	0.0832	0.0701	0.1018	0.0909	0.0884	0.0858	0.0858	0.0858	0.0858	0.0858	0.0858	0.0858	0.0858	0.0858	0.0858	0.0858	0.0858	0.0858	0.0858	0.0858	0.0858	0.0744	0.0832	0.0935	0.0858	0.0884	0.0858	0.0858	0.0858	0.0858	0.0858	0.0858
		236	0.0991	0.0991	0.0991	0.0991	0.0991	0.0991	0.0991	0.0991	0.0991	0.0991	0.0991	0.0991	0.0991	0.0858	0.1805	0.0935	0.0813	0.115	0.1041	0.1018	0.0991	0.0991	0.0991	0.0991	0.0991	0.0991	0.0991	0.0991	0.0991	0.0991	0.0991	0.0991	0.0991	0.0991	0.0991	0.0991	0.0832	0.0965	0.106	0.0991	0.1018	0.0991	0.0991	0.0991	0.0991	0.0991	0.0991
		237	0.0965	0.0965	0.0965	0.0965	0.0965	0.0965	0.0965	0.0965	0.0965	0.0965	0.0965	0.0965	0.0965	0.0858	0.1766	0.0935	0.0813	0.1117	0.1018	0.0991	0.0965	0.0965	0.0965	0.0965	0.0965	0.0965	0.0965	0.0965	0.0965	0.0965	0.0965	0.0965	0.0965	0.0965	0.0965	0.0965	0.0832	0.0935	0.106	0.0965	0.1018	0.0965	0.0965	0.0965	0.0965	0.0965	0.0965
		238	0.0935	0.0935	0.0935	0.0935	0.0935	0.0935	0.0935	0.0935	0.0935	0.0935	0.0935	0.0935	0.0935	0.0832	0.1698	0.0909	0.0771	0.1117	0.0991	0.0965	0.0935	0.0935	0.0935	0.0935	0.0935	0.0935	0.0935	0.0935	0.0935	0.0935	0.0935	0.0935	0.0935	0.0935	0.0935	0.0935	0.0813	0.0909	0.1041	0.0965	0.0991	0.0935	0.0935	0.0935	0.0935	0.0935	0.0935
		239	0.0884	0.0884	0.0884	0.0884	0.0884	0.0884	0.0884	0.0884	0.0884	0.0884	0.0884	0.0884	0.0884	0.0771	0.1602	0.0813	0.0723	0.1041	0.0909	0.0884	0.0884	0.0884	0.0884	0.0884	0.0884	0.0884	0.0884	0.0884	0.0884	0.0884	0.0884	0.0884	0.0884	0.0884	0.0884	0.0884	0.0744	0.0858	0.0965	0.0909	0.0935	0.0858	0.0884	0.0884	0.0884	0.0884	0.0884
		240	0.1732	0.1732	0.1732	0.1732	0.1732	0.1732	0.1732	0.1732	0.1732	0.1732	0.1732	0.1732	0.1732	0.1602	0.2786	0.1667	0.0909	0.1998	0.1805	0.1766	0.1732	0.1732	0.1732	0.1732	0.1732	0.1732	0.1732	0.1732	0.1732	0.1732	0.1732	0.1732	0.1732	0.1732	0.1732	0.1732	0.1732	0.1732	0.1921	0.1805	0.1805	0.1766	0.1732	0.1732	0.1732	0.1732	0.1732
		241	0.1266	0.1266	0.1266	0.1266	0.1266	0.1266	0.1266	0.1266	0.1266	0.1266	0.1266	0.1266	0.1266	0.115	0.2209	0.1205	0.0607	0.1532	0.1322	0.1292	0.1266	0.1266	0.1266	0.1266	0.1266	0.1266	0.1266	0.1266	0.1266	0.1266	0.1266	0.1266	0.1266	0.1266	0.1266	0.1266	0.1266	0.124	0.1456	0.1322	0.1349	0.1266	0.124	0.1266	0.1266	0.1266	0.1266
		242	0.0858	0.0858	0.0858	0.0858	0.0858	0.0858	0.0858	0.0858	0.0858	0.0858	0.0858	0.0858	0.0858	0.0771	0.1667	0.0832	0.0387	0.1088	0.0909	0.0884	0.0884	0.0858	0.0858	0.0858	0.0858	0.0858	0.0858	0.0858	0.0858	0.0858	0.0858	0.0858	0.0858	0.0858	0.0858	0.0858	0.0858	0.0832	0.1041	0.0909	0.0991	0.0858	0.0832	0.0858	0.0858	0.0858	0.0858
		243	0.1205	0.1205	0.1205	0.1205	0.1205	0.1205	0.1205	0.1205	0.1205	0.1205	0.1205	0.1205	0.1205	0.115	0.2122	0.1178	0.0567	0.1456	0.1266	0.124	0.124	0.1205	0.1205	0.1205	0.1205	0.1205	0.1205	0.1205	0.1205	0.1205	0.1205	0.1205	0.1205	0.1205	0.1205	0.1205	0.1205	0.1205	0.138	0.1266	0.1349	0.1205	0.1178	0.1205	0.1205	0.1205	0.1205
		244	0.0935	0.0935	0.0935	0.0935	0.0935	0.0935	0.0935	0.0935	0.0935	0.0935	0.0935	0.0935	0.0935	0.0858	0.1732	0.0884	0.0414	0.115	0.0965	0.0965	0.0935	0.0935	0.0935	0.0935	0.0935	0.0935	0.0935	0.0935	0.0935	0.0935	0.0935	0.0935	0.0935	0.0935	0.0935	0.0935	0.0935	0.0909	0.1495	0.0935	0.1088	0.0909	0.0884	0.0909	0.0935	0.0935	0.0935
		245	0.0991	0.0991	0.0991	0.0991	0.0991	0.0991	0.0991	0.0991	0.0991	0.0991	0.0991	0.0991	0.0991	0.0935	0.1844	0.0935	0.0425	0.124	0.1041	0.1018	0.1018	0.0991	0.0991	0.0991	0.0991	0.0991	0.0991	0.0991	0.0991	0.0991	0.0991	0.0991	0.0991	0.0991	0.0991	0.0991	0.0991	0.0965	0.1566	0.1018	0.1205	0.0965	0.0909	0.0965	0.0991	0.0991	0.0991
		246	0.1018	0.1018	0.1018	0.1018	0.1018	0.1018	0.1018	0.1018	0.1018	0.1018	0.1018	0.1018	0.1018	0.0965	0.1878	0.0965	0.0441	0.1266	0.106	0.1041	0.1041	0.1018	0.1018	0.1018	0.1018	0.1018	0.1018	0.1018	0.1018	0.1018	0.1018	0.1018	0.1018	0.1018	0.1018	0.1018	0.1018	0.0991	0.1566	0.1018	0.124	0.0991	0.0935	0.0991	0.1018	0.1018	0.1018
		247	0.1018	0.1018	0.1018	0.1018	0.1018	0.1018	0.1018	0.1018	0.1018	0.1018	0.1018	0.1018	0.1018	0.0991	0.1266	0.0965	0.0441	0.1805	0.106	0.1041	0.1041	0.1018	0.1018	0.1018	0.1018	0.1018	0.1018	0.1018	0.1018	0.1018	0.1018	0.1018	0.1018	0.1018	0.1018	0.1018	0.1018	0.0991	0.1602	0.1018	0.1266	0.0991	0.0935	0.0991	0.1018	0.1018	0.1018
		248	0.1178	0.1178	0.1178	0.1178	0.1178	0.1178	0.1178	0.1178	0.1178	0.1178	0.1178	0.1178	0.1178	0.1178	0.1456	0.1117	0.0514	0.2041	0.124	0.124	0.1205	0.1205	0.1178	0.1178	0.1178	0.1178	0.1178	0.1178	0.1178	0.1178	0.1178	0.1178	0.1178	0.1178	0.1178	0.1178	0.1178	0.115	0.1805	0.1266	0.1495	0.115	0.1088	0.115	0.1178	0.1205	0.1178
		249	0.1958	0.1958	0.1958	0.1958	0.1958	0.1958	0.1958	0.1958	0.1958	0.1958	0.1958	0.1958	0.1958	0.1958	0.2292	0.1878	0.0991	0.3005	0.1998	0.1998	0.1998	0.1998	0.1958	0.1958	0.1958	0.1958	0.1958	0.1958	0.1958	0.1958	0.1958	0.1958	0.1958	0.1958	0.1958	0.1958	0.1958	0.1921	0.2748	0.2041	0.2385	0.1921	0.1844	0.1878	0.1921	0.1998	0.1958
		250	0.2041	0.2041	0.2041	0.2041	0.2041	0.2041	0.2041	0.2041	0.2041	0.2041	0.2041	0.2041	0.2041	0.2041	0.2432	0.1958	0.1041	0.3096	0.208	0.208	0.208	0.208	0.2041	0.2041	0.2041	0.2041	0.2041	0.2041	0.2041	0.2041	0.2041	0.2041	0.2041	0.2041	0.2041	0.2041	0.2041	0.1998	0.282	0.2122	0.2483	0.1998	0.1921	0.1958	0.2041	0.208	0.2041
		251	0.208	0.208	0.208	0.208	0.208	0.208	0.208	0.208	0.208	0.208	0.208	0.208	0.208	0.208	0.2432	0.1998	0.1041	0.3096	0.208	0.2122	0.2122	0.208	0.208	0.208	0.208	0.208	0.208	0.208	0.208	0.208	0.208	0.208	0.208	0.208	0.208	0.208	0.208	0.2041	0.2865	0.2167	0.2531	0.1998	0.1958	0.1998	0.2041	0.2122	0.208
		252	0.1998	0.1998	0.1998	0.1998	0.1998	0.1998	0.1998	0.1998	0.1998	0.1998	0.1998	0.1998	0.1998	0.1998	0.2385	0.1921	0.1018	0.3053	0.2122	0.208	0.208	0.2041	0.1998	0.1998	0.1998	0.1998	0.1998	0.1998	0.1998	0.1998	0.1998	0.1998	0.1998	0.1998	0.1998	0.1998	0.1998	0.1958	0.282	0.208	0.2432	0.1958	0.1878	0.1921	0.1958	0.2041	0.1998
		253	0.2963	0.2963	0.2963	0.2963	0.2963	0.2963	0.2963	0.2963	0.2963	0.2963	0.2963	0.2963	0.2963	0.2963	0.3311	0.2865	0.1698	0.3992	0.3053	0.3096	0.3053	0.2963	0.2963	0.2963	0.2963	0.2963	0.2963	0.2963	0.2963	0.2963	0.2963	0.2963	0.2963	0.2963	0.2963	0.2963	0.2963	0.2913	0.3806	0.3053	0.3399	0.2913	0.282	0.282	0.2913	0.2963	0.2963
		254	0.27	0.27	0.27	0.27	0.27	0.27	0.27	0.27	0.27	0.27	0.27	0.27	0.27	0.27	0.3005	0.2657	0.1456	0.3762	0.282	0.2865	0.282	0.2748	0.27	0.27	0.27	0.27	0.27	0.27	0.27	0.27	0.27	0.27	0.27	0.27	0.27	0.27	0.27	0.27	0.3578	0.282	0.3146	0.2657	0.2602	0.2602	0.2657	0.2748	0.27
		255	0.2209	0.2209	0.2209	0.2209	0.2209	0.2209	0.2209	0.2209	0.2209	0.2209	0.2209	0.2209	0.2209	0.2209	0.2531	0.2167	0.1088	0.3311	0.2292	0.2333	0.2333	0.2255	0.2209	0.2209	0.2209	0.2209	0.2209	0.2209	0.2209	0.2209	0.2209	0.2209	0.2209	0.2209	0.2209	0.2209	0.2209	0.2209	0.3146	0.2333	0.3399	0.2122	0.208	0.208	0.2167	0.2255	0.2167
		256	0.2292	0.2292	0.2292	0.2292	0.2292	0.2292	0.2292	0.2292	0.2292	0.2292	0.2292	0.2292	0.2292	0.2292	0.2558	0.2209	0.1117	0.3399	0.2385	0.2432	0.2432	0.2292	0.2292	0.2292	0.2292	0.2292	0.2292	0.2292	0.2292	0.2292	0.2292	0.2292	0.2292	0.2292	0.2292	0.2292	0.2292	0.2255	0.3225	0.2385	0.3456	0.2209	0.2167	0.2167	0.2209	0.2292	0.2209
		257	0.2483	0.2483	0.2483	0.2483	0.2483	0.2483	0.2483	0.2483	0.2483	0.2483	0.2483	0.2483	0.2483	0.2483	0.27	0.2432	0.1266	0.3578	0.2558	0.2602	0.2657	0.2531	0.2483	0.2483	0.2483	0.2483	0.2483	0.2483	0.2483	0.2483	0.2483	0.2483	0.2483	0.2483	0.2483	0.2483	0.2483	0.2483	0.3399	0.2602	0.3668	0.2385	0.2333	0.2333	0.2432	0.2531	0.2432
		258	0.2531	0.2531	0.2531	0.2531	0.2531	0.2531	0.2531	0.2531	0.2531	0.2531	0.2531	0.2531	0.2531	0.2531	0.2748	0.2483	0.1292	0.363	0.2602	0.2657	0.27	0.2558	0.2531	0.2531	0.2531	0.2531	0.2531	0.2531	0.2531	0.2531	0.2531	0.2531	0.2531	0.2531	0.2531	0.2531	0.2531	0.2531	0.3456	0.2657	0.3717	0.2432	0.2432	0.2385	0.2483	0.2558	0.2483
		259	0.2602	0.2602	0.2602	0.2602	0.2602	0.2602	0.2602	0.2602	0.2602	0.2602	0.2602	0.2602	0.2602	0.2602	0.282	0.2558	0.1349	0.3717	0.27	0.2748	0.2786	0.2602	0.2602	0.2602	0.2602	0.2602	0.2602	0.2602	0.2602	0.2602	0.2602	0.2602	0.2602	0.2602	0.2602	0.2602	0.2602	0.2602	0.3535	0.27	0.3806	0.2531	0.2531	0.2483	0.2558	0.2657	0.2558
		260	0.1998	0.1998	0.1998	0.1998	0.1998	0.1998	0.1998	0.1998	0.1998	0.1998	0.1998	0.1998	0.1998	0.1998	0.2255	0.1998	0.0935	0.3146	0.208	0.2167	0.2209	0.2041	0.1998	0.1998	0.1998	0.1998	0.1998	0.1998	0.1998	0.1998	0.1998	0.1998	0.1998	0.1998	0.1998	0.1998	0.1998	0.1998	0.2913	0.2041	0.3225	0.1921	0.1878	0.1878	0.1921	0.2041	0.1921
		261	0.1805	0.1805	0.1805	0.1805	0.1805	0.1805	0.1805	0.1805	0.1805	0.1805	0.1805	0.1805	0.1805	0.1805	0.1998	0.1805	0.138	0.2865	0.1844	0.1921	0.1958	0.1844	0.1805	0.1805	0.1805	0.1805	0.1805	0.1805	0.1805	0.1805	0.1805	0.1805	0.1805	0.1805	0.1805	0.1805	0.1805	0.1766	0.27	0.1805	0.3005	0.1732	0.1698	0.1698	0.1732	0.1844	0.1732
		262	0.1958	0.1958	0.1958	0.1958	0.1958	0.1958	0.1958	0.1958	0.1958	0.1958	0.1958	0.1958	0.1958	0.1958	0.2122	0.1958	0.1532	0.3053	0.2041	0.2122	0.2167	0.1998	0.1958	0.1958	0.1958	0.1958	0.1958	0.1958	0.1958	0.1958	0.1958	0.1958	0.1958	0.1958	0.1958	0.1958	0.1958	0.1998	0.2865	0.1998	0.3184	0.1805	0.1878	0.1844	0.1844	0.2041	0.1878
		263	0.2558	0.2558	0.2558	0.2558	0.2558	0.2558	0.2558	0.2558	0.2558	0.2558	0.2558	0.2558	0.2558	0.2558	0.27	0.2558	0.2041	0.3578	0.2602	0.27	0.2748	0.2602	0.2531	0.2558	0.2558	0.2558	0.2558	0.2558	0.2558	0.2558	0.2558	0.2558	0.2558	0.2558	0.2558	0.2558	0.2558	0.2558	0.3456	0.2602	0.3717	0.2385	0.2483	0.2432	0.2483	0.2602	0.2432
		264	0.2122	0.2122	0.2122	0.2122	0.2122	0.2122	0.2122	0.2122	0.2122	0.2122	0.2122	0.2122	0.2122	0.2122	0.2292	0.2167	0.1667	0.3184	0.2209	0.2255	0.2292	0.2209	0.2122	0.2122	0.2122	0.2122	0.2122	0.2122	0.2122	0.2122	0.2122	0.2122	0.2122	0.2122	0.2122	0.2122	0.2122	0.2167	0.3053	0.2209	0.3311	0.1958	0.2041	0.1998	0.1998	0.2209	0.1998
		265	0.1998	0.1998	0.1998	0.1998	0.1998	0.1998	0.1998	0.1998	0.1998	0.1998	0.1998	0.1998	0.1998	0.1998	0.208	0.1998	0.1602	0.3005	0.208	0.2122	0.2385	0.2041	0.1958	0.1998	0.1998	0.1998	0.1998	0.1998	0.1998	0.1998	0.1998	0.1998	0.1998	0.1998	0.1998	0.1998	0.1998	0.1998	0.2292	0.2041	0.3096	0.1844	0.2167	0.1878	0.1878	0.2041	0.1844
		266	0.2483	0.2483	0.2483	0.2483	0.2483	0.2483	0.2483	0.2483	0.2483	0.2483	0.2483	0.2483	0.2483	0.2483	0.2558	0.2531	0.208	0.3491	0.2558	0.2657	0.2913	0.2531	0.2483	0.2483	0.2483	0.2483	0.2483	0.2483	0.2483	0.2483	0.2483	0.2483	0.2483	0.2483	0.2483	0.2483	0.2483	0.2531	0.282	0.2558	0.3578	0.2333	0.2748	0.2385	0.2333	0.2531	0.2292
		267	0.1766	0.1766	0.1766	0.1766	0.1766	0.1766	0.1766	0.1766	0.1766	0.1766	0.1766	0.1766	0.1766	0.1766	0.1805	0.1766	0.1416	0.27	0.1844	0.1878	0.282	0.1805	0.1732	0.1766	0.1766	0.1766	0.1766	0.1766	0.1766	0.1766	0.1766	0.1766	0.1766	0.1766	0.1766	0.1766	0.1766	0.1766	0.2041	0.1805	0.2786	0.1602	0.2167	0.1667	0.1602	0.1766	0.1602
		268	0.27	0.27	0.27	0.27	0.27	0.27	0.27	0.27	0.27	0.27	0.27	0.27	0.27	0.27	0.2748	0.2748	0.2385	0.2963	0.282	0.2865	0.3847	0.2748	0.27	0.27	0.27	0.27	0.27	0.27	0.27	0.27	0.27	0.27	0.27	0.27	0.27	0.27	0.27	0.2748	0.2963	0.2786	0.3717	0.2558	0.3184	0.2385	0.2531	0.2748	0.2531
		269	0.2786	0.2786	0.2786	0.2786	0.2786	0.2786	0.2786	0.2786	0.2786	0.2786	0.2786	0.2786	0.2786	0.2786	0.2786	0.2786	0.2432	0.3005	0.2865	0.2913	0.3939	0.2786	0.2748	0.2786	0.2786	0.2786	0.2786	0.2786	0.2786	0.2786	0.2786	0.2786	0.2786	0.2786	0.2786	0.2786	0.2786	0.2786	0.3005	0.2748	0.3806	0.2602	0.3225	0.2432	0.2558	0.2748	0.2558
		270	0.2748	0.2748	0.2748	0.2748	0.2748	0.2748	0.2748	0.2748	0.2748	0.2748	0.2748	0.2748	0.2748	0.2748	0.2748	0.2748	0.2432	0.3005	0.282	0.2865	0.3885	0.282	0.27	0.2748	0.2748	0.2748	0.2748	0.2748	0.2748	0.2748	0.2748	0.2748	0.2748	0.2748	0.2748	0.2748	0.2748	0.2748	0.3005	0.2748	0.3762	0.2558	0.3184	0.2432	0.2558	0.27	0.2531
		271	0.2748	0.2748	0.2748	0.2748	0.2748	0.2748	0.2748	0.2748	0.2748	0.2748	0.2748	0.2748	0.2748	0.2748	0.2748	0.2786	0.2432	0.3005	0.2865	0.2865	0.3885	0.282	0.27	0.2748	0.2748	0.2748	0.2748	0.2748	0.2748	0.2748	0.2748	0.2748	0.2748	0.2748	0.2748	0.2748	0.2748	0.2748	0.3005	0.2748	0.3762	0.2558	0.3225	0.2432	0.2385	0.27	0.2531
		272	0.2657	0.2657	0.2657	0.2657	0.2657	0.2657	0.2657	0.2657	0.2657	0.2657	0.2657	0.2657	0.2657	0.2657	0.2657	0.2657	0.2333	0.2913	0.2748	0.2748	0.3806	0.2748	0.2602	0.2657	0.2657	0.2657	0.2657	0.2657	0.2657	0.2657	0.2657	0.2657	0.2657	0.2657	0.2657	0.2657	0.2657	0.2657	0.2913	0.2657	0.3668	0.2483	0.3146	0.2333	0.2292	0.27	0.2432
		273	0.2602	0.2602	0.2602	0.2602	0.2602	0.2602	0.2602	0.2602	0.2602	0.2602	0.2602	0.2602	0.2602	0.2602	0.2602	0.2657	0.2292	0.2865	0.2657	0.27	0.3762	0.2748	0.2558	0.2602	0.2602	0.2602	0.2602	0.2602	0.2602	0.2602	0.2602	0.2602	0.2602	0.2602	0.2602	0.2602	0.2602	0.2602	0.2865	0.27	0.363	0.2432	0.3096	0.2292	0.2292	0.2657	0.2385
		274	0.2748	0.2748	0.2748	0.2748	0.2748	0.2748	0.2748	0.2748	0.2748	0.2748	0.2748	0.2748	0.2748	0.2748	0.2748	0.2786	0.2432	0.2963	0.2748	0.2748	0.3885	0.282	0.27	0.2748	0.2748	0.2748	0.2748	0.2748	0.2748	0.2748	0.2748	0.2748	0.2748	0.2748	0.2748	0.2748	0.2748	0.2748	0.3005	0.2786	0.3762	0.2558	0.3184	0.2432	0.2432	0.2786	0.2531
		275	0.3225	0.3225	0.3225	0.3225	0.3225	0.3225	0.3225	0.3225	0.3225	0.3225	0.3225	0.3225	0.3225	0.3225	0.3225	0.3263	0.3005	0.3456	0.3263	0.3263	0.4379	0.3399	0.3225	0.3225	0.3225	0.3225	0.3225	0.3225	0.3225	0.3225	0.3225	0.3225	0.3225	0.3225	0.3225	0.3225	0.3225	0.3225	0.3456	0.3311	0.4282	0.3096	0.3762	0.2963	0.2963	0.3311	0.3053
		276	0.3762	0.3762	0.3762	0.3762	0.3762	0.3762	0.3762	0.3762	0.3762	0.3762	0.3762	0.3762	0.3762	0.3762	0.3762	0.3806	0.3578	0.3885	0.3762	0.3762	0.4825	0.3939	0.3717	0.3762	0.3762	0.3762	0.3762	0.3762	0.3762	0.3762	0.3762	0.3762	0.3762	0.3762	0.3762	0.3762	0.3762	0.3762	0.3885	0.3847	0.4037	0.363	0.4245	0.3456	0.3456	0.3885	0.363
		277	0.3762	0.3762	0.3762	0.3762	0.3762	0.3762	0.3762	0.3762	0.3762	0.3762	0.3762	0.3762	0.3762	0.3762	0.3762	0.3762	0.3578	0.3885	0.3762	0.3762	0.4781	0.3939	0.3668	0.3762	0.3762	0.3762	0.3762	0.3762	0.3762	0.3762	0.3762	0.3762	0.3762	0.3762	0.3762	0.3762	0.3762	0.3717	0.3885	0.3847	0.3992	0.363	0.4245	0.3456	0.3456	0.3885	0.3668
		278	0.3847	0.3847	0.3847	0.3847	0.3847	0.3847	0.3847	0.3847	0.3847	0.3847	0.3847	0.3847	0.3847	0.3847	0.3847	0.3847	0.3668	0.3992	0.3847	0.3885	0.4879	0.4037	0.3806	0.3847	0.3847	0.3847	0.3847	0.3847	0.3847	0.3847	0.3847	0.3847	0.3847	0.3847	0.3847	0.3847	0.3847	0.3806	0.3939	0.3885	0.4078	0.3717	0.4333	0.3535	0.3535	0.3992	0.3762
		279	0.3491	0.3491	0.3491	0.3491	0.3491	0.3491	0.3491	0.3491	0.3491	0.3491	0.3491	0.3491	0.3491	0.3491	0.3491	0.3535	0.3359	0.363	0.3491	0.3535	0.4556	0.3717	0.3456	0.3491	0.3491	0.3491	0.3491	0.3491	0.3491	0.3491	0.3491	0.3491	0.3491	0.3491	0.3491	0.3491	0.3491	0.3491	0.363	0.3535	0.3806	0.3399	0.3992	0.3225	0.3184	0.3668	0.3456
		280	0.3399	0.3399	0.3399	0.3399	0.3399	0.3399	0.3399	0.3399	0.3399	0.3399	0.3399	0.3399	0.3399	0.3399	0.3399	0.3456	0.3263	0.3535	0.3456	0.3456	0.4458	0.363	0.3359	0.3399	0.3399	0.3399	0.3399	0.3399	0.3399	0.3399	0.3399	0.3399	0.3399	0.3399	0.3399	0.3399	0.3399	0.3399	0.3535	0.3456	0.3762	0.3311	0.3939	0.3146	0.3146	0.3578	0.3053
		281	0.4078	0.4078	0.4078	0.4078	0.4078	0.4078	0.4078	0.4078	0.4078	0.4078	0.4078	0.4078	0.4078	0.4078	0.4078	0.4116	0.3992	0.4149	0.4116	0.4116	0.5126	0.4282	0.4037	0.4078	0.4078	0.4078	0.4078	0.4078	0.4078	0.4078	0.4078	0.4078	0.4078	0.4078	0.4078	0.4078	0.4078	0.4078	0.4149	0.4149	0.4333	0.3992	0.46	0.3806	0.3806	0.4203	0.3762
		282	0.4149	0.4149	0.4149	0.4149	0.4149	0.4149	0.4149	0.4149	0.4149	0.4149	0.4149	0.4149	0.4149	0.4149	0.4149	0.4149	0.4037	0.4245	0.4149	0.4149	0.5229	0.4282	0.4078	0.4149	0.4149	0.4149	0.4149	0.4149	0.4149	0.4149	0.4149	0.4149	0.4149	0.4149	0.4149	0.4149	0.4149	0.4116	0.4203	0.4245	0.4379	0.4037	0.4651	0.3847	0.3885	0.4245	0.3762
		283	0.4703	0.4703	0.4703	0.4703	0.4703	0.4703	0.4703	0.4703	0.4703	0.4703	0.4703	0.4703	0.4703	0.4703	0.4703	0.4703	0.46	0.4781	0.4703	0.4703	0.5762	0.4781	0.46	0.4703	0.4703	0.4703	0.4703	0.4703	0.4703	0.4703	0.4703	0.4703	0.4703	0.4703	0.4703	0.4703	0.4703	0.4651	0.4703	0.4781	0.4918	0.4651	0.5229	0.4379	0.442	0.4749	0.4333
		284	0.4749	0.4749	0.4749	0.4749	0.4749	0.4749	0.4749	0.4749	0.4749	0.4749	0.4749	0.4749	0.4749	0.4749	0.4749	0.4749	0.4703	0.4825	0.4781	0.4781	0.5802	0.4879	0.4703	0.4749	0.4749	0.4749	0.4749	0.4749	0.4749	0.4749	0.4749	0.4749	0.4749	0.4749	0.4749	0.4749	0.4749	0.4749	0.4781	0.4781	0.4967	0.4749	0.5253	0.442	0.4458	0.4825	0.442
		285	0.5412	0.5412	0.5412	0.5412	0.5412	0.5412	0.5412	0.5412	0.5412	0.5412	0.5412	0.5412	0.5412	0.5412	0.5412	0.5412	0.5374	0.5473	0.5412	0.5412	0.6442	0.5549	0.5374	0.5412	0.5412	0.5412	0.5412	0.5412	0.5412	0.5412	0.5412	0.5412	0.5412	0.5412	0.5412	0.5412	0.5412	0.5374	0.5374	0.5473	0.5583	0.5412	0.5941	0.5126	0.5173	0.5514	0.5126
		286	0.6293	0.6293	0.6293	0.6293	0.6293	0.6293	0.6293	0.6293	0.6293	0.6293	0.6293	0.6293	0.6293	0.6293	0.6293	0.6293	0.6293	0.6334	0.6293	0.6334	0.7111	0.6442	0.6255	0.6293	0.6293	0.6293	0.6293	0.6293	0.6293	0.6293	0.6293	0.6293	0.6293	0.6293	0.6293	0.6293	0.6293	0.6293	0.6293	0.6374	0.6442	0.6334	0.6604	0.6035	0.6124	0.6412	0.6035
		287	0.6516	0.6516	0.6516	0.6516	0.6516	0.6516	0.6516	0.6516	0.6516	0.6516	0.6516	0.6516	0.6516	0.6516	0.6516	0.6516	0.6516	0.6516	0.6516	0.6516	0.7388	0.665	0.6442	0.6516	0.6516	0.6516	0.6516	0.6516	0.6516	0.6516	0.6516	0.6516	0.6516	0.6516	0.6516	0.6516	0.6516	0.6516	0.6474	0.6557	0.665	0.6516	0.6827	0.6293	0.6374	0.6604	0.6293
		288	0.7192	0.7192	0.7192	0.7192	0.7192	0.7192	0.7192	0.7192	0.7192	0.7192	0.7192	0.7192	0.7192	0.7192	0.7192	0.7192	0.7192	0.7192	0.7192	0.7192	0.7388	0.7342	0.7111	0.7192	0.7192	0.7192	0.7192	0.7192	0.7192	0.7192	0.7192	0.7192	0.7192	0.7192	0.7192	0.7192	0.7192	0.7192	0.7192	0.7275	0.7317	0.7192	0.7317	0.6944	0.7079	0.7342	0.6984
		289	0.6756	0.6756	0.6756	0.6756	0.6756	0.6756	0.6756	0.6756	0.6756	0.6756	0.6756	0.6756	0.6756	0.6756	0.6756	0.6756	0.6756	0.6756	0.6756	0.6756	0.6944	0.6944	0.6681	0.6756	0.6756	0.6756	0.6756	0.6756	0.6756	0.6756	0.6756	0.6756	0.6756	0.6756	0.6756	0.6756	0.6756	0.6756	0.6756	0.6827	0.687	0.6756	0.687	0.6715	0.665	0.6906	0.6516
		290	0.6906	0.6906	0.6906	0.6906	0.6906	0.6906	0.6906	0.6906	0.6906	0.6906	0.6906	0.6906	0.6906	0.6906	0.6906	0.6906	0.6906	0.6906	0.6906	0.6906	0.7111	0.7111	0.6827	0.6906	0.6906	0.6906	0.6906	0.6906	0.6906	0.6906	0.6906	0.6906	0.6906	0.6906	0.6906	0.6906	0.6906	0.6906	0.6906	0.6984	0.7034	0.6906	0.7034	0.687	0.6789	0.7079	0.6681
		291	0.7192	0.7192	0.7192	0.7192	0.7192	0.7192	0.7192	0.7192	0.7192	0.7192	0.7192	0.7192	0.7192	0.7192	0.7192	0.7192	0.7192	0.7192	0.7192	0.7192	0.7388	0.7275	0.7111	0.7192	0.7192	0.7192	0.7192	0.7192	0.7192	0.7192	0.7192	0.7192	0.7192	0.7192	0.7192	0.7192	0.7192	0.7192	0.7192	0.7232	0.7317	0.7192	0.7317	0.7147	0.7034	0.7342	0.6944
		292	0.7232	0.7232	0.7232	0.7232	0.7232	0.7232	0.7232	0.7232	0.7232	0.7232	0.7232	0.7232	0.7232	0.7232	0.7232	0.7232	0.7232	0.7232	0.7192	0.7232	0.7458	0.7317	0.7147	0.7232	0.7232	0.7232	0.7232	0.7232	0.7232	0.7232	0.7232	0.7232	0.7232	0.7232	0.7232	0.7232	0.7232	0.7232	0.7232	0.7275	0.7317	0.7232	0.7317	0.7192	0.7232	0.7342	0.6944
		293	0.7317	0.7317	0.7317	0.7317	0.7317	0.7317	0.7317	0.7317	0.7317	0.7317	0.7317	0.7317	0.7317	0.7317	0.7317	0.7317	0.7317	0.7317	0.7317	0.7317	0.754	0.7388	0.7275	0.7317	0.7317	0.7317	0.7317	0.7317	0.7317	0.7317	0.7317	0.7317	0.7317	0.7317	0.7317	0.7317	0.7317	0.7317	0.7317	0.7342	0.7388	0.7317	0.7418	0.7275	0.7317	0.7388	0.7079
		294	0.7418	0.7418	0.7418	0.7418	0.7418	0.7418	0.7418	0.7418	0.7418	0.7418	0.7418	0.7418	0.7418	0.7418	0.7418	0.7418	0.7418	0.7418	0.7418	0.7458	0.7605	0.7458	0.7388	0.7418	0.7418	0.7418	0.7418	0.7418	0.7418	0.7418	0.7418	0.7418	0.7418	0.7418	0.7418	0.7418	0.7418	0.7418	0.7418	0.7418	0.7501	0.7418	0.7501	0.7388	0.7388	0.7501	0.7192
		295	0.7388	0.7388	0.7388	0.7388	0.7388	0.7388	0.7388	0.7388	0.7388	0.7388	0.7388	0.7388	0.7388	0.7388	0.7388	0.7388	0.7388	0.7388	0.7388	0.7418	0.7573	0.7458	0.7388	0.7388	0.7388	0.7388	0.7388	0.7388	0.7388	0.7388	0.7388	0.7388	0.7388	0.7388	0.7388	0.7388	0.7388	0.7388	0.7388	0.7388	0.7458	0.7388	0.7501	0.7388	0.7388	0.7458	0.7147
		296	0.7458	0.7458	0.7458	0.7458	0.7458	0.7458	0.7458	0.7458	0.7458	0.7458	0.7458	0.7458	0.7458	0.7458	0.7458	0.7458	0.7458	0.7458	0.7458	0.7501	0.7688	0.7501	0.7418	0.7458	0.7458	0.7458	0.7458	0.7458	0.7458	0.7458	0.7458	0.7458	0.7458	0.7458	0.7458	0.7458	0.7458	0.7458	0.7458	0.7458	0.754	0.7458	0.754	0.7458	0.7458	0.7501	0.7192
		297	0.7458	0.7458	0.7458	0.7458	0.7458	0.7458	0.7458	0.7458	0.7458	0.7458	0.7458	0.7458	0.7458	0.7458	0.7458	0.7458	0.7458	0.7458	0.7458	0.7458	0.7688	0.7458	0.7418	0.7458	0.7458	0.7458	0.7458	0.7458	0.7458	0.7458	0.7458	0.7458	0.7458	0.7458	0.7458	0.7458	0.7458	0.7458	0.7458	0.7458	0.754	0.7458	0.754	0.7458	0.7458	0.7458	0.7147
		298	0.7232	0.7232	0.7232	0.7232	0.7232	0.7232	0.7232	0.7232	0.7232	0.7232	0.7232	0.7232	0.7232	0.7232	0.7232	0.7232	0.7232	0.7232	0.7232	0.7232	0.7458	0.7192	0.7192	0.7232	0.7232	0.7232	0.7232	0.7232	0.7232	0.7232	0.7232	0.7232	0.7232	0.7232	0.7232	0.7232	0.7232	0.7232	0.7232	0.7232	0.7317	0.7232	0.7317	0.7232	0.7275	0.7192	0.6827
		299	0.7418	0.7418	0.7418	0.7418	0.7418	0.7418	0.7418	0.7418	0.7418	0.7418	0.7418	0.7418	0.7418	0.7418	0.7418	0.7418	0.7418	0.7418	0.7418	0.7418	0.7644	0.7418	0.7418	0.7418	0.7418	0.7418	0.7418	0.7418	0.7418	0.7418	0.7418	0.7418	0.7418	0.7418	0.7418	0.7418	0.7418	0.7418	0.7418	0.7418	0.7501	0.7418	0.7501	0.7418	0.7458	0.7418	0.7079
		300	0.7817	0.7817	0.7817	0.7817	0.7817	0.7817	0.7817	0.7817	0.7817	0.7817	0.7817	0.7817	0.7817	0.7817	0.7817	0.7817	0.7817	0.7817	0.7817	0.7817	0.8074	0.7772	0.7772	0.7817	0.7817	0.7817	0.7817	0.7817	0.7817	0.7817	0.7817	0.7817	0.7817	0.7817	0.7817	0.7817	0.7817	0.7817	0.7817	0.7817	0.7817	0.7817	0.7912	0.7817	0.7869	0.7817	0.7418
		301	0.7912	0.7912	0.7912	0.7912	0.7912	0.7912	0.7912	0.7912	0.7912	0.7912	0.7912	0.7912	0.7912	0.7912	0.7912	0.7912	0.7912	0.7912	0.7912	0.7912	0.8118	0.7869	0.7869	0.7912	0.7912	0.7912	0.7912	0.7912	0.7912	0.7912	0.7912	0.7912	0.7912	0.7912	0.7912	0.7912	0.7912	0.7912	0.7912	0.7912	0.7912	0.7912	0.8001	0.7912	0.7912	0.7869	0.7772
		302	0.7951	0.7951	0.7951	0.7951	0.7951	0.7951	0.7951	0.7951	0.7951	0.7951	0.7951	0.7951	0.7951	0.7951	0.7951	0.7951	0.7951	0.7951	0.7951	0.7951	0.8158	0.7951	0.7951	0.7951	0.7951	0.7951	0.7951	0.7951	0.7951	0.7951	0.7951	0.7951	0.7951	0.7951	0.7951	0.7951	0.7951	0.7951	0.7951	0.7951	0.7951	0.7951	0.8036	0.7951	0.7951	0.7951	0.7817
		303	0.7951	0.7951	0.7951	0.7951	0.7951	0.7951	0.7951	0.7951	0.7951	0.7951	0.7951	0.7951	0.7951	0.7951	0.7951	0.7951	0.7951	0.7951	0.7951	0.7951	0.8158	0.8001	0.8001	0.7951	0.7951	0.7951	0.7951	0.7951	0.7951	0.7951	0.7951	0.7951	0.7951	0.7951	0.7951	0.7951	0.7951	0.7951	0.7951	0.7951	0.7951	0.7951	0.8036	0.8001	0.7951	0.8001	0.7817
		304	0.7951	0.7951	0.7951	0.7951	0.7951	0.7951	0.7951	0.7951	0.7951	0.7951	0.7951	0.7951	0.7951	0.7951	0.7951	0.7951	0.7951	0.7951	0.7951	0.7951	0.8118	0.7951	0.7951	0.7951	0.7951	0.7951	0.7951	0.7951	0.7951	0.7951	0.7951	0.7951	0.7951	0.7951	0.7951	0.7951	0.7951	0.7951	0.7951	0.7951	0.7951	0.7951	0.8036	0.8001	0.7951	0.7951	0.7817
		305	0.8036	0.8036	0.8036	0.8036	0.8036	0.8036	0.8036	0.8036	0.8036	0.8036	0.8036	0.8036	0.8036	0.8036	0.8036	0.8036	0.8036	0.8036	0.8036	0.8036	0.82	0.8001	0.8036	0.8036	0.8036	0.8036	0.8036	0.8036	0.8036	0.8036	0.8036	0.8036	0.8036	0.8036	0.8036	0.8036	0.8036	0.8036	0.8036	0.8036	0.8036	0.8036	0.8074	0.8036	0.8036	0.8036	0.7869
		306	0.8074	0.8074	0.8074	0.8074	0.8074	0.8074	0.8074	0.8074	0.8074	0.8074	0.8074	0.8074	0.8074	0.8074	0.8074	0.8074	0.8074	0.8074	0.8074	0.8074	0.82	0.8036	0.8074	0.8074	0.8074	0.8074	0.8074	0.8074	0.8074	0.8074	0.8074	0.8074	0.8074	0.8074	0.8074	0.8074	0.8074	0.8074	0.8074	0.8074	0.8074	0.8036	0.8118	0.8074	0.8074	0.8036	0.7912
		307	0.82	0.82	0.82	0.82	0.82	0.82	0.82	0.82	0.82	0.82	0.82	0.82	0.82	0.82	0.82	0.82	0.82	0.82	0.82	0.82	0.8283	0.82	0.8242	0.82	0.82	0.82	0.82	0.82	0.82	0.82	0.82	0.82	0.82	0.82	0.82	0.82	0.82	0.82	0.82	0.82	0.82	0.82	0.8242	0.82	0.82	0.82	0.8036
		308	0.8311	0.8311	0.8311	0.8311	0.8311	0.8311	0.8311	0.8311	0.8311	0.8311	0.8311	0.8311	0.8311	0.8311	0.8311	0.8311	0.8311	0.8311	0.8311	0.8311	0.835	0.8311	0.835	0.8311	0.8311	0.8311	0.8311	0.8311	0.8311	0.8311	0.8311	0.8311	0.8311	0.8311	0.8311	0.8311	0.8311	0.8311	0.8311	0.8311	0.8311	0.8311	0.8311	0.8311	0.8283	0.8311	0.82
		309	0.8391	0.8391	0.8391	0.8391	0.8391	0.8391	0.8391	0.8391	0.8391	0.8391	0.8391	0.8391	0.8391	0.8391	0.8391	0.8391	0.8391	0.8391	0.8391	0.8391	0.8424	0.835	0.8424	0.8391	0.8391	0.8391	0.8391	0.8391	0.8391	0.8391	0.8391	0.8391	0.8391	0.8391	0.8391	0.8391	0.8391	0.8391	0.8391	0.8391	0.8391	0.8391	0.835	0.8391	0.835	0.835	0.8242
		310	0.8556	0.8556	0.8556	0.8556	0.8556	0.8556	0.8556	0.8556	0.8556	0.8556	0.8556	0.8556	0.8556	0.8556	0.8556	0.8556	0.8556	0.8556	0.8556	0.8556	0.8595	0.8521	0.8595	0.8556	0.8556	0.8556	0.8556	0.8556	0.8556	0.8556	0.8556	0.8556	0.8556	0.8556	0.8556	0.8556	0.8556	0.8556	0.8556	0.8556	0.8556	0.8556	0.8556	0.8556	0.8556	0.8521	0.8457
		311	0.8391	0.8391	0.8391	0.8391	0.8391	0.8391	0.8391	0.8391	0.8391	0.8391	0.8391	0.8391	0.8391	0.8391	0.8391	0.8391	0.8391	0.8391	0.8391	0.8391	0.8424	0.835	0.8424	0.8391	0.8391	0.8391	0.8391	0.8391	0.8391	0.8391	0.8391	0.8391	0.8391	0.8391	0.8391	0.8391	0.8391	0.8391	0.8391	0.8391	0.8391	0.8391	0.8391	0.8391	0.8391	0.835	0.8283
		312	0.8424	0.8424	0.8424	0.8424	0.8424	0.8424	0.8424	0.8424	0.8424	0.8424	0.8424	0.8424	0.8424	0.8424	0.8424	0.8424	0.8424	0.8424	0.8424	0.8424	0.8424	0.8391	0.8457	0.8424	0.8424	0.8424	0.8424	0.8424	0.8424	0.8424	0.8424	0.8424	0.8424	0.8424	0.8424	0.8424	0.8424	0.8424	0.8424	0.8424	0.8424	0.8424	0.8424	0.8424	0.8424	0.8391	0.8311
		313	0.7912	0.7912	0.7912	0.7912	0.7912	0.7912	0.7912	0.7912	0.7912	0.7912	0.7912	0.7912	0.7912	0.7912	0.7912	0.7912	0.7912	0.7912	0.7912	0.7912	0.7912	0.7869	0.7951	0.7912	0.7912	0.7912	0.7912	0.7912	0.7912	0.7912	0.7912	0.7912	0.7912	0.7912	0.7912	0.7912	0.7912	0.7912	0.7912	0.7912	0.7912	0.7912	0.7912	0.7912	0.7951	0.7869	0.7772
		314	0.7951	0.7951	0.7951	0.7951	0.7951	0.7951	0.7951	0.7951	0.7951	0.7951	0.7951	0.7951	0.7951	0.7951	0.7951	0.7951	0.7951	0.7951	0.7951	0.7951	0.7951	0.7912	0.8001	0.7951	0.7951	0.7951	0.7951	0.7951	0.7951	0.7951	0.7951	0.7951	0.7951	0.7951	0.7951	0.7951	0.7951	0.7951	0.7951	0.7951	0.7951	0.7951	0.7951	0.7951	0.8001	0.7912	0.7817
		315	0.7951	0.7951	0.7951	0.7951	0.7951	0.7951	0.7951	0.7951	0.7951	0.7951	0.7951	0.7951	0.7951	0.7951	0.7951	0.7951	0.7951	0.7951	0.7951	0.7951	0.7951	0.7912	0.7951	0.7951	0.7951	0.7951	0.7951	0.7951	0.7951	0.7951	0.7951	0.7951	0.7951	0.7951	0.7951	0.7951	0.7951	0.7951	0.7951	0.7951	0.7951	0.7951	0.7951	0.7951	0.8001	0.7912	0.7817
		316	0.7951	0.7951	0.7951	0.7951	0.7951	0.7951	0.7951	0.7951	0.7951	0.7951	0.7951	0.7951	0.7951	0.7951	0.7951	0.7951	0.7951	0.7951	0.7951	0.7951	0.7951	0.7951	0.7951	0.7951	0.7951	0.7951	0.7951	0.7951	0.7951	0.7951	0.7951	0.7951	0.7951	0.7951	0.7951	0.7951	0.7951	0.7951	0.7951	0.7951	0.7951	0.7951	0.7951	0.7951	0.7951	0.7951	0.7869
		317	0.7388	0.7388	0.7388	0.7388	0.7388	0.7388	0.7388	0.7388	0.7388	0.7388	0.7388	0.7388	0.7388	0.7388	0.7388	0.7388	0.7388	0.7388	0.7388	0.7388	0.7388	0.7388	0.7418	0.7388	0.7388	0.7388	0.7388	0.7388	0.7388	0.7388	0.7388	0.7388	0.7388	0.7388	0.7388	0.7388	0.7388	0.7388	0.7388	0.7388	0.7388	0.7388	0.7388	0.7388	0.7388	0.7388	0.7317
		318	0.6906	0.6906	0.6906	0.6906	0.6906	0.6906	0.6906	0.6906	0.6906	0.6906	0.6906	0.6906	0.6906	0.6906	0.6906	0.6906	0.6906	0.6906	0.6906	0.6906	0.6906	0.6906	0.6906	0.6906	0.6906	0.6906	0.6906	0.6906	0.6906	0.6906	0.6906	0.6906	0.6906	0.6906	0.6906	0.6906	0.6906	0.6906	0.6906	0.6906	0.6906	0.6906	0.6906	0.6906	0.6906	0.6906	0.6827
		319	0.7192	0.7192	0.7192	0.7192	0.7192	0.7192	0.7192	0.7192	0.7192	0.7192	0.7192	0.7192	0.7192	0.7192	0.7192	0.7192	0.7192	0.7192	0.7192	0.7192	0.7192	0.7192	0.7232	0.7192	0.7192	0.7192	0.7192	0.7192	0.7192	0.7192	0.7192	0.7192	0.7192	0.7192	0.7192	0.7192	0.7192	0.7192	0.7192	0.7192	0.7192	0.7192	0.7192	0.7192	0.7192	0.7192	0.7192
		320	0.6474	0.6474	0.6474	0.6474	0.6474	0.6474	0.6474	0.6474	0.6474	0.6474	0.6474	0.6474	0.6474	0.6474	0.6474	0.6474	0.6474	0.6474	0.6474	0.6474	0.6474	0.6474	0.6516	0.6474	0.6474	0.6474	0.6474	0.6474	0.6474	0.6474	0.6474	0.6474	0.6474	0.6474	0.6474	0.6474	0.6474	0.6474	0.6474	0.6474	0.6474	0.6474	0.6474	0.6474	0.6474	0.6474	0.6442
		321	0.6604	0.6604	0.6604	0.6604	0.6604	0.6604	0.6604	0.6604	0.6604	0.6604	0.6604	0.6604	0.6604	0.6604	0.6604	0.6604	0.6604	0.6604	0.6604	0.6604	0.6604	0.6604	0.665	0.6604	0.6604	0.6604	0.6604	0.6604	0.6604	0.6604	0.6604	0.6604	0.6604	0.6604	0.6604	0.6604	0.6604	0.6604	0.6604	0.6604	0.6604	0.6604	0.6604	0.6604	0.6604	0.6604	0.6604
		322	0.5992	0.5992	0.5992	0.5992	0.5992	0.5992	0.5992	0.5992	0.5992	0.5992	0.5992	0.5992	0.5992	0.5992	0.5992	0.5992	0.5992	0.5992	0.5992	0.5992	0.5992	0.5992	0.5992	0.5992	0.5992	0.5992	0.5992	0.5992	0.5992	0.5992	0.5992	0.5992	0.5992	0.5992	0.5992	0.5992	0.5992	0.5992	0.5992	0.5992	0.5992	0.5992	0.5992	0.5992	0.5992	0.5992	0.5941
		323	0.59	0.59	0.59	0.59	0.59	0.59	0.59	0.59	0.59	0.59	0.59	0.59	0.59	0.59	0.59	0.59	0.59	0.59	0.59	0.59	0.59	0.59	0.59	0.59	0.59	0.59	0.59	0.59	0.59	0.59	0.59	0.59	0.59	0.59	0.59	0.59	0.59	0.59	0.59	0.59	0.59	0.59	0.59	0.59	0.59	0.59	0.5846
		324	0.59	0.59	0.59	0.59	0.59	0.59	0.59	0.59	0.59	0.59	0.59	0.59	0.59	0.59	0.59	0.59	0.59	0.59	0.59	0.59	0.59	0.59	0.5941	0.59	0.59	0.59	0.59	0.59	0.59	0.59	0.59	0.59	0.59	0.59	0.59	0.59	0.59	0.59	0.59	0.59	0.59	0.59	0.59	0.59	0.59	0.59	0.59
		325	0.5846	0.5846	0.5846	0.5846	0.5846	0.5846	0.5846	0.5846	0.5846	0.5846	0.5846	0.5846	0.5846	0.5846	0.5846	0.5846	0.5846	0.5846	0.5846	0.5846	0.5846	0.5846	0.5846	0.5846	0.5846	0.5846	0.5846	0.5846	0.5846	0.5846	0.5846	0.5846	0.5846	0.5846	0.5846	0.5846	0.5846	0.5846	0.5846	0.5846	0.5846	0.5846	0.5846	0.5846	0.5846	0.5846	0.5846
		326	0.59	0.59	0.59	0.59	0.59	0.59	0.59	0.59	0.59	0.59	0.59	0.59	0.59	0.59	0.59	0.59	0.59	0.59	0.59	0.59	0.59	0.59	0.59	0.59	0.59	0.59	0.59	0.59	0.59	0.59	0.59	0.59	0.59	0.59	0.59	0.59	0.59	0.59	0.59	0.59	0.59	0.59	0.59	0.59	0.59	0.59	0.59
		327	0.5667	0.5667	0.5667	0.5667	0.5667	0.5667	0.5667	0.5667	0.5667	0.5667	0.5667	0.5667	0.5667	0.5667	0.5667	0.5667	0.5667	0.5667	0.5667	0.5667	0.5667	0.5667	0.5667	0.5667	0.5667	0.5667	0.5667	0.5667	0.5667	0.5667	0.5667	0.5667	0.5667	0.5667	0.5667	0.5667	0.5667	0.5667	0.5667	0.5667	0.5667	0.5667	0.5667	0.5667	0.5667	0.5667	0.5667
		328	0.4918	0.4918	0.4918	0.4918	0.4918	0.4918	0.4918	0.4918	0.4918	0.4918	0.4918	0.4918	0.4918	0.4918	0.4918	0.4918	0.4918	0.4918	0.4918	0.4918	0.4918	0.4918	0.4918	0.4918	0.4918	0.4918	0.4918	0.4918	0.4918	0.4918	0.4918	0.4918	0.4918	0.4918	0.4918	0.4918	0.4918	0.4918	0.4918	0.4918	0.4918	0.4918	0.4918	0.4918	0.4918	0.4918	0.4918
		329	0.4703	0.4703	0.4703	0.4703	0.4703	0.4703	0.4703	0.4703	0.4703	0.4703	0.4703	0.4703	0.4703	0.4703	0.4703	0.4703	0.4703	0.4703	0.4703	0.4703	0.4703	0.4703	0.4703	0.4703	0.4703	0.4703	0.4703	0.4703	0.4703	0.4703	0.4703	0.4703	0.4703	0.4703	0.4703	0.4703	0.4703	0.4703	0.4703	0.4703	0.4703	0.4703	0.4703	0.4703	0.4703	0.4703	0.4703
		330	0.4513	0.4513	0.4513	0.4513	0.4513	0.4513	0.4513	0.4513	0.4513	0.4513	0.4513	0.4513	0.4513	0.4513	0.4513	0.4513	0.4513	0.4513	0.4513	0.4513	0.4513	0.4513	0.4513	0.4513	0.4513	0.4513	0.4513	0.4513	0.4513	0.4513	0.4513	0.4513	0.4513	0.4513	0.4513	0.4513	0.4513	0.4513	0.4513	0.4513	0.4513	0.4513	0.4513	0.4513	0.4513	0.4513	0.4513
		331	0.3939	0.3939	0.3939	0.3939	0.3939	0.3939	0.3939	0.3939	0.3939	0.3939	0.3939	0.3939	0.3939	0.3939	0.3939	0.3939	0.3939	0.3939	0.3939	0.3939	0.3939	0.3939	0.3939	0.3939	0.3939	0.3939	0.3939	0.3939	0.3939	0.3939	0.3939	0.3939	0.3939	0.3939	0.3939	0.3939	0.3939	0.3939	0.3939	0.3939	0.3939	0.3939	0.3939	0.3939	0.3939	0.3939	0.3939
		332	0.3939	0.3939	0.3939	0.3939	0.3939	0.3939	0.3939	0.3939	0.3939	0.3939	0.3939	0.3939	0.3939	0.3939	0.3939	0.3939	0.3939	0.3939	0.3939	0.3939	0.3939	0.3939	0.3939	0.3939	0.3939	0.3939	0.3939	0.3939	0.3939	0.3939	0.3939	0.3939	0.3939	0.3939	0.3939	0.3939	0.3939	0.3939	0.3939	0.3939	0.3939	0.3939	0.3939	0.3939	0.3939	0.3939	0.3939
		333	0.3762	0.3762	0.3762	0.3762	0.3762	0.3762	0.3762	0.3762	0.3762	0.3762	0.3762	0.3762	0.3762	0.3762	0.3762	0.3762	0.3762	0.3762	0.3762	0.3762	0.3762	0.3762	0.3762	0.3762	0.3762	0.3762	0.3762	0.3762	0.3762	0.3762	0.3762	0.3762	0.3762	0.3762	0.3762	0.3762	0.3762	0.3762	0.3762	0.3762	0.3762	0.3762	0.3762	0.3762	0.3762	0.3762	0.3762
		334	0.363	0.363	0.363	0.363	0.363	0.363	0.363	0.363	0.363	0.363	0.363	0.363	0.363	0.363	0.363	0.363	0.363	0.363	0.363	0.363	0.363	0.363	0.363	0.363	0.363	0.363	0.363	0.363	0.363	0.363	0.363	0.363	0.363	0.363	0.363	0.363	0.363	0.363	0.363	0.363	0.363	0.363	0.363	0.363	0.363	0.363	0.363
		335	0.3578	0.3578	0.3578	0.3578	0.3578	0.3578	0.3578	0.3578	0.3578	0.3578	0.3578	0.3578	0.3578	0.3578	0.3578	0.3578	0.3578	0.3578	0.3578	0.3578	0.3578	0.3578	0.3578	0.3578	0.3578	0.3578	0.3578	0.3578	0.3578	0.3578	0.3578	0.3578	0.3578	0.3578	0.3578	0.3578	0.3578	0.3578	0.3578	0.3578	0.3578	0.3578	0.3578	0.3578	0.3578	0.3578	0.3578
		336	0.3578	0.3578	0.3578	0.3578	0.3578	0.3578	0.3578	0.3578	0.3578	0.3578	0.3578	0.3578	0.3578	0.3578	0.3578	0.3578	0.3578	0.3578	0.3578	0.3578	0.3578	0.3578	0.3578	0.3578	0.3578	0.3578	0.3578	0.3578	0.3578	0.3578	0.3578	0.3578	0.3578	0.3578	0.3578	0.3578	0.3578	0.3578	0.3578	0.3578	0.3578	0.3578	0.3578	0.3578	0.3578	0.3578	0.3578
		337	0.3359	0.3359	0.3359	0.3359	0.3359	0.3359	0.3359	0.3359	0.3359	0.3359	0.3359	0.3359	0.3359	0.3359	0.3359	0.3359	0.3359	0.3359	0.3359	0.3359	0.3359	0.3359	0.3359	0.3359	0.3359	0.3359	0.3359	0.3359	0.3359	0.3359	0.3359	0.3359	0.3359	0.3359	0.3359	0.3359	0.3359	0.3359	0.3359	0.3359	0.3359	0.3359	0.3359	0.3359	0.3359	0.3359	0.3359
		338	0.3359	0.3359	0.3359	0.3359	0.3359	0.3359	0.3359	0.3359	0.3359	0.3359	0.3359	0.3359	0.3359	0.3359	0.3359	0.3359	0.3359	0.3359	0.3359	0.3359	0.3359	0.3359	0.3359	0.3359	0.3359	0.3359	0.3359	0.3359	0.3359	0.3359	0.3359	0.3359	0.3359	0.3359	0.3359	0.3359	0.3359	0.3359	0.3359	0.3359	0.3359	0.3359	0.3359	0.3359	0.3359	0.3359	0.3359
		339	0.3992	0.3992	0.3992	0.3992	0.3992	0.3992	0.3992	0.3992	0.3992	0.3992	0.3992	0.3992	0.3992	0.3992	0.3992	0.3992	0.3992	0.3992	0.3992	0.3992	0.3992	0.3992	0.3992	0.3992	0.3992	0.3992	0.3992	0.3992	0.3992	0.3992	0.3992	0.3992	0.3992	0.3992	0.3992	0.3992	0.3992	0.3992	0.3992	0.3992	0.3992	0.3992	0.3992	0.3992	0.3992	0.3992	0.3992
		340	0.3359	0.3359	0.3359	0.3359	0.3359	0.3359	0.3359	0.3359	0.3359	0.3359	0.3359	0.3359	0.3359	0.3359	0.3359	0.3359	0.3359	0.3359	0.3359	0.3359	0.3359	0.3359	0.3359	0.3359	0.3359	0.3359	0.3359	0.3359	0.3359	0.3359	0.3359	0.3359	0.3359	0.3359	0.3359	0.3359	0.3359	0.3359	0.3359	0.3359	0.3359	0.3359	0.3359	0.3359	0.3359	0.3359	0.3359
		341	0.3939	0.3939	0.3939	0.3939	0.3939	0.3939	0.3939	0.3939	0.3939	0.3939	0.3939	0.3939	0.3939	0.3939	0.3939	0.3939	0.3939	0.3939	0.3939	0.3939	0.3939	0.3939	0.3939	0.3939	0.3939	0.3939	0.3939	0.3939	0.3939	0.3939	0.3939	0.3939	0.3939	0.3939	0.3939	0.3939	0.3939	0.3939	0.3939	0.3939	0.3939	0.3939	0.3939	0.3939	0.3939	0.3939	0.3939
		342	0.3762	0.3762	0.3762	0.3762	0.3762	0.3762	0.3762	0.3762	0.3762	0.3762	0.3762	0.3762	0.3762	0.3762	0.3762	0.3762	0.3762	0.3762	0.3762	0.3762	0.3762	0.3762	0.3762	0.3762	0.3762	0.3762	0.3762	0.3762	0.3762	0.3762	0.3762	0.3762	0.3762	0.3762	0.3762	0.3762	0.3762	0.3762	0.3762	0.3762	0.3762	0.3762	0.3762	0.3762	0.3762	0.3762	0.3762
		343	0.4149	0.4149	0.4149	0.4149	0.4149	0.4149	0.4149	0.4149	0.4149	0.4149	0.4149	0.4149	0.4149	0.4149	0.4149	0.4149	0.4149	0.4149	0.4149	0.4149	0.4149	0.4149	0.4149	0.4149	0.4149	0.4149	0.4149	0.4149	0.4149	0.4149	0.4149	0.4149	0.4149	0.4149	0.4149	0.4149	0.4149	0.4149	0.4149	0.4149	0.4149	0.4149	0.4149	0.4149	0.4149	0.4149	0.4149
		344	0.4379	0.4379	0.4379	0.4379	0.4379	0.4379	0.4379	0.4379	0.4379	0.4379	0.4379	0.4379	0.4379	0.4379	0.4379	0.4379	0.4379	0.4379	0.4379	0.4379	0.4379	0.4379	0.4379	0.4379	0.4379	0.4379	0.4379	0.4379	0.4379	0.4379	0.4379	0.4379	0.4379	0.4379	0.4379	0.4379	0.4379	0.4379	0.4379	0.4379	0.4379	0.4379	0.4379	0.4379	0.4379	0.4379	0.4379
		345	0.4203	0.4203	0.4203	0.4203	0.4203	0.4203	0.4203	0.4203	0.4203	0.4203	0.4203	0.4203	0.4203	0.4203	0.4203	0.4203	0.4203	0.4203	0.4203	0.4203	0.4203	0.4203	0.4203	0.4203	0.4203	0.4203	0.4203	0.4203	0.4203	0.4203	0.4203	0.4203	0.4203	0.4203	0.4203	0.4203	0.4203	0.4203	0.4203	0.4203	0.4203	0.4203	0.4203	0.4203	0.4203	0.4203	0.4203
		346	0.4245	0.4245	0.4245	0.4245	0.4245	0.4245	0.4245	0.4245	0.4245	0.4245	0.4245	0.4245	0.4245	0.4245	0.4245	0.4245	0.4245	0.4245	0.4245	0.4245	0.4245	0.4245	0.4245	0.4282	0.4245	0.4245	0.4245	0.4245	0.4245	0.4245	0.4245	0.4245	0.4245	0.4245	0.4245	0.4245	0.4245	0.4245	0.4245	0.4245	0.4245	0.4245	0.4245	0.4245	0.4245	0.4245	0.4245
		347	0.4245	0.4245	0.4245	0.4245	0.4245	0.4245	0.4245	0.4245	0.4245	0.4245	0.4245	0.4245	0.4245	0.4245	0.4245	0.4245	0.4245	0.4245	0.4245	0.4245	0.4245	0.4245	0.4245	0.4245	0.4245	0.4245	0.4245	0.4245	0.4245	0.4245	0.4245	0.4245	0.4245	0.4245	0.4245	0.4245	0.4245	0.4245	0.4245	0.4245	0.4245	0.4245	0.4245	0.4245	0.4245	0.4245	0.4245
		348	0.4203	0.4203	0.4203	0.4203	0.4203	0.4203	0.4203	0.4203	0.4203	0.4203	0.4203	0.4203	0.4203	0.4203	0.4203	0.4203	0.4203	0.4203	0.4203	0.4203	0.4203	0.4203	0.4203	0.4203	0.4203	0.4203	0.4203	0.4203	0.4203	0.4203	0.4203	0.4203	0.4203	0.4203	0.4203	0.4203	0.4203	0.4203	0.4203	0.4203	0.4203	0.4203	0.4203	0.4203	0.4203	0.4203	0.4203
		349	0.5084	0.5084	0.5084	0.5084	0.5084	0.5084	0.5084	0.5084	0.5084	0.5084	0.5084	0.5084	0.5084	0.5084	0.5084	0.5084	0.5084	0.5084	0.5084	0.5084	0.5084	0.5084	0.5084	0.5084	0.5084	0.5084	0.5084	0.5084	0.5084	0.5084	0.5084	0.5084	0.5084	0.5084	0.5084	0.5084	0.5084	0.5084	0.5084	0.5084	0.5084	0.5084	0.5084	0.5084	0.5084	0.5084	0.5084
		350	0.5084	0.5084	0.5084	0.5084	0.5084	0.5084	0.5084	0.5084	0.5084	0.5084	0.5084	0.5084	0.5084	0.5084	0.5084	0.5084	0.5084	0.5084	0.5084	0.5084	0.5084	0.5084	0.5084	0.5126	0.5084	0.5084	0.5084	0.5084	0.5084	0.5084	0.5084	0.5084	0.5084	0.5084	0.5084	0.5084	0.5084	0.5084	0.5084	0.5084	0.5084	0.5084	0.5084	0.5084	0.5084	0.5084	0.5084
		351	0.5296	0.5296	0.5296	0.5296	0.5296	0.5296	0.5296	0.5296	0.5296	0.5296	0.5296	0.5296	0.5296	0.5296	0.5296	0.5296	0.5296	0.5296	0.5296	0.5296	0.5296	0.5296	0.5296	0.5331	0.5296	0.5296	0.5296	0.5296	0.5296	0.5296	0.5296	0.5296	0.5296	0.5296	0.5296	0.5296	0.5296	0.5296	0.5296	0.5296	0.5296	0.5296	0.5296	0.5296	0.5296	0.5296	0.5296
		352	0.5802	0.5802	0.5802	0.5802	0.5802	0.5802	0.5802	0.5802	0.5802	0.5802	0.5802	0.5802	0.5802	0.5802	0.5802	0.5802	0.5802	0.5802	0.5802	0.5802	0.5802	0.5802	0.5802	0.5846	0.5802	0.5802	0.5802	0.5802	0.5802	0.5802	0.5802	0.5802	0.5802	0.5802	0.5802	0.5802	0.5802	0.5802	0.5802	0.5802	0.5802	0.5802	0.5802	0.5802	0.5802	0.5802	0.5802
		353	0.59	0.59	0.59	0.59	0.59	0.59	0.59	0.59	0.59	0.59	0.59	0.59	0.59	0.59	0.59	0.59	0.59	0.59	0.59	0.59	0.59	0.59	0.59	0.5941	0.59	0.59	0.59	0.59	0.59	0.59	0.59	0.59	0.59	0.59	0.59	0.59	0.59	0.59	0.59	0.59	0.59	0.59	0.59	0.59	0.59	0.59	0.59
		354	0.5667	0.5667	0.5667	0.5667	0.5667	0.5667	0.5667	0.5667	0.5667	0.5667	0.5667	0.5667	0.5667	0.5667	0.5667	0.5667	0.5667	0.5667	0.5667	0.5667	0.5667	0.5667	0.5667	0.5667	0.5667	0.5667	0.5667	0.5667	0.5667	0.5667	0.5667	0.5667	0.5667	0.5667	0.5667	0.5667	0.5667	0.5667	0.5667	0.5667	0.5667	0.5667	0.5667	0.5667	0.5667	0.5667	0.5667
		355	0.6412	0.6412	0.6412	0.6412	0.6412	0.6412	0.6412	0.6412	0.6412	0.6412	0.6412	0.6412	0.6412	0.6412	0.6412	0.6412	0.6412	0.6412	0.6412	0.6412	0.6412	0.6412	0.6412	0.6442	0.6412	0.6412	0.6412	0.6412	0.6412	0.6412	0.6412	0.6412	0.6412	0.6412	0.6412	0.6412	0.6412	0.6412	0.6412	0.6412	0.6412	0.6412	0.6412	0.6412	0.6412	0.6412	0.6412
		356	0.6374	0.6374	0.6374	0.6374	0.6374	0.6374	0.6374	0.6374	0.6374	0.6374	0.6374	0.6374	0.6374	0.6374	0.6374	0.6374	0.6374	0.6374	0.6374	0.6374	0.6374	0.6374	0.6374	0.6412	0.6412	0.6374	0.6374	0.6374	0.6374	0.6374	0.6374	0.6374	0.6374	0.6374	0.6374	0.6374	0.6374	0.6374	0.6374	0.6374	0.6374	0.6374	0.6374	0.6374	0.6374	0.6374	0.6374
		357	0.6374	0.6374	0.6374	0.6374	0.6374	0.6374	0.6374	0.6374	0.6374	0.6374	0.6374	0.6374	0.6374	0.6374	0.6374	0.6374	0.6374	0.6374	0.6374	0.6374	0.6374	0.6374	0.6374	0.6412	0.6374	0.6374	0.6374	0.6374	0.6374	0.6374	0.6374	0.6374	0.6374	0.6374	0.6374	0.6374	0.6374	0.6374	0.6374	0.6374	0.6374	0.6374	0.6374	0.6374	0.6374	0.6374	0.6374
		358	0.6681	0.6681	0.6681	0.6681	0.6681	0.6681	0.6681	0.6681	0.6681	0.6681	0.6681	0.6681	0.6681	0.6681	0.6681	0.6681	0.6681	0.6681	0.6681	0.6681	0.6681	0.6681	0.6681	0.6715	0.6715	0.6681	0.6681	0.6681	0.6681	0.6681	0.6681	0.6681	0.6681	0.6681	0.6681	0.6681	0.6681	0.6681	0.6681	0.6681	0.6681	0.6681	0.6681	0.6681	0.6681	0.6681	0.6681
		359	0.6906	0.6906	0.6906	0.6906	0.6906	0.6906	0.6906	0.6906	0.6906	0.6906	0.6906	0.6906	0.6906	0.6906	0.6906	0.6906	0.6906	0.6906	0.6906	0.6906	0.6906	0.6906	0.6906	0.6944	0.687	0.6906	0.6906	0.6906	0.6906	0.6906	0.6906	0.6906	0.6906	0.6906	0.6906	0.6906	0.6906	0.6906	0.6906	0.6906	0.6906	0.6906	0.6906	0.6906	0.6906	0.6906	0.6906
		360	0.6906	0.6906	0.6906	0.6906	0.6906	0.6906	0.6906	0.6906	0.6906	0.6906	0.6906	0.6906	0.6906	0.6906	0.6906	0.6906	0.6906	0.6906	0.6906	0.6906	0.6906	0.6906	0.6906	0.6906	0.6906	0.6906	0.6906	0.6906	0.6906	0.6906	0.6906	0.6906	0.6906	0.6906	0.6906	0.6906	0.6906	0.6906	0.6906	0.6906	0.6906	0.6906	0.6906	0.6906	0.6906	0.6906	0.6906
		361	0.7418	0.7418	0.7418	0.7418	0.7418	0.7418	0.7418	0.7418	0.7418	0.7418	0.7418	0.7418	0.7418	0.7418	0.7418	0.7418	0.7418	0.7418	0.7418	0.7418	0.7418	0.7418	0.7418	0.7458	0.7418	0.7418	0.7418	0.7418	0.7418	0.7418	0.7418	0.7418	0.7418	0.7418	0.7418	0.7418	0.7418	0.7418	0.7418	0.7418	0.7418	0.7418	0.7418	0.7418	0.7418	0.7418	0.7418
		362	0.7458	0.7458	0.7458	0.7458	0.7458	0.7458	0.7458	0.7458	0.7458	0.7458	0.7458	0.7458	0.7458	0.7458	0.7458	0.7458	0.7458	0.7458	0.7458	0.7458	0.7458	0.7458	0.7458	0.7501	0.7458	0.7458	0.7458	0.7458	0.7458	0.7458	0.7458	0.7458	0.7458	0.7458	0.7458	0.7458	0.7458	0.7458	0.7458	0.7458	0.7458	0.7458	0.7458	0.7458	0.7458	0.7458	0.7458
		363	0.7458	0.7458	0.7458	0.7458	0.7458	0.7458	0.7458	0.7458	0.7458	0.7458	0.7458	0.7458	0.7458	0.7458	0.7458	0.7458	0.7458	0.7458	0.7458	0.7458	0.7458	0.7458	0.7458	0.7501	0.7501	0.7458	0.7458	0.7458	0.7458	0.7458	0.7458	0.7458	0.7458	0.7458	0.7458	0.7458	0.7458	0.7458	0.7458	0.7458	0.7458	0.7458	0.7458	0.7458	0.7458	0.7458	0.7458
		364	0.7644	0.7644	0.7644	0.7644	0.7644	0.7644	0.7644	0.7644	0.7644	0.7644	0.7644	0.7644	0.7644	0.7644	0.7644	0.7644	0.7644	0.7644	0.7644	0.7644	0.7644	0.7644	0.7644	0.7688	0.7688	0.7644	0.7644	0.7644	0.7644	0.7644	0.7644	0.7644	0.7644	0.7644	0.7644	0.7644	0.7644	0.7644	0.7644	0.7644	0.7644	0.7644	0.7644	0.7644	0.7644	0.7644	0.7644
		365	0.7724	0.7724	0.7724	0.7724	0.7724	0.7724	0.7724	0.7724	0.7724	0.7724	0.7724	0.7724	0.7724	0.7724	0.7724	0.7724	0.7724	0.7724	0.7724	0.7724	0.7724	0.7724	0.7724	0.7772	0.7724	0.7724	0.7724	0.7724	0.7724	0.7724	0.7724	0.7724	0.7724	0.7724	0.7724	0.7724	0.7724	0.7724	0.7724	0.7724	0.7724	0.7724	0.7724	0.7724	0.7724	0.7724	0.7724
		366	0.7869	0.7869	0.7869	0.7869	0.7869	0.7869	0.7869	0.7869	0.7869	0.7869	0.7869	0.7869	0.7869	0.7869	0.7869	0.7869	0.7869	0.7869	0.7869	0.7869	0.7869	0.7869	0.7869	0.7912	0.7912	0.7869	0.7869	0.7869	0.7869	0.7869	0.7869	0.7869	0.7869	0.7869	0.7869	0.7869	0.7869	0.7869	0.7869	0.7869	0.7869	0.7869	0.7869	0.7869	0.7869	0.7869	0.7869
		367	0.7724	0.7724	0.7724	0.7724	0.7724	0.7724	0.7724	0.7724	0.7724	0.7724	0.7724	0.7724	0.7724	0.7724	0.7724	0.7724	0.7724	0.7724	0.7724	0.7724	0.7724	0.7724	0.7724	0.7772	0.7724	0.7724	0.7724	0.7724	0.7724	0.7724	0.7724	0.7724	0.7724	0.7724	0.7724	0.7724	0.7724	0.7724	0.7724	0.7724	0.7724	0.7724	0.7724	0.7724	0.7724	0.7724	0.7724
		368	0.7688	0.7688	0.7688	0.7688	0.7688	0.7688	0.7688	0.7688	0.7688	0.7688	0.7688	0.7688	0.7688	0.7688	0.7688	0.7688	0.7688	0.7688	0.7688	0.7688	0.7688	0.7688	0.7688	0.7688	0.7688	0.7688	0.7688	0.7688	0.7688	0.7688	0.7688	0.7688	0.7688	0.7688	0.7688	0.7688	0.7688	0.7688	0.7688	0.7688	0.7688	0.7688	0.7688	0.7688	0.7688	0.7688	0.7688
		369	0.7912	0.7912	0.7912	0.7912	0.7912	0.7912	0.7912	0.7912	0.7912	0.7912	0.7912	0.7912	0.7912	0.7912	0.7912	0.7912	0.7912	0.7912	0.7912	0.7912	0.7912	0.7912	0.7912	0.7951	0.7951	0.7912	0.7912	0.7912	0.7912	0.7912	0.7912	0.7912	0.7912	0.7912	0.7912	0.7912	0.7912	0.7912	0.7912	0.7912	0.7912	0.7912	0.7912	0.7912	0.7912	0.7912	0.7912
		370	0.7772	0.7772	0.7772	0.7772	0.7772	0.7772	0.7772	0.7772	0.7772	0.7772	0.7772	0.7772	0.7772	0.7772	0.7772	0.7772	0.7772	0.7772	0.7772	0.7772	0.7772	0.7772	0.7772	0.7817	0.7817	0.7772	0.7772	0.7772	0.7772	0.7772	0.7772	0.7772	0.7772	0.7772	0.7772	0.7772	0.7772	0.7772	0.7772	0.7772	0.7772	0.7772	0.7772	0.7772	0.7772	0.7772	0.7772
		371	0.7772	0.7772	0.7772	0.7772	0.7772	0.7772	0.7772	0.7772	0.7772	0.7772	0.7772	0.7772	0.7772	0.7772	0.7772	0.7772	0.7772	0.7772	0.7772	0.7772	0.7772	0.7772	0.7772	0.7817	0.7869	0.7772	0.7772	0.7772	0.7772	0.7772	0.7772	0.7772	0.7772	0.7772	0.7772	0.7772	0.7772	0.7772	0.7772	0.7772	0.7772	0.7772	0.7772	0.7772	0.7772	0.7772	0.7772
		372	0.7772	0.7772	0.7772	0.7772	0.7772	0.7772	0.7772	0.7772	0.7772	0.7772	0.7772	0.7772	0.7772	0.7772	0.7772	0.7772	0.7772	0.7772	0.7772	0.7772	0.7772	0.7772	0.7772	0.7817	0.7912	0.7772	0.7772	0.7772	0.7772	0.7772	0.7772	0.7772	0.7772	0.7772	0.7772	0.7772	0.7772	0.7772	0.7772	0.7772	0.7772	0.7772	0.7772	0.7772	0.7772	0.7772	0.7772
		373	0.7605	0.7605	0.7605	0.7605	0.7605	0.7605	0.7605	0.7605	0.7605	0.7605	0.7605	0.7605	0.7605	0.7605	0.7605	0.7605	0.7605	0.7605	0.7605	0.7605	0.7605	0.7605	0.7605	0.7644	0.7688	0.7605	0.7605	0.7605	0.7605	0.7605	0.7605	0.7605	0.7605	0.7605	0.7605	0.7605	0.7605	0.7605	0.7605	0.7605	0.7605	0.7605	0.7605	0.7605	0.7605	0.7605	0.7605
		374	0.7644	0.7644	0.7644	0.7644	0.7644	0.7644	0.7644	0.7644	0.7644	0.7644	0.7644	0.7644	0.7644	0.7644	0.7644	0.7644	0.7644	0.7644	0.7644	0.7644	0.7644	0.7644	0.7644	0.7644	0.7644	0.7644	0.7644	0.7644	0.7644	0.7644	0.7644	0.7644	0.7644	0.7644	0.7644	0.7644	0.7644	0.7644	0.7644	0.7644	0.7644	0.7644	0.7644	0.7644	0.7644	0.7644	0.7644
		375	0.7342	0.7342	0.7342	0.7342	0.7342	0.7342	0.7342	0.7342	0.7342	0.7342	0.7342	0.7342	0.7342	0.7342	0.7342	0.7342	0.7342	0.7342	0.7342	0.7342	0.7342	0.7342	0.7342	0.7342	0.7342	0.7342	0.7342	0.7342	0.7342	0.7342	0.7342	0.7342	0.7342	0.7342	0.7342	0.7342	0.7342	0.7342	0.7342	0.7342	0.7342	0.7342	0.7342	0.7342	0.7342	0.7342	0.7342
		376	0.7317	0.7317	0.7317	0.7317	0.7317	0.7317	0.7317	0.7317	0.7317	0.7317	0.7317	0.7317	0.7317	0.7317	0.7317	0.7317	0.7317	0.7317	0.7317	0.7317	0.7317	0.7317	0.7317	0.7317	0.7342	0.7317	0.7317	0.7317	0.7317	0.7317	0.7317	0.7317	0.7317	0.7317	0.7317	0.7317	0.7317	0.7317	0.7317	0.7317	0.7317	0.7317	0.7317	0.7317	0.7317	0.7317	0.7317
		377	0.7232	0.7232	0.7232	0.7232	0.7232	0.7232	0.7232	0.7232	0.7232	0.7232	0.7232	0.7232	0.7232	0.7232	0.7232	0.7232	0.7232	0.7232	0.7232	0.7232	0.7232	0.7232	0.7232	0.7232	0.7275	0.7232	0.7232	0.7232	0.7232	0.7232	0.7232	0.7232	0.7232	0.7232	0.7232	0.7232	0.7232	0.7232	0.7232	0.7232	0.7232	0.7232	0.7232	0.7232	0.7232	0.7232	0.7232
		378	0.7147	0.7147	0.7147	0.7147	0.7147	0.7147	0.7147	0.7147	0.7147	0.7147	0.7147	0.7147	0.7147	0.7147	0.7147	0.7147	0.7147	0.7147	0.7147	0.7147	0.7147	0.7147	0.7147	0.7147	0.7147	0.7147	0.7147	0.7147	0.7147	0.7147	0.7147	0.7147	0.7147	0.7147	0.7147	0.7147	0.7147	0.7147	0.7147	0.7147	0.7147	0.7147	0.7147	0.7147	0.7147	0.7147	0.7147
		379	0.6984	0.6984	0.6984	0.6984	0.6984	0.6984	0.6984	0.6984	0.6984	0.6984	0.6984	0.6984	0.6984	0.6984	0.6984	0.6984	0.6984	0.6984	0.6984	0.6984	0.6984	0.6984	0.6984	0.6984	0.6984	0.6984	0.6984	0.6984	0.6984	0.6984	0.6984	0.6984	0.6984	0.6984	0.6984	0.6984	0.6984	0.6984	0.6984	0.6984	0.6984	0.6984	0.6984	0.6984	0.6984	0.6984	0.6984
		380	0.7573	0.7573	0.7573	0.7573	0.7573	0.7573	0.7573	0.7573	0.7573	0.7573	0.7573	0.7573	0.7573	0.7573	0.7573	0.7573	0.7573	0.7573	0.7573	0.7573	0.7573	0.7573	0.7573	0.7573	0.7605	0.7573	0.7573	0.7573	0.7573	0.7573	0.7573	0.7573	0.7573	0.7573	0.7573	0.7573	0.7573	0.7573	0.7573	0.7573	0.7573	0.7573	0.7573	0.7573	0.7573	0.7573	0.7573
		381	0.7418	0.7418	0.7418	0.7418	0.7418	0.7418	0.7418	0.7418	0.7418	0.7418	0.7418	0.7418	0.7418	0.7418	0.7418	0.7418	0.7418	0.7418	0.7418	0.7418	0.7418	0.7418	0.7418	0.7418	0.7418	0.7418	0.7418	0.7418	0.7418	0.7418	0.7418	0.7418	0.7418	0.7418	0.7418	0.7418	0.7418	0.7418	0.7418	0.7418	0.7418	0.7418	0.7418	0.7418	0.7418	0.7418	0.7418
[truncated: 3,552 more rows]
[truncated: 2 more columns]

## Sheet: Table S4
Supplementary Table S4. Model characteristics and evaluation criteria
[truncated: 20 more rows]

## Sheet: Table S5 
Supplementary Table S5. Leave-one-out cross validation.
[truncated: 56 more rows]
